# Supplementary material for: Single cell atlas of Xenoturbella bocki highlights limited cell-type complexity
Source: Nat Commun. 2024 Mar 19;15:2469. doi: 10.1038/s41467-024-45956-y (PMC10951248; doi:10.1038/s41467-024-45956-y)
Supplement: Supplementary file 4 — Supplementary Data 1 [file 41467_2024_45956_MOESM4_ESM.gz › Xenoturbella_metacell_gene_expression.tsv]

1	2	3	4	5	6	7	8	9	10	11	12	13	14	15	16	17	18	19	20	21	22	23	24	25	26	27	28	29	30	31	32	33	34	35	36	37	38	39	40	41	42	43	44	45	46	47	48	49	50
bin_1	1.33	1.2	1.13	0.85	1.08	1.14	1.47	1.36	1.07	1.62	0.85	1.16	1.25	1.42	1.25	1.34	1.28	1.18	1.01	1.36	1.05	1.11	1.55	1.33	1.14	1.37	1.34	1.03	1.25	1.22	1.36	1.11	0.85	1.01	0.85	0.88	0.85	0.85	0.85	0.85	0.85	0.85	0.93	0.88	0.85	0.95	0.94	0.93	0.99
bin_10004	0.96	0.96	0.96	0.96	0.96	0.96	1.01	0.96	0.96	0.96	0.96	0.96	0.96	0.98	1.05	1.05	0.99	1	0.96	1.05	0.99	1.24	1.05	0.96	0.96	0.96	0.96	1.06	0.96	0.96	1.08	1.1	0.96	0.96	0.96	0.99	1.06	0.96	1.22	0.99	0.96	1.09	1.04	1.05	0.96	0.96	0.96	1.05	1.02
bin_1007	1	1.41	1	1	1	1	1	1	1	1	1	1	1.16	1.06	1	1.08	1	1.01	1.06	1.05	1	1	1.1	1.02	1	1	1.11	1	1	1	1	1	1	1	1	1.14	1	1	1	1.03	1.08	1	1	1.18	1	1.06	1.16	1	1
bin_10107	1	1	1.16	1	1	1.03	1	1	1	1	1	1	1	1	1	1.03	1	1.01	1	1	1	1	1	1	1.04	1	1	1	1	1	1	1	1	1	1.34	1	1	1	1	1.03	1	1	1	1	1	1	1	1	1
bin_10179	0.85	1.2	0.99	0.85	0.85	1.07	1.07	1.06	0.97	0.96	0.85	0.96	1.12	0.95	0.91	0.92	1.02	0.96	0.99	0.92	1.02	1.19	0.85	0.96	0.93	1.01	1.06	1	0.85	1.12	0.85	1.31	0.85	0.85	0.85	1.09	0.85	1.07	0.97	1.02	1.06	1.09	1.25	1.11	1.1	0.98	1.07	0.94	1.09
bin_10271	0.83	0.83	0.96	0.83	1.05	0.94	0.87	1.12	0.83	0.95	0.96	0.93	0.83	0.85	0.9	0.94	0.91	0.88	0.93	0.96	0.94	0.95	0.91	0.98	0.96	0.98	1.09	0.83	0.91	0.93	0.94	0.95	1.24	1.23	0.83	0.92	0.83	1.04	0.83	0.97	1	0.83	1.14	1.11	1.05	1.18	0.83	1.2	1.13
bin_10497	0.93	0.64	1.57	0.85	0.98	1.04	0.85	0.87	1	0.91	0.96	1.03	1.15	0.99	0.95	0.88	0.95	1.13	0.93	1.05	1.04	0.74	0.97	1	0.97	1.16	0.99	1.03	0.82	1.16	1.15	1.13	1.04	1	0.64	1.01	1	0.83	0.82	0.82	1.28	0.78	0.94	0.98	0.89	1.07	0.75	0.87	1.07
bin_1053	0.86	1.21	1.14	1.14	0.86	1.02	1	0.96	1.09	1.05	1	0.86	1.48	1.26	1.02	1.16	1.07	1.13	1.15	0.95	1.08	1.25	0.86	1.09	1.04	1.04	1.07	1.05	0.94	1.06	1.19	1.12	0.86	1.02	0.86	0.99	0.95	0.86	0.98	1.04	1	1.1	0.86	0.94	0.99	0.95	1.03	0.86	1.06
bin_10623	0.75	0.75	1.24	0.99	1.34	1.01	0.83	1.15	0.97	0.85	0.75	0.84	1.1	0.83	0.85	0.93	0.82	0.9	0.94	0.82	0.87	0.75	0.75	0.85	1	0.95	0.87	0.83	0.82	1.01	0.84	1.2	1.44	0.88	1.07	0.87	1.24	1.38	0.85	0.96	1.14	0.95	1.02	0.98	1.09	0.81	1.04	0.89	0.94
bin_10634	0.89	1.26	0.89	1.18	0.89	0.96	0.94	0.89	1.1	1.1	0.89	0.89	1.25	1.23	1	1.06	1	1.1	0.95	1.03	1.02	0.89	0.98	1.17	1.3	1.08	1.07	0.99	0.97	1.21	0.89	1.02	1.17	1.15	0.89	0.96	0.99	0.98	1.01	0.99	1.15	1.01	0.89	1.05	1.03	1	1.04	0.89	0.89
bin_10635	0.76	0.76	1.21	1.15	1.37	0.96	1.01	1.18	1.32	1.13	0.89	1.04	1.12	1.13	1.27	1.2	1.35	0.95	0.96	0.96	1	1.11	1.07	1.23	0.89	0.87	1	1.01	1.05	1.25	1.06	0.76	1.14	0.76	0.76	0.85	0.93	0.91	0.87	1.04	0.95	1.18	0.95	0.82	1.08	0.88	1.02	0.76	0.98
bin_10843	0.92	0.92	1.3	0.92	0.92	0.97	1.07	0.92	0.92	1.06	1.21	1.13	0.92	1.04	1.17	0.95	1	1.04	0.97	1.04	1	0.92	1.01	1.01	0.96	1.04	1.04	1.02	1.09	1.1	1.03	1.05	0.92	1.18	0.92	1.1	0.92	1.01	1.04	1.01	1.11	0.92	1.22	1.01	1.05	0.92	0.92	0.92	0.92
bin_10861	0.73	1.03	1.04	0.73	0.73	1.09	1.09	1.58	1.45	1.11	1.16	0.91	1.49	1.29	1.07	1.04	0.97	0.96	1.14	1.04	0.9	0.95	0.73	1.01	1	0.9	0.91	0.89	0.94	0.9	0.92	1.06	0.73	1	1.05	0.95	1.18	0.87	1.3	1.1	1.16	0.73	0.91	1.03	0.98	0.96	0.92	1.06	1.01
bin_10864	1.58	0.91	1.2	0.91	1.29	1.04	1.01	0.91	0.97	0.98	0.91	1.41	0.91	0.91	0.97	0.91	0.98	1.02	1.02	0.96	1.08	1.4	1	1.03	0.99	1.08	1.05	0.91	1.34	1.12	1.26	0.91	0.91	1.08	1.1	1.04	0.91	1.08	0.91	0.99	0.91	0.91	1.08	0.94	1.03	1.05	0.91	0.91	0.91
bin_10865	1.19	1.31	0.93	0.93	1.18	1.23	1.2	0.93	1.11	0.99	0.93	0.93	1.08	0.93	1.03	1	0.98	1.02	1.05	0.93	1.1	0.93	0.93	0.98	1.23	0.97	1.04	0.93	1.02	1.07	0.93	0.93	0.93	1.1	0.93	1.03	0.93	1.2	0.93	1	1	0.93	0.93	0.96	1	1.09	1.03	1.02	0.96
bin_10894	1.34	1.49	1.76	1.19	0.91	1.29	1.18	1.03	1.06	1.19	1.68	1.3	0.95	1.08	1.18	1.33	1.34	1.16	1.4	1.33	1.45	1.34	1.47	1.37	1.23	1.38	1.45	1.08	1.59	1.57	1.48	0.83	0.94	0.85	0.72	1.19	0.88	1.14	1.02	1.18	1.13	1.02	1.26	1.06	1.01	1.02	1.19	0.86	1.03
bin_10895	1.32	1.89	1.77	1.74	0.94	0.99	1.28	1.1	0.98	1.4	1.23	1.25	1.3	1.46	1.53	1.87	1.65	1.4	1.1	1.22	1.31	1.47	2.35	1.65	1.61	1.37	1.4	1.05	1.99	1.35	1.48	1.07	0.99	0.95	1.15	1.12	1.22	0.91	1.31	1.16	1.27	0.83	1.83	1.11	1.15	1.11	1.15	0.73	1.09
bin_10965	0.93	0.93	0.93	0.93	0.93	1.21	1.03	0.93	1.03	0.93	1.23	1.04	1.07	1.01	1.03	0.95	0.96	0.95	0.99	1.14	1	1.07	0.93	0.94	0.93	0.97	0.95	0.93	0.93	1.07	1.17	1.21	1.22	1.1	0.93	1	1.03	1.02	0.93	0.93	1	0.93	1.02	0.96	1	0.96	1.03	1.02	1.14
bin_10966	0.88	0.88	0.88	1.33	1.11	1.07	0.97	0.88	1.03	1	1.11	0.88	1.15	0.99	0.96	0.96	0.91	0.96	0.99	1.37	1	1.15	0.97	0.96	0.96	0.92	1.03	1.17	0.88	0.88	0.99	1.01	0.88	0.88	1.26	1.04	0.98	1.05	0.88	1	0.88	0.88	1.12	0.94	0.98	0.99	1.07	0.96	0.94
bin_11190	0.55	0.55	1	0.55	0.69	1.03	0.92	0.74	0.55	0.81	1.18	0.78	0.63	0.74	0.75	0.63	0.84	0.98	0.91	0.95	1.14	0.8	0.77	0.77	1.1	0.75	1.02	0.91	0.65	0.88	0.98	0.79	1.06	1.12	1.02	1.44	0.85	1.17	0.77	1.19	1.36	1.33	1.32	1.38	1.3	1.86	1.44	1.2	1.3
bin_11198	0.93	0.93	0.93	0.93	0.93	1.09	0.93	1.03	1.05	0.94	0.93	0.93	0.93	0.97	0.93	1	1.02	1.03	1.04	1.07	1.04	1.06	0.93	0.95	1.13	0.97	1	0.93	1.01	1.04	0.93	0.93	0.93	0.93	0.93	1.06	1.19	0.93	0.93	1.02	1	1.05	1.1	1.07	0.99	1.18	1.08	0.93	0.96
bin_11251	0.91	1.28	0.91	0.91	0.91	0.91	0.96	0.91	0.97	1.05	0.91	1.01	0.91	0.96	0.91	1.01	1.05	1	1.17	0.95	0.97	0.91	0.91	1.02	0.91	1.03	1.06	0.91	0.99	1.18	1.02	1.04	1.19	1.07	1.3	1.1	0.91	0.99	1.36	1.07	0.98	1.41	0.99	1.13	1.16	1	1.19	0.91	0.98
bin_11359	1	1	1	1	1	1	1	1.12	1.07	1.02	1	1	1	1.03	1	1	1.02	1.01	1	1	1.02	1	1	1.04	1.09	1	1	1	1	1.15	1	1	1	1	1	1	1	1	1	1	1	1	1	1	1	1.06	1	1	1.03
bin_11403	1.63	2.29	2.35	1.21	1.39	1.03	1.75	1.02	3.11	2.52	2.06	2.35	2.58	3.03	1.95	1.88	1.07	0.93	1.02	0.87	1	1.21	2.36	2.98	1.69	1.69	1.66	1.38	2.67	2.79	1.54	2.07	0.73	1.86	1.82	1.63	1	1.05	0.86	1.49	2.75	1.99	1.34	1.22	2.5	1.79	1.46	1.71	2.15
bin_11569	1	1	1	1	1	1	1	1.12	1	1.04	1	1	1	1	1	1	1	1	1	1	1.02	1	1.1	1.07	1.04	1	1	1.32	1.09	1.12	1	1	1	1	1.21	1.07	1	1.1	1.14	1	1	1	1	1	1	1.06	1	1	1
bin_11570	1.23	0.96	1.11	0.96	1.21	0.99	0.96	0.96	1.15	0.96	0.96	0.96	0.96	0.99	0.99	0.98	0.97	0.99	1.08	0.96	0.99	0.96	1.05	0.97	1	0.96	1.06	1.12	1.05	0.96	0.96	0.96	0.96	0.96	0.96	1.17	1.06	1.05	1.22	0.99	1.03	0.96	0.96	1.01	1.06	1.06	0.96	0.96	0.96
bin_1159	0.91	0.91	1.21	0.91	0.91	0.99	0.96	0.91	0.91	0.93	0.91	1.08	0.91	0.96	0.94	0.98	0.98	1.08	0.97	1.08	1	0.91	1.19	1.1	1.07	0.95	0.98	0.91	1.17	1.19	0.91	0.91	0.91	0.91	1.22	1.01	1.01	1.23	0.91	1.01	1.03	0.91	1	1.09	1	1.02	1.04	1	1
bin_11606	1.74	1	1.16	1	1	1	1	1	1	1	1.58	1	1	1.03	1	1.03	1	1.01	1	1.05	1	1	1	1.02	1.04	1.07	1	1	1	1	1	1	1	1	1.21	1.11	1	1	1	1	1	1	1	1.07	1.09	1.06	1	1.22	1
bin_1167	0.5	0.72	1.07	0.52	0.77	0.95	0.7	0.92	0.64	0.72	0.92	0.63	0.74	0.75	0.86	0.75	1.11	0.83	1.01	1.12	1.1	0.88	1.04	1.24	1.17	1.06	0.91	1.04	1.14	1.06	1.13	0.97	0.83	1.36	1.57	1.04	0.61	0.87	1	0.89	0.94	1.04	1.37	1.16	0.9	1.14	0.67	1.18	1.12
bin_11779	0.89	0.89	0.89	1.17	0.89	0.98	1.03	0.89	0.94	0.95	1.03	0.89	0.89	0.94	0.89	0.89	0.93	1	1.11	1.01	1.02	0.89	0.89	0.91	0.97	0.93	0.96	0.89	0.89	0.95	1	0.89	1.16	0.89	0.89	1	0.98	0.89	0.89	0.92	1.03	1.01	0.97	0.89	0.95	0.97	0.98	1.06	1.02
bin_11781	0.87	0.87	0.87	1.6	0.87	0.9	0.87	0.87	0.87	0.98	0.87	0.87	0.87	0.87	1.01	0.92	0.96	0.94	0.98	1.01	0.94	0.87	0.96	0.99	0.91	0.87	0.9	0.87	0.95	1.14	0.98	1	0.87	1.03	1.06	1.05	0.97	1.13	1.23	1.01	0.87	0.87	0.87	1.05	1.06	0.93	1.11	0.87	0.9
bin_118	1	1	1	1	1	1	1	1	1	1.02	1	1	1	1	1.03	1	1	1	1	1	1.02	1	1	1.01	1	1	1	1	1	1	1	1	1	1	1	1	1	1	1	1	1	1	1	1.03	1	1	1	1	1
bin_11831	1	1	1	1	1	1	1	1	1	1.04	1	1	1	1	1	1	1	1	1	1	1	1	1	1.02	1	1	1	1	1	1	1	1	1	1	1	1	1.11	1	1	1	1	1	1	1	1	1	1	1	1
bin_11899	0.94	0.94	0.94	0.94	0.94	0.99	0.94	0.94	0.94	1	0.94	0.94	0.94	0.96	0.97	0.94	0.95	1.01	1	1.04	0.94	0.94	0.94	0.94	0.94	0.94	0.99	1.14	0.94	0.94	0.94	0.94	1.23	0.94	1.34	1.23	0.94	1.03	0.94	1.05	0.94	1.07	1.02	1.27	1.04	0.99	0.99	1.12	0.97
bin_12077	1.09	0.85	0.85	0.85	0.85	0.9	0.9	0.95	0.85	1.04	0.85	0.95	0.98	1.01	0.94	0.97	0.95	0.89	1.02	0.98	0.93	0.85	0.85	1.06	1	0.89	0.96	0.94	1.01	0.85	1.02	0.85	1.38	1.01	1.33	1.22	1.09	0.93	1.08	0.91	0.92	1.15	1.01	1.08	1.14	1.02	0.9	1.01	1.02
bin_12272	1.1	0.7	4.11	0.4	2.12	1.09	2.34	0.74	0.64	1.68	0.82	2.93	0.79	0.37	0.81	0.53	0.89	0.76	0.65	0.5	1.68	2.06	1.25	1.38	0.88	1.62	1.88	1.55	1.1	1.74	1.8	0.46	0.91	0.57	0.4	1.2	0.61	1.56	0.73	1.24	0.29	0.68	1.86	1.06	0.74	1.37	1.22	0.89	0.46
bin_12273	1.01	2.09	1.97	1.55	0.79	1.21	1.58	0.97	1.1	1.17	0.91	2.11	1.74	0.9	1.08	0.91	0.89	0.92	1.02	0.97	1.04	1.02	0.86	0.99	0.96	1	1.02	0.95	1.27	1.03	1.19	0.79	1.03	0.79	1.12	0.96	0.96	1.17	0.89	0.98	0.97	1.11	1	0.92	0.87	1	0.91	0.86	0.89
bin_12275	1.15	0.9	1.19	0.9	1.14	1.18	1.23	1.11	1.32	1.25	1.19	1.55	0.9	0.95	1.06	0.99	1.01	0.96	0.96	0.95	1.09	1.04	0.9	1.03	1.1	0.98	0.97	1	0.9	1.11	1.02	1.04	0.9	0.9	0.9	0.97	1.16	1.25	0.9	1.12	0.9	0.9	1.07	0.9	0.97	1.12	0.95	0.9	0.93
bin_12486	1	0.78	1.03	0.78	0.78	0.98	0.86	0.78	0.78	0.92	0.78	0.78	0.9	0.91	0.92	0.96	1.04	0.96	0.96	1.32	0.99	1.01	0.86	1.01	1.05	0.96	0.97	0.95	1.11	0.9	0.88	0.78	1.02	0.92	1.12	0.92	1.21	1.13	0.89	0.94	1.29	0.89	0.85	1.14	0.93	1.12	1.2	1.01	0.88
bin_12491	0.84	0.84	1.11	0.84	0.84	1.03	0.93	0.93	1	1.04	1.11	0.93	0.97	1.16	1.08	1.19	0.97	1.06	0.94	1.05	0.91	0.96	0.92	1.02	0.87	0.95	0.86	0.84	0.84	1	0.94	0.96	1.09	1.14	1.02	0.96	1.26	0.84	1.3	0.95	0.97	0.84	0.99	1.09	1.2	1.01	0.97	1.08	1.03
bin_12517	0.95	1.34	0.95	1.26	0.95	1.04	1	0.95	1.01	1.11	0.95	0.95	1.25	1.02	1.36	1.1	1.14	1.19	0.95	0.95	1.14	0.95	0.95	1.2	1.16	1.04	1.1	1.16	1.31	1.24	0.95	1.24	0.95	0.95	0.95	0.95	0.95	0.95	0.95	1.02	0.95	0.95	1.04	0.98	1.02	1.42	1.14	0.95	1.11
bin_12807	1.15	1.27	1.19	1.58	1.28	1.17	1.38	1.01	0.96	1.23	1.28	1.24	1.41	0.98	1.12	1.22	1.15	0.98	1.32	1.12	1.21	1.17	1.61	1.22	1.14	1.32	1.33	1.19	1.37	1.18	1.13	1.17	0.9	0.9	1.1	0.97	1	0.99	0.9	1	0.97	0.9	0.9	0.96	1.04	0.96	0.9	1.08	0.93
bin_12808	1.36	1.22	1.01	0.87	1.33	1.79	1.48	1.24	1.66	1.87	1.52	1.5	1.28	1.58	1.8	1.88	1.65	1.37	1.57	1.36	1.17	0.87	1.59	1.64	1.62	1.73	1.4	1.44	1.11	1.2	1.62	1	0.87	0.87	1.24	0.9	0.96	0.95	0.99	0.99	1.01	0.99	0.87	1.11	0.93	1	0.92	0.95	0.99
bin_13006	0.99	0.77	0.89	1.02	0.77	1	0.98	0.91	1.18	1.03	1.15	1.05	0.89	1.4	1.33	1.06	1.33	1.17	1.26	1.25	1.51	1.24	1.47	1.31	1.24	1.33	1.28	1.36	1.28	1.86	1.37	0.88	0.77	1.51	0.77	1.11	0.94	0.92	1.2	1.06	0.95	0.77	0.91	1.24	1.01	1.6	1.2	0.92	1.58
bin_13023	0.76	1.07	1.52	1.01	0.76	0.97	1.32	1.13	0.81	1.15	1.21	1	1.32	1.05	1.01	1.2	1	1.15	1.04	1.37	1.25	1.3	1	1.09	1.2	0.87	1.2	1.23	1.35	1.33	1.12	0.88	0.76	1.05	1.19	1.26	1.18	1.14	0.97	1.15	0.92	0.97	1.12	1.26	1.23	1.06	1.2	1.3	0.95
bin_13065	2.08	0.82	1.01	1.13	1.14	1.18	1.22	1.1	1.31	1.59	1.11	1.35	1.05	1.07	1.17	1.18	1.19	0.89	1.01	1.27	1.1	1.05	1.14	1.35	1.15	1.33	1.21	1.4	1.32	1.31	1.22	1.12	0.67	0.93	1.32	0.98	1.27	0.71	0.96	1.03	0.75	0.73	0.84	0.9	0.81	0.87	0.84	0.86	0.78
bin_13102	1	1	1	1	1	1	1	1	1	1.05	1	1	1.16	1.09	1.03	1.05	1	1.03	1.06	1.05	1	1	1	1	1	1	1	1	1.09	1	1	1	1	1.62	1	1.04	1	1.1	1	1	1.08	1	1.21	1.1	1	1.08	1.05	1	1
bin_13103	0.95	0.95	0.95	1.26	0.95	0.98	1	0.95	0.95	1.05	0.95	1.06	1.1	1.02	1.02	1.02	0.98	1	1.25	1.33	1.02	0.95	0.95	0.97	0.95	0.99	1	0.95	0.95	0.95	0.95	1.23	1.24	1.12	1.15	1.05	0.95	1.04	0.95	0.98	1.03	1.21	1.04	0.98	1.1	1.04	1	0.95	1.03
bin_13329	0.86	1.21	1	0.86	0.86	0.89	0.86	0.86	0.86	0.94	0.86	1.17	0.86	1	1	1.07	0.97	0.95	0.92	1	0.91	0.99	0.95	1.11	0.96	1.02	1.01	1.05	1.02	1.13	0.97	1.25	1.13	0.86	0.86	0.92	1.05	0.95	1.1	1	1.18	1.1	0.86	0.95	0.93	1.1	0.91	1.21	0.95
bin_13401	2.25	1.61	1.59	0.68	1.14	1.4	1.79	1.33	1.29	1.62	1.31	3.69	1.4	0.62	0.83	0.74	1	0.79	0.66	0.95	1.11	1.6	1.25	1.2	1.08	0.76	1.2	0.97	0.91	1.19	1.19	0.63	0.49	0.69	0.61	1	1.01	1.61	0.63	0.94	0.55	0.98	1.56	0.82	0.69	1.12	0.91	0.74	0.64
bin_13439	1	1.41	1.33	1	1	1.03	1.11	1	1	1	1	1	1	1.06	1.1	1.05	1.1	1.06	1	1.05	1.04	1.15	1	1.05	1.04	1.09	1.08	1	1	1.08	1	1.15	1	1	1	1.04	1	1.35	1	1.06	1	1	1.18	1	1.06	1.09	1.05	1	1
bin_13512	0.92	0.92	0.92	0.92	0.92	0.95	0.97	1.03	0.98	0.96	0.92	1.03	0.92	1	0.92	0.94	1.06	1.15	0.98	1.02	1.13	0.92	1.22	1.04	0.96	1.26	1.09	1.02	0.92	0.99	0.92	0.92	0.92	0.92	1.12	1.09	0.92	1.01	0.92	1.11	1.07	1.05	1.09	1.02	0.99	1.09	1.23	1.01	1
bin_1359	0.66	1.47	0.83	1.08	1.01	0.98	0.84	0.97	0.84	0.81	0.87	0.89	0.66	1.04	0.88	0.97	1.04	1.16	0.85	1.16	1.08	0.86	0.99	0.89	0.91	0.96	1.07	0.87	0.97	0.97	0.74	0.91	0.66	1.15	0.94	1.07	1.09	0.85	0.93	1.04	0.81	1.02	0.96	1.07	0.83	1.07	0.99	1.08	0.94
bin_13592	1	1	1.33	1.32	1	1	1	1	1.07	1	1	1	1	1.03	1.03	1	1.02	1	1.06	1.05	1.09	1	1.1	1.06	1.13	1.05	1	1.22	1.09	1	1.13	1	1	1	1	1.13	1	1	1	1	1	1	1	1.03	1	1.03	1	1.1	1.03
bin_1360	0.94	0.96	0.85	0.76	0.71	0.79	0.62	1.04	0.79	0.69	0.77	0.63	0.76	0.86	0.74	0.82	0.99	1.15	0.96	1.05	1.03	1.13	1.03	0.74	0.95	0.87	1.14	0.85	1.14	1.07	0.77	1.05	1.04	0.9	0.83	1.07	0.82	0.87	0.98	0.93	0.76	1.12	0.88	1.08	1.05	1.2	1	0.95	0.89
bin_13628	0.7	1.27	1.04	1.38	0.88	0.88	0.97	1.25	1.1	1.1	1.04	0.78	0.87	1.27	1.18	0.98	1.22	0.98	1.03	1.06	1.09	1.13	1.22	1.02	1.21	1.06	1.19	1.08	0.9	1.14	0.97	1.34	0.92	0.83	0.85	0.96	1.01	0.94	0.8	0.91	0.81	0.8	0.83	1	1	0.98	1.06	0.84	1
bin_13629	1.13	1.17	0.87	1.86	0.8	0.9	1.09	0.81	1	1.19	0.78	0.9	0.99	1.23	1.08	0.91	1.16	1.01	1.16	1.35	1.03	1.01	1.03	1.05	1.35	1.16	1.25	1.1	0.87	1.23	0.86	1.18	0.85	0.81	0.98	0.93	0.87	0.83	0.81	0.95	0.92	0.74	0.95	0.83	0.88	1.29	0.97	0.81	1
bin_13645	0.9	0.9	0.9	0.9	0.9	0.93	1	0.9	0.9	0.97	0.9	0.9	0.9	0.9	1.03	0.94	0.99	0.97	1.11	0.98	0.95	1.04	0.9	0.93	0.94	0.9	0.97	1	0.9	0.9	1.02	1.17	1.18	1.17	1.29	1.11	1.1	0.9	1.15	1.06	0.9	1.03	1.24	1.06	1.07	0.97	1.18	1.18	1.21
bin_13773	0.81	1.14	1.42	1.07	1.46	1.16	1.01	1.06	1.02	1.14	1.07	1	0.81	1.34	1.16	1.21	1.18	1.09	1.37	1.15	1.22	1.3	1.19	1.15	1.29	0.92	1.27	1.34	1.27	1.29	1.12	1.3	0.81	1.26	1.09	1.05	0.99	0.97	0.99	0.92	1.11	0.81	1.15	0.95	0.98	1.15	1.11	0.89	0.96
bin_13896	1.7	1.29	0.91	0.91	1.15	0.97	1.01	0.91	0.97	0.96	1.36	0.91	0.91	1.08	1.04	0.97	1.01	1.09	1.06	0.91	1.12	1.05	1.01	0.96	0.95	1.06	1.01	1.27	1.17	0.91	0.91	1.05	0.91	1.08	0.91	0.98	0.91	0.91	1.24	0.98	1.28	0.91	0.91	1.01	1.09	1.03	0.96	0.91	1.04
bin_13942	0.94	1.03	0.85	0.73	1.04	1	0.77	1.22	1.02	0.94	0.85	1	0.85	1.18	1.04	0.95	0.9	0.94	0.97	1	0.93	0.95	1	1.01	0.95	0.83	0.87	1.02	1.01	0.84	1.11	1.13	1.19	1.08	0.73	1.01	0.89	0.8	0.94	1.09	0.97	1.04	0.94	1.25	1.45	1.03	1.02	1.18	1.02
bin_14086	1	1	1	1.32	1	1	1	1	1	1	1	1	1	1	1	1	1	1	1	1	1	1	1	1.01	1.04	1	1	1	1	1	1	1	1	1	1	1	1	1	1	1	1	1	1.09	1.07	1	1.03	1	1	1
bin_14486	1.43	0.91	0.91	0.91	1.15	0.94	1.11	0.91	0.91	0.98	0.91	1.02	0.91	0.91	1.23	1.08	1.18	1.14	1.09	1.05	1.22	0.91	1.1	1.2	1.14	1.12	1.08	1.01	1.05	1.05	1.15	0.91	0.91	0.91	0.91	0.98	0.91	0.91	1.04	1.09	0.98	0.91	0.91	1.07	0.98	1.07	0.96	1	0.97
bin_14491	1.2	0.94	0.94	0.94	0.94	0.96	0.99	1.05	1	1.03	1.09	0.94	0.94	1.04	1.03	1.16	1.05	0.98	1.03	0.94	0.97	0.94	1.09	1.08	0.98	1.06	1.01	1.04	1.02	1.08	1.05	0.94	1.39	1.63	0.94	0.97	0.94	0.94	0.94	1.09	0.94	1.19	0.94	1.13	0.97	1.02	1.04	1.12	1
bin_14492	0.79	1.11	1.44	0.79	1	0.84	0.88	0.88	0.95	1.01	0.99	0.89	0.91	1.26	1.19	1.2	1.13	0.97	1.11	0.86	0.9	0.79	1.28	1.21	1.19	1.12	1.01	1.1	1.36	1.13	0.89	0.91	1.04	1.71	1.13	1.17	1.14	0.94	1.07	1.38	1.38	1.45	1.16	1.37	1.2	1.02	1.1	0.94	0.9
bin_14589	0.87	1.58	2.21	1.15	1.23	1.08	1.09	1.28	1.25	1.05	0.87	1.29	1.42	1.29	1.14	1.14	1.14	1.05	1.04	0.96	1.02	1.48	1.22	1.15	1.11	1.38	1.18	1.06	1.46	1.2	1.44	0.87	0.87	0.87	0.87	1.03	0.96	1.12	0.99	1.05	1.05	0.87	1.03	0.96	0.87	1.04	0.92	0.87	0.96
bin_14590	1.16	0.94	1.33	1.45	1.76	1	1.14	0.91	0.93	1.14	1.22	0.99	0.98	1.11	1.32	1.22	1.34	1.17	1.49	1.36	1.34	1.08	1.9	1.32	1.5	1.26	1.56	1.27	1.34	1.66	1.25	1.03	0.87	1.17	0.96	1.1	1.23	0.86	0.95	0.91	1.11	0.94	0.95	0.99	1.15	1.07	0.97	0.86	1.02
bin_14698	1	1	1.16	1	1	1	1.11	1	1.07	1.09	1	1.12	1	1.1	1	1.08	1.13	1	1	1	1.05	1	1.2	1.1	1	1.05	1	1	1.19	1.08	1.26	1	1	1.18	1	1	1.11	1	1	1	1	1	1	1	1	1	1	1	1
bin_14810	0.88	1.24	1.13	0.9	1.8	1.17	0.91	1.74	1	1.16	1.02	1.8	1.12	1.25	1.42	1.61	1.49	1.08	1.3	0.88	1.12	0.99	1.44	1.6	1.38	1.32	1.22	1.21	1.76	1.2	1.69	1.47	1.02	1.45	1.43	1.12	1.1	1.06	1.55	1.43	1.7	1.82	1.24	1.5	1.62	1.25	1.3	1.09	1.37
bin_14815	1	1.82	1	1	1	1.15	1.16	1	1.07	1.08	1	1	1	1	1.07	1	1.02	1	1	1	1.02	1	1	1.07	1	1.05	1.05	1.11	1	1	1	1	1	1	1.21	1.04	1	1	1	1.03	1	1	1	1	1	1	1.05	1	1.03
bin_14818	1	1	1	1	1	1.03	1.05	1.12	1	1.06	1	1	1	1	1	1.03	1	1.01	1	1.05	1	1	1	1.02	1.04	1	1	1	1	1	1	1	1	1	1	1	1	1	1	1.07	1	1.14	1.09	1	1.07	1.03	1	1	1
bin_14887	0.62	0.68	0.97	0.8	0.87	1.52	1.35	1.23	1.11	1.04	0.96	0.87	1.07	1.02	1.08	1.07	1.54	1.52	1.26	1.93	2.06	1.21	0.89	1.14	1.3	1.22	1.41	1.26	1.12	0.98	0.8	1.12	1.49	1.37	0.86	0.86	1.02	0.86	0.86	0.96	1.25	0.66	1.04	0.94	1.22	1.09	1.09	1.36	1.3
bin_15035	0.96	1.59	1.28	0.96	0.96	0.96	1.17	0.96	1.06	1	1.21	1.08	1.11	0.99	1.06	1.04	1.09	0.99	1.25	0.96	1.09	0.96	0.96	1.25	1.01	1.12	1.09	0.96	1.05	1.18	1.46	1.11	0.96	0.96	0.96	1.25	1.07	1.24	1.09	1.03	1.16	1.09	1.05	1	1.15	1.12	1.21	0.96	0.96
bin_15132	1	1	1	1	1	1	1	1.12	1	1	1	1	1	1	1	1	1	1	1	1	1	1	1	1	1	1.05	1	1	1	1	1	1	1	1	1	1	1	1	1	1	1	1	1	1	1	1	1	1	1
bin_15417	1.08	1.19	0.98	1.39	0.84	0.87	0.89	0.94	0.99	0.97	0.84	0.84	1.45	1.07	1.08	1.24	0.89	0.92	1	0.89	0.92	0.84	1.19	1.03	0.84	0.88	0.84	0.93	1	1.19	0.95	1.1	1.52	0.84	1.02	0.9	1.03	1.09	1.08	1.13	0.84	1.19	0.84	0.96	0.91	0.97	1.06	0.92	0.9
bin_1542	1.72	1.91	1.07	0.92	1.17	0.97	1	1.03	1.05	1.17	1.22	0.92	0.92	1	0.99	1.14	1.25	0.98	1.06	0.97	0.94	0.92	1.02	1.08	1.09	1.18	1.16	1.22	1.01	0.92	1.23	1.14	0.92	0.92	0.92	0.99	1.03	1.01	0.92	0.96	0.92	0.92	0.92	0.92	0.96	1.06	0.92	1.07	0.96
bin_1550	0.95	0.95	0.95	0.95	1.46	0.98	0.95	0.95	1.08	1.01	0.95	1.18	0.95	0.98	1.09	1	0.97	1.01	1.01	1	1	0.95	0.95	0.96	1.12	0.95	1	1.05	0.95	1.02	1.07	0.95	0.95	0.95	0.95	0.99	0.95	1.04	1.08	1.05	0.95	1.16	0.95	0.99	0.99	1.01	1	0.95	0.95
bin_15551	0.79	0.79	1.38	1.29	1.63	1.22	1.02	1.25	1.07	1.07	1.17	0.79	1.43	1.33	3.1	3.24	1.41	1.94	2.06	1.25	1.23	1.14	1.23	1.21	1.11	1.21	1.09	1.13	1.23	1.45	0.79	0.79	0.79	0.79	0.79	0.99	1.22	0.94	1.4	0.94	1.01	1	0.79	0.97	0.84	1.38	1.39	1.09	0.86
bin_15568	1.2	0.94	1.33	0.94	0.94	0.99	1.04	0.94	1	1.1	1.09	0.94	1.08	1.12	1.05	1.17	1.08	0.97	1.03	0.94	1	1.22	0.94	1.21	1.08	1.02	1.11	0.94	1.02	1.15	0.94	0.94	0.94	0.94	0.94	1.16	0.94	0.94	1.58	1.03	1.08	1.06	1.19	1	1.15	0.99	1.07	0.94	1.02
bin_156	1.21	0.94	0.94	0.94	0.94	0.97	1	0.94	0.94	1.05	0.94	1.06	0.94	1	1.01	0.97	1.01	0.99	1.1	1.09	0.96	0.94	0.94	0.99	0.94	1.03	0.97	0.94	0.94	1.02	0.94	1.23	0.94	0.94	1.15	1.14	1.05	1.23	1.07	0.98	1.17	0.94	0.94	1.04	1.01	1	0.94	1.04	0.94
bin_16027	1.65	0.67	0.78	1.11	1.03	0.75	1.07	1.04	0.8	1.09	1.47	1.16	0.78	1.75	1.51	1.3	1.44	1.13	1.02	1	1.15	1.43	0.99	1.16	1.12	1.31	1.11	1.19	1.25	1.46	0.84	1.08	0.88	0.67	0.67	0.95	0.75	0.8	0.86	0.86	0.94	1	0.67	0.84	0.99	0.81	0.75	1	0.8
bin_16077	1	1	1	1	1	1	1.05	1	1	1	1	1	1	1.06	1	1.05	1	1.03	1	1.08	1.02	1	1	1.02	1	1	1	1.11	1	1.08	1	1	1	1	1	1	1	1	1	1	1	1	1	1	1	1	1	1	1.03
bin_16376	1	1	1	1	1	1.03	1	1	1	1	1	1.12	1	1.03	1.1	1.03	1.02	1.05	1	1	1	1	1	1.07	1	1.05	1.05	1	1	1.08	1	1	1	1.29	1	1	1	1.1	1	1	1	1	1	1.03	1.11	1.03	1.05	1	1
bin_16382	0.82	1.17	0.61	0.86	1.08	0.97	0.98	1.1	1.21	0.92	1	0.84	1.16	0.76	0.98	1.26	1.07	1.09	1.26	1.25	0.95	1.08	1.01	1.08	1.18	1.38	1.34	1.42	1.16	1	0.9	0.84	0.52	0.87	0.86	1.06	0.69	0.78	0.67	0.99	1.02	0.93	1.13	1.21	1.18	1.23	1.11	0.93	1.24
bin_16451	0.97	0.97	0.97	1.78	0.97	1	1.23	1.08	1.03	1.04	0.97	1.08	1.12	1.55	1.17	1.2	1.23	1.08	1.09	1.22	1.32	0.97	1.46	1.32	1.14	1.37	1.29	1.17	1.47	1.57	1.21	1.11	1.26	0.97	1.17	1.04	0.97	0.97	1.1	1	1.12	0.97	0.97	1	1	1	0.97	0.97	0.97
bin_16496	0.93	0.93	1.08	0.93	1.17	0.99	0.98	0.93	1.11	1.07	0.93	0.93	0.93	1.15	1.22	1.25	1.12	1.12	1.41	1.03	1	1.07	0.93	1.1	1.05	1.01	1.1	0.93	1.28	1.07	0.93	1.29	0.93	0.93	1.33	1.17	1.03	1.25	1.06	1.05	1.23	1.18	1.02	1.06	1.07	1.09	0.93	1.16	1.01
bin_16550	1.1	1.21	1	0.86	0.86	1.33	1.29	1.27	1.18	1.23	0.86	0.96	0.86	0.91	1.01	0.94	1.08	1.04	0.92	0.91	1.21	1.07	0.95	1.05	1.19	1.08	1.11	0.95	1.02	1.12	0.86	1.25	0.86	1.18	1.61	1.16	1.14	1.21	1.1	1.34	1.28	0.86	1.89	1.29	1.79	1.04	1.1	0.86	0.92
bin_16684	0.91	0.91	1.05	1.2	0.91	0.91	1	0.91	0.91	0.98	1.05	1.23	1.27	0.93	1.06	0.95	1	0.94	0.91	1	0.94	1.48	0.91	0.99	0.99	0.99	1	1	0.99	0.97	1.02	1.04	1.19	0.91	1.1	1	0.91	1.08	0.91	1.1	1.09	1.15	1.16	0.97	1.05	0.91	1	1.08	0.91
bin_16687	0.9	1.27	1.35	0.9	0.9	0.98	0.9	0.9	0.96	0.97	0.9	0.9	0.9	0.93	0.93	0.95	0.93	1.02	0.96	0.95	1.03	1.04	0.9	1.02	1.02	0.98	0.95	1	0.99	0.9	0.9	0.9	0.9	1.17	0.9	1.03	1.1	1.08	1.35	1.09	1.09	0.9	0.9	1.06	1.07	1.04	0.98	0.99	1.01
bin_16771	0.92	0.92	0.92	0.92	0.92	0.97	1.11	1.02	1.1	1.07	0.92	0.92	0.92	0.97	1.01	0.96	1.04	0.98	1.09	0.96	0.98	0.92	1.01	1	1	0.96	0.99	1.01	1	0.92	0.92	0.92	0.92	0.92	1.11	1.07	1.12	0.92	1.04	1.04	0.92	0.92	1.05	1.04	0.98	0.99	0.97	1	1.24
bin_16874	1	1	1.16	1	1	1.08	1.05	1	1	1.08	1	1.24	1	1.03	1	1	1	1.14	1.06	1.05	1.04	1	1	1	1.04	1	1	1	1	1	1	1	1	1.18	1	1.04	1.11	1	1	1.03	1.16	1	1	1	1.06	1.03	1	1	1.1
bin_16890	1	1	1	1	1	1.09	1.11	1	1.13	1.08	1.32	1	1	1.19	1.03	1.13	1.03	1.08	1.06	1	1.02	1	1	1.06	1.13	1.05	1.03	1.11	1	1.23	1	1	1	1	1	1	1	1	1	1.07	1	1	1	1.03	1.04	1	1.05	1	1.05
bin_16928	0.9	1.97	1.45	0.62	0.95	1.07	1.87	1.38	1.45	1.09	1.03	1.4	1.07	0.83	0.78	0.75	0.88	0.78	0.86	0.87	1	1.45	0.98	0.98	0.9	0.93	1.08	1.11	0.97	1.01	1.03	1.09	0.81	0.74	1.16	1.08	1.47	1.23	1.32	0.99	0.67	1.33	1.72	1.25	0.89	1.15	1.09	0.93	0.82
bin_16929	1.59	1.92	1.36	0.86	1.08	1.04	1.39	1.33	1.2	1.22	1.22	1.59	1.26	0.88	0.95	1.06	0.91	0.92	0.86	0.9	0.94	0.86	1.24	0.97	0.9	0.98	1.03	1.04	1.23	0.92	0.97	0.86	0.86	1.02	0.86	0.98	1.05	1.07	0.98	1.26	0.93	0.98	1.46	1.02	0.92	1.04	1.07	0.86	0.89
bin_16930	2.4	0.87	1.73	0.87	0.87	1	0.96	0.97	1.04	1.07	1.15	1.28	1	0.89	0.93	0.93	0.91	0.9	0.87	0.87	1	1.53	1.04	0.92	1.08	1.03	1.04	0.87	1.08	1	1.2	0.87	0.87	1.03	1.16	1.06	1.15	1.21	1.23	1.07	0.94	0.99	1.95	1.16	0.9	1.03	1.21	0.87	0.87
bin_16988	1.89	1.48	1.21	0.81	1.24	2.55	2.23	1.82	2.79	2.04	1.34	1.76	2.21	0.87	2.04	2.15	1.23	1.77	2.38	1.01	0.97	0.93	0.98	1.34	0.94	0.85	1.01	0.9	0.89	1.23	0.81	0.81	1.06	1.26	0.81	0.92	1.53	1.29	0.92	1.1	1.2	1.98	1.63	1.09	1.16	1	2.71	2.64	1.62
bin_1710	0.62	1.27	1.08	1.22	0.94	1.04	1	1.49	0.88	1.01	0.92	0.91	0.96	1.06	0.72	0.94	1	1.04	1.29	1.17	1	1.34	0.87	0.95	0.94	1.03	0.99	1.3	1.28	0.78	0.98	0.99	1.5	0.96	0.75	1.07	0.89	1.01	1.18	1	0.86	1.09	1.17	1.09	1.34	1.31	1.09	1.2	1.14
bin_17114	1	1	1	1	1	1	1	1	1	1.02	1	1	1	1	1	1	1	1.01	1	1	1	1	1	1	1	1	1	1	1	1	1	1	1	1	1	1	1	1	1	1	1	1	1	1.07	1	1.2	1	1	1
bin_1713	1.02	1.44	0.79	0.79	1	1.3	1.56	1.26	1.55	1.55	1.18	1.92	1.17	1.19	1.81	1.33	1.2	1.16	1.33	1	0.93	0.98	0.79	0.94	1.01	0.83	0.88	1.05	0.87	0.85	1.74	1.03	1.53	0.94	0.79	0.91	1.19	0.87	1.01	0.96	1.05	0.9	1.13	0.95	0.84	0.9	1.19	0.95	1.13
bin_17289	0.77	1.11	1.25	0.55	0.64	1.13	0.99	0.76	0.8	1.06	0.94	0.9	0.85	1.15	1.31	1.1	1.23	1	0.82	0.9	1.18	1.14	1.22	1.25	1.1	1	1.12	0.95	1.14	1.18	1.22	0.77	1.62	0.57	0.69	1.3	1.05	1.4	0.76	0.97	1.13	0.76	1.22	0.92	1.31	1.42	1.16	1.35	1.23
bin_17309	1.64	0.94	1.41	0.94	1.19	1	1.18	1.05	1.07	1.03	0.94	1.05	0.94	1.07	1.23	1.12	1.1	1.41	1.18	0.99	1.13	1.08	0.94	0.99	0.98	1.11	1.02	0.94	1.03	0.94	1.06	0.94	0.94	0.94	1.15	0.98	1.15	1.03	1.07	1.13	1.02	1.28	1.17	0.94	1.05	1.06	1.15	1.22	1.13
bin_17565	1	1	1	1	1	1	1	1	1	1	1	1	1	1	1	1.03	1.02	1	1	1	1.05	1	1	1.02	1.04	1	1	1	1.09	1	1	1	1	1	1	1	1	1.1	1.14	1	1	1	1	1	1.15	1	1	1	1
bin_17617	1	1	1	1	1	1.03	1	1.12	1	1.02	1	1	1	1	1	1.05	1	1.04	1	1	1	1	1	1.1	1	1	1.03	1	1.09	1	1	1	1	1	1	1.04	1	1	1	1.07	1	1	1	1	1.04	1.06	1.05	1	1
bin_17714	0.98	1.72	0.89	1.01	0.97	0.88	1	0.86	0.92	0.93	0.77	1.04	1.01	0.89	0.85	0.9	0.83	0.91	0.87	0.89	0.91	1	1.08	0.87	0.94	0.84	0.83	0.85	0.77	0.94	1.07	1.77	1.14	0.91	0.93	0.94	1.36	0.77	0.98	0.85	0.89	1.19	0.98	0.96	0.97	0.88	0.85	0.84	0.95
bin_17870	0.82	0.82	0.96	0.82	1.04	1.07	1.09	1.27	1.3	1.19	1.09	1.12	1.21	1.04	1.2	1.22	1.09	1.26	1.09	0.95	0.86	0.82	0.91	0.92	0.92	0.82	0.82	0.82	0.9	0.95	1.04	1.07	1.34	0.98	1	0.91	1.28	1.27	1.35	1.21	1.02	0.82	1.52	0.88	1.19	0.95	1.34	1.23	1.34
bin_17875	0.83	0.83	0.96	1.09	1.04	0.95	0.92	1.02	1.1	1.04	0.83	0.83	1.35	1.06	1.01	1.13	1.09	0.95	0.98	1	0.97	0.83	1.08	1.09	1	0.98	1.06	0.83	1.34	1.25	1.32	0.83	0.83	0.83	1.29	1.05	1.19	1.11	0.94	1	1.2	1.01	0.9	1	1.11	0.85	0.94	0.83	0.94
bin_17958	0.87	1.59	1.16	1.15	0.87	0.97	0.92	0.98	1.1	0.98	1.01	0.87	0.87	0.91	0.87	0.9	0.92	0.95	1.19	0.96	0.87	0.87	0.96	0.92	0.87	1.07	0.9	0.97	1.2	0.87	0.87	1.27	1.57	1.03	0.87	1.08	0.97	0.96	1.24	1.08	1.15	1.18	0.87	1.12	0.97	0.98	0.97	0.87	0.93
bin_17959	0.93	1.69	0.93	1.23	0.93	0.96	0.93	1.04	1.09	1	0.93	1.04	0.93	0.96	0.93	0.93	0.93	0.95	0.99	1.02	0.98	0.93	0.93	0.95	0.93	1.1	0.95	0.93	1.01	0.93	0.93	1.07	1.21	0.93	0.93	1.06	0.93	1.02	1.18	1.08	1	1.31	0.93	1.08	1.07	0.98	1.03	0.93	0.96
bin_17964	0.89	0.89	0.89	0.89	0.89	0.95	0.89	1.1	0.95	0.96	1.18	1	0.89	0.92	1.08	0.95	0.91	0.93	1.1	1.08	1.01	1.16	1.16	1.01	0.89	1.05	1.08	1.18	0.89	0.96	1.19	1.37	0.89	0.89	0.89	1.02	1.18	0.98	1.14	1.05	1.18	1.21	0.89	0.98	1.02	1	0.97	0.98	1.03
bin_17989	1.63	1.42	1.11	1.05	1.48	1.45	2.05	1.42	1.21	1.3	1.15	2.5	1.68	0.8	0.87	0.81	0.89	0.85	0.81	0.86	1.05	1.36	1	1.04	0.83	0.94	0.96	1.18	0.76	1.23	0.99	0.85	0.86	1.03	0.88	0.86	1.37	1.62	0.9	1.36	0.66	0.82	1.39	1	0.79	0.99	1.12	0.79	0.75
bin_18014	1.33	0.92	1.07	0.92	0.92	0.94	0.97	1.13	0.98	0.92	1.21	1.03	0.92	1	0.98	1.09	1.05	1.04	1.03	1.01	1.11	1.05	1.01	1.02	1.04	1	1.01	1.11	1.22	1.06	1.03	0.92	0.92	1.26	1.11	1.18	0.92	1.09	1.3	1.01	1.14	1.04	1.17	1.08	1.02	1	0.97	1.01	1.1
bin_1802	1.38	0.74	1.11	0.74	1.78	1.1	1.13	1.24	1.19	1.24	1.42	1.06	1.47	1	1.47	1.2	1.64	1.17	1.21	1	1.34	1.68	1.36	1.7	1.84	1.99	1.87	1.48	2.08	1.86	2.07	1.08	1.67	0.96	1.06	1.09	0.82	0.81	0.85	1.18	1.1	1.42	0.85	0.81	0.88	0.91	0.89	1.03	0.91
bin_18103	3.39	4.28	2.32	1.19	1.95	1.87	2.19	2.71	3.3	1.59	3.67	4.33	2.5	0.22	0.36	0.32	0.56	0.22	0.46	0.72	0.68	2.12	1.75	0.87	1.11	1.32	0.79	1.78	1.62	1.06	1.76	1.18	1.9	1.24	2.19	1.34	3.95	3.12	1	1.18	0.3	1.02	1.71	0.95	0.54	1.12	0.97	0.37	0.41
bin_18104	1.63	3.2	1.71	0.78	1.06	1.41	1.53	1.86	2.14	1.01	2.19	1.35	1.45	0.61	0.82	0.75	0.82	0.68	0.65	0.94	0.87	1.28	1.31	0.9	1.01	1	0.82	1.28	0.92	1.52	1.34	1.31	1.52	1.27	1.66	1.54	1.76	1.51	1	0.8	0.68	0.83	1.24	0.95	0.9	1.06	0.79	0.8	0.74
bin_18342	0.74	1.04	0.74	1.46	1.13	0.89	0.84	0.74	0.89	0.81	0.86	0.74	0.74	1.13	1.3	1.35	1.4	2.01	1.32	1.54	1.44	0.96	0.89	0.93	1.26	1	1.23	1.06	0.74	1	0.93	1.03	0.97	1.09	1.38	1	0.98	0.88	1.05	0.94	0.98	1.15	0.95	1.2	1.08	1.02	1.19	1.44	1.36
bin_18478	0.9	1.27	0.9	0.9	1.14	0.98	0.9	1.01	0.96	1.06	1.05	0.9	1.04	0.93	0.93	1.01	0.99	0.98	0.96	0.95	0.98	0.9	0.99	0.99	1.06	0.9	0.93	1	0.9	0.97	1.25	0.9	0.9	0.9	0.9	0.97	0.9	0.9	1.15	0.93	0.9	1.02	0.98	1.03	0.97	1.17	1	1.13	0.99
bin_18590	1.29	1.3	1.56	1.48	0.96	1.52	2.28	1.33	1.53	1.36	1.6	3.35	1.58	0.8	1	0.73	0.75	0.99	1.01	0.95	0.97	1.65	0.91	0.91	0.76	0.96	0.98	0.87	0.8	1	1.05	0.88	0.95	0.86	0.8	0.82	1.21	1.42	1.26	1.1	0.88	1.28	1.79	0.84	0.9	1.01	0.98	1.11	0.83
bin_18813	1	1	1	1	1	1	1	1	1	1.02	1.16	1	1	1.06	1.03	1.04	1.02	1.03	1.06	1	1.04	1	1	1.02	1	1.05	1.03	1	1	1	1	1	1	1.18	1.21	1	1	1	1	1	1	1	1	1	1	1	1	1	1
bin_18973	0.93	0.93	0.93	0.93	0.93	0.99	0.98	1.04	0.93	0.97	0.93	1.04	0.93	1.03	0.93	1	1.05	1.02	0.93	1.03	1.01	0.93	0.93	0.96	1.01	0.93	1.07	0.93	1.02	1	1.05	1.07	0.93	0.93	0.93	0.93	0.93	0.93	1.06	0.96	1.08	1.23	0.93	1.01	0.93	1.03	0.98	0.93	1.14
bin_18989	1	1	1	1	1	1	1	1	1	1.02	1	1	1	1	1.03	1	1	1	1	1	1	1	1	1	1	1	1	1	1	1	1	1	1	1	1	1	1	1	1	1	1	1	1	1	1	1	1	1	1
bin_19153	1.07	1.52	0.97	0.84	1.28	1.07	0.88	0.84	1	1.03	0.84	0.93	0.97	1.04	1.01	0.84	1.13	0.98	0.89	0.97	0.94	0.96	0.92	0.97	1.08	0.87	1.21	0.93	1.12	1.22	1.33	0.84	0.84	0.99	1.38	1.19	0.84	0.84	1.25	0.95	0.9	0.84	1.03	1.14	0.98	1.04	1.05	0.92	0.99
bin_19257	0.96	0.96	1.27	0.96	1.46	1.01	1.16	0.96	1.08	1.14	1.42	1.07	0.96	1.21	1.4	1.17	1.27	1.11	1.14	1.16	1.24	1.1	1.15	1.38	1.28	1.33	1.39	1.06	1.04	1.52	1.08	1.24	0.96	0.96	1.28	0.99	0.96	0.96	0.96	0.99	1.03	0.96	0.96	0.96	0.96	0.96	0.96	0.96	0.96
bin_19365	1.37	0.74	1.29	0.97	1.12	1.09	1.51	1.08	1.03	1.38	1.46	1.65	1.32	0.91	1.01	0.86	0.98	0.92	1.02	0.91	0.97	1.18	1	0.97	0.87	0.97	0.89	0.97	1.05	1.02	0.83	0.74	0.74	0.74	0.89	0.92	1.3	1.17	1.25	1.12	0.91	0.94	1.4	1.02	0.98	0.95	0.9	0.88	1.03
bin_1938	0.94	1.33	0.94	0.94	0.94	0.94	0.94	1.12	1.01	1.05	1.25	1.28	0.94	1.03	0.94	0.94	0.96	0.98	0.94	0.99	1.01	0.94	0.94	0.96	0.99	0.99	0.97	1.05	0.94	1.02	1.06	1.23	0.94	1.57	0.94	1	1.05	0.94	1.6	0.94	0.94	0.94	1.03	1.08	1.11	1	1.13	1.04	1.04
bin_19389	0.85	0.85	0.98	0.85	0.85	1	0.94	1.1	0.96	1.04	0.85	1.05	1.24	1.06	0.99	1.2	0.98	1.05	1.04	1.14	0.96	0.85	0.93	0.96	0.92	1.04	0.91	0.85	1	1.04	1.06	0.97	0.85	0.85	1.03	0.91	0.99	1.09	0.85	0.98	0.98	1.03	1.16	0.88	1	0.92	1.17	1.09	0.98
bin_19712	0.97	0.97	0.97	0.97	0.97	1.05	0.97	0.97	0.97	0.99	0.97	0.97	0.97	0.97	0.97	0.97	1.01	1.05	1.04	0.97	1.03	0.97	0.97	1	0.97	1.02	1	0.97	0.97	1.17	0.97	0.97	0.97	0.97	1.39	1.07	0.97	0.97	1.11	1.08	1.05	0.97	1.06	0.97	1.08	1.06	1.03	1.16	1.01
bin_1972	0.9	0.9	1.05	0.9	1.14	1.04	1.05	1.01	0.96	0.99	0.9	1.01	0.9	0.98	1	0.93	1.01	1.06	0.96	1.09	1.09	0.9	0.9	0.99	1.13	1.05	1.07	0.9	1.26	0.9	0.9	1.04	1.18	0.9	0.9	1.03	0.9	1.17	0.9	1.05	0.98	0.9	0.99	1.03	0.9	1.13	1.05	1.04	0.93
bin_19732	1.57	1	1.18	0.94	1.28	0.89	1.09	0.93	1.24	1.38	1.56	1.51	1.05	1.52	1.3	1.63	1.22	0.99	1.14	0.96	0.97	1.03	1	1.68	1.24	1.38	0.96	1.15	1.88	1.1	1.08	1.03	0.93	0.71	0.86	1.1	0.95	0.96	1.21	1.1	1.03	1	0.84	0.86	0.98	1.22	0.91	1	1.15
bin_19871	0.84	0.84	0.84	1.11	0.84	0.95	0.92	1.04	0.9	0.98	0.84	0.84	0.98	1.01	0.93	0.97	0.98	1.12	0.9	0.98	1.07	0.97	1.01	1.09	0.99	0.98	0.99	1.12	0.92	1.1	0.84	0.84	1.37	0.84	1.03	0.97	1.12	0.97	1.19	1.1	1.11	0.84	0.92	0.96	1.09	1.21	0.89	0.93	1
bin_19967	1	0.9	1.31	1.61	1.33	1.09	0.98	1.07	0.92	0.99	1.56	1.46	0.64	1.09	0.83	0.93	1.02	0.78	0.68	1.04	0.77	0.93	1.03	0.81	0.83	0.8	0.73	1	1.16	0.89	0.89	1.7	1.36	1.89	2.1	1.23	1.31	1	1.36	1.1	0.79	0.73	1.1	1.05	1.13	1.23	1.13	1.12	0.85
bin_20003	1.44	1.3	0.92	0.92	0.92	1.17	1.05	1.03	0.92	0.98	0.92	1.03	1.06	0.92	1.05	0.94	1	1.03	1.04	1.02	1	0.92	0.92	0.94	0.96	1	1.02	1.02	0.92	1.13	0.92	1.33	1.2	1.61	1.52	1.85	1.38	2.07	1.64	2.3	2	2.43	1.99	1.53	2.43	1.31	1.55	1.42	1.14
bin_20099	0.88	0.88	1.02	0.88	1.11	1.05	0.88	0.88	0.99	0.93	0.88	0.88	0.88	1.11	1.03	1.1	1.33	1.29	1.02	1.23	1.59	1.14	1.11	1.04	1.49	1.41	1.39	1.55	1.12	1.05	1.1	1.14	0.88	0.88	0.88	0.97	0.97	0.88	1	1	0.95	0.88	1.04	1.14	0.94	1.01	0.93	0.96	1.07
bin_20219	0.88	1.24	0.88	1.16	0.88	0.88	0.93	0.98	0.88	1.02	0.88	1.09	1.16	0.98	0.91	1.14	0.98	1.02	1.12	0.93	1.06	1.15	1.2	0.94	0.92	0.96	0.94	0.88	0.88	1.15	0.88	1.14	0.88	2.14	1.07	1.2	0.98	0.96	1.84	0.88	1.16	1	1.09	0.97	1.01	1.1	0.93	0.88	1.07
bin_20260	0.93	0.93	0.93	0.93	0.93	1.03	0.98	1.04	0.93	1	0.93	0.93	0.93	0.99	1.05	1.05	1.06	0.93	1.15	1.03	0.95	0.93	1.03	1.01	0.97	1.06	0.98	1.03	0.93	1.14	0.93	0.93	0.93	1.28	0.93	1.03	0.93	1.17	1.53	1.03	1.01	0.93	1.33	0.96	1	0.96	1.03	0.93	0.93
bin_20293	1.26	0.83	1.19	0.97	1.06	1.07	1.7	0.91	0.94	1.32	1.07	1.88	1.11	0.75	0.81	0.69	0.75	0.84	0.81	0.74	0.98	1.33	0.95	1.1	0.77	0.83	0.89	0.97	0.92	1.1	1.14	0.94	0.77	0.69	1.04	0.88	1.04	1.33	0.75	1.1	0.68	1.07	1.06	1.18	0.74	1.14	0.92	0.68	0.74
bin_20420	1	1	1.42	1	1	1	1.11	1	1	1.04	1	1	1	1	1.03	1.05	1.15	1.02	1.06	1.05	1.05	1	1.34	1.21	1.13	1.23	1.16	1	1	1	1	1	1	1	1	1	1	1	1	1	1	1	1	1	1.04	1	1	1	1
bin_20435	0.74	1.04	0.86	0.74	0.74	0.99	1.11	0.83	0.94	0.95	1.05	0.97	1.04	1.08	0.95	0.89	1.02	0.92	0.93	1.14	0.98	0.85	1.24	1.07	0.91	1.15	1.17	1.03	1.23	1.14	1.03	1.08	1.2	0.74	1.22	1.07	0.9	1	0.84	0.97	1.08	0.84	0.85	0.87	0.9	1.08	1.14	1	1.01
bin_20492	1.16	1.27	1.35	0.91	0.91	0.99	1.25	1.12	1.02	1.07	1.2	1.12	1.33	1.4	1.49	1.51	1.42	1.29	1.08	1.2	1.45	1.18	1.18	1.47	1.63	1.32	1.69	1.36	1.24	1.4	1.25	1.31	0.91	0.91	1.1	1.04	0.91	0.99	1.03	1	0.91	1.03	0.99	0.94	1.07	1.22	1.11	0.99	1.17
bin_20597	1.17	0.92	0.92	0.92	0.92	0.94	1.07	0.92	0.92	1.01	0.92	0.92	0.92	0.92	0.95	1.03	1.07	1.03	1.03	0.96	1	1.19	1.1	0.96	0.96	0.92	0.96	0.92	0.92	0.92	0.92	0.92	0.92	0.92	0.92	0.92	1.02	1.01	0.92	1.2	1.06	1.24	1.39	1.08	0.95	0.97	1.12	1.42	1.01
bin_2086	0.98	0.98	0.98	0.98	0.98	0.98	1.04	1.1	1.05	1	1.14	1.1	0.98	1.04	0.98	0.98	1	1.01	1.11	0.98	1	0.98	0.98	1	0.98	1.03	1.01	1.09	0.98	0.98	0.98	0.98	1.28	1.16	0.98	1.02	0.98	0.98	1.25	1.02	0.98	0.98	0.98	0.98	0.98	1.04	0.98	0.98	0.98
bin_21050	0.86	0.86	1	1.3	1.32	1.01	0.91	0.96	0.92	0.96	0.86	1.2	0.86	0.93	0.95	1.01	0.88	1	0.92	0.99	0.96	1.2	1.03	0.94	0.98	0.9	0.94	1.14	0.86	0.93	0.97	0.86	1.13	1.18	1.05	1.04	0.86	1.03	0.98	0.92	1.07	0.98	0.99	1.06	1.04	1.04	1.11	1.24	1.02
bin_21170	1	1	1.16	1	1	1	1	1	1	1	1	1	1	1	1	1	1.02	1.01	1	1	1.04	1	1	1.05	1	1.14	1.05	1	1	1	1.13	1	1	1	1	1.11	1	1	1	1	1	1	1	1.07	1	1	1	1	1
bin_21231	0.69	0.97	1.26	0.69	0.69	1.38	1.02	1.24	0.74	0.91	1.33	0.94	1.08	0.98	0.99	0.96	1	1.14	0.88	0.8	0.96	1.01	0.97	0.88	1.06	0.82	0.97	0.92	0.76	0.74	0.78	1.11	0.69	1.08	0.69	0.97	0.69	1.23	1.07	1.11	0.97	1.07	1.14	1.15	1.06	0.92	1.09	1	1.1
bin_21252	1.41	1.87	0.8	0.91	0.93	1.14	1.1	2.15	1.64	0.85	0.7	1.09	0.8	1	0.73	0.91	0.93	0.8	0.68	0.95	0.94	1.41	1.34	0.89	1.18	0.79	0.95	1	0.72	1.03	1	0.97	0.79	2.13	1.4	0.94	2.36	1.12	0.77	1.02	1	0.94	1	1.06	0.93	0.97	0.76	0.78	0.85
bin_21523	1.57	1	1.16	1	1	1.09	1.33	1.24	1.66	1.76	1.58	1.8	1.56	1.03	1	1.03	1.04	1	1	1	1	1	1	1.02	1.04	1	1	1	1	1	1	1	1.31	1	1	1	1.11	1.19	1	1.21	1	1.14	1.18	1	1.11	1	1	1	1.12
bin_21525	10.4	1	1.33	1	1	1	1	1	1	1	1	1	1	1	1	1.03	1.02	1.01	1	1	1	1.15	1	1.04	1	1	1.03	1	1	1	1	1	1	1	1	1.04	1	1	1	1	1	1	1.18	1.03	1	1.03	1	1	1
bin_21840	1.82	1.19	0.85	0.85	1.07	0.95	1.03	1.44	1.07	1	1.12	0.85	1.25	0.93	0.88	0.89	1.05	0.92	0.85	0.98	0.95	0.85	1.19	1.08	0.96	0.89	1	1.03	1.16	1.24	0.96	1.23	0.85	0.85	1.03	1.02	1.22	1.26	1.32	0.98	0.98	1.08	1.24	1.02	0.97	1.09	1.2	1.01	1.04
bin_22291	1	1	1	1	1	1.03	1	1.12	1.13	1.04	1	1	1	1	1	1	1	1	1	1	1	1.15	1	1	1	1	1	1	1	1	1	1	1	1	1	1	1	1.29	1	1.03	1	1	1	1	1	1	1	1	1
bin_22457	0.88	2.34	2.14	1.45	1.58	1	1.4	1.57	1.5	1.84	2.01	1.51	1.23	1.39	1.83	1.66	1.5	1.05	0.99	1.06	1.21	1.28	2.19	2.29	1.34	2.08	1.52	1.61	1.85	1.61	2.05	0.88	0.88	0.88	0.88	1.01	1.07	1.05	1	1.03	0.95	0.88	0.88	0.94	0.94	0.98	0.88	0.88	0.97
bin_22664	0.95	0.95	1.11	0.95	1.2	1.01	1.03	0.95	1.02	0.97	0.95	0.95	1.1	1.63	1.15	1.05	0.99	1.1	0.95	1.25	1.02	0.95	0.95	1.02	1.08	0.95	1.05	1.26	1.22	1.17	1.07	1.09	0.95	0.95	0.95	1.02	0.95	0.95	0.95	1.02	0.95	0.95	0.95	0.99	1.1	1.04	0.95	1.04	1
bin_2294	0.81	0.88	0.83	1.05	0.77	1.05	0.94	1.08	1.28	1.24	1.49	1.15	0.81	1.3	1.31	1.24	1.55	1.01	1.14	0.99	1.16	1.58	1.12	1.48	1.48	1.27	1.3	1.2	1.4	1.72	1.76	1.44	0.59	1.04	1.38	1	1	0.79	1.1	0.97	1.18	1.02	1.01	1.18	1.27	1.03	1.2	0.97	0.94
bin_23027	0.71	1	1.16	1.28	1.14	0.92	1.02	0.79	1.17	1.02	0.91	0.88	0.72	1.2	1.08	1.14	1.13	0.79	0.8	1	0.93	0.72	1.2	1.09	1.02	1.28	0.94	1.29	1.26	1.1	1.06	1.22	1.42	1.19	0.55	1.07	1.33	1.33	0.75	0.91	1.27	0.7	1.07	0.86	1.02	0.93	0.83	0.94	1.06
bin_2305	1	1.41	1	1	1	1	1	1	1	1	1	1	1	1	1.1	1.07	1.03	1	1	1	1	1	1	1.02	1.13	1	1	1	1	1	1.13	1	1.31	1	1	1.13	1	1.1	1	1	1	1	1	1.05	1.04	1.06	1	1	1
bin_23294	1.21	1.6	1.15	0.78	1.82	1.25	1.48	1.62	1.59	1.6	1.8	0.96	1.02	1.16	1.35	1.41	1.67	1.57	1.53	1.28	1.35	1.13	1.09	1.7	1.55	1.36	1.52	1.16	0.99	1.36	1.38	0.89	0.78	1.44	0.78	1.07	1.03	0.92	1.2	1.05	1.06	1.31	1.36	0.83	1.11	1.2	1.08	1	1.16
bin_23311	0.92	0.92	0.92	0.92	0.92	0.98	1.12	1.03	0.98	1.04	0.92	0.92	1.06	1.13	1.13	1	1.19	1.1	0.98	1.06	1.07	1.06	1.11	0.97	1.11	1.04	1.09	0.92	0.92	1.13	0.92	1.06	0.92	0.92	1.12	0.95	0.92	1.01	0.92	0.98	0.92	0.92	1	1.08	0.97	0.92	0.92	1.06	1.09
bin_23750	1.63	0.76	1.13	0.76	1.16	0.96	0.99	1.03	1.11	1.26	1.71	1.03	1.24	1.89	1.27	1.21	1.41	1.39	1.33	1.57	1.41	1.22	1.14	1.52	1.23	1.42	1.33	0.92	1.18	1.55	1.05	1.05	0.76	1.04	1.25	0.98	1.01	0.98	0.86	0.97	1.06	0.96	0.97	0.94	0.97	1.18	1.08	1.13	1.26
bin_23847	1.14	1.25	1.04	0.89	1.36	1.31	0.94	0.89	1.13	0.98	1.04	1.21	1.03	0.96	0.92	0.91	1.11	0.97	0.89	0.98	1.01	1.03	0.98	0.98	0.93	0.93	1.01	1.08	1.06	1.03	1.01	1.16	0.89	0.89	1.08	0.99	0.89	1.06	0.89	0.92	0.89	1.26	1.22	1.02	0.92	0.94	0.99	0.98	0.92
bin_2396	0.92	0.92	0.92	0.92	0.92	1.34	1.01	1.24	1.04	0.92	0.92	0.92	0.92	0.97	0.95	0.96	1.06	1.07	0.92	0.99	1.16	0.92	0.92	1	0.96	1	1.01	1.01	0.92	0.92	0.92	0.92	1.2	0.92	0.92	0.95	0.92	1.09	1.24	1	0.92	1.17	0.92	1.35	1.19	1.8	1.72	1.88	1.62
bin_23964	1	1.41	1	1	1	1.03	1.05	1.12	1	1.02	1	1	1	1	1	1	1	1	1	1.05	1.05	1	1	1	1	1	1	1	1	1	1.26	1.15	1	1	1	1.04	1	1	1.14	1.03	1.16	1.14	1	1.37	1.31	1.21	1.44	1.85	1.36
bin_24144	1	1	1	1.51	1	1.03	1	1.12	1	1.02	1	1	1	1.03	1.03	1	1	1	1	1.05	1	1	1	1	1	1	1	1	1	1	1	1	1	1	1	1	1	1	1	1.03	1	1	1	1	1	1	1	1	1
bin_24153	1.21	1.08	1.09	1.27	0.97	1.11	1	1.04	1.16	1.11	0.89	1.05	0.89	0.84	1.03	0.85	1.04	1.21	1.28	0.95	1.38	0.77	1.26	1.01	1.16	0.93	1.02	1.1	1.06	0.89	1.07	1.07	1.49	1.2	0.94	0.93	1.02	0.99	1.15	1.1	0.89	0.98	1.03	0.87	0.8	0.98	0.94	0.84	0.95
bin_24636	0.73	1.04	1.39	1.16	0.78	0.89	0.73	0.91	0.71	0.97	1.08	1.36	0.68	0.85	0.84	1.08	1.16	1.05	0.78	1.02	0.95	0.74	0.82	1.05	1.2	1.56	1.03	0.87	1	1.07	1.22	1.4	0.75	0.81	0.76	1.07	1.28	0.97	0.95	1	1.1	0.76	1.05	1.09	1.2	1.15	1.11	1	1.03
bin_2472	0.93	1.71	1.52	1.4	1.77	1.49	1.66	1.75	1.57	1.66	1.35	1.18	1.65	2.55	2.44	2.6	3.14	3.45	2.94	2.82	2.96	1.51	1.82	1.82	2.82	2.73	3.14	2.73	1.99	1.61	1.52	0.84	1.08	0.83	0.89	0.87	1.02	0.64	0.71	0.7	0.88	0.77	0.74	1.12	1.09	1.6	1.15	1.21	2.15
bin_24794	0.94	0.94	1.1	0.94	0.94	1	0.94	0.94	1	1.05	1.25	0.94	1.09	1.05	1.09	1.11	1.02	0.97	1.34	0.94	0.98	0.94	0.94	1.01	0.94	1.03	1.03	0.94	1.03	1.16	0.94	0.94	0.94	1.29	1.15	1.24	1.05	1.03	0.94	1.19	1.24	0.94	1.12	1.21	1.01	1	0.94	1.03	1.01
bin_24798	1	1	1	1	1	1	1	1	1	1	1	1	1	1	1	1.03	1.05	1.03	1.06	1	1	1	1	1.01	1	1.05	1	1.11	1.19	1.08	1	1.15	1	1	1.21	1.04	1	1	1	1.1	1.08	1	1	1	1	1	1	1.1	1.05
bin_25022	1.12	0.72	1.07	1.18	1.29	0.93	1.01	0.88	1.05	1.01	1.3	0.97	0.94	1.23	1.21	1.17	1.39	1.22	1.16	1.08	1.26	0.93	1.2	1.1	1.22	1.29	1.48	1.23	0.98	1.22	0.81	1.15	1.52	0.85	1.02	1.08	0.87	0.83	0.81	0.87	1	1.01	0.95	0.96	0.89	0.93	0.96	0.78	0.99
bin_25033	0.9	0.9	1.05	1.49	1.14	0.96	0.95	0.9	0.9	1	1.2	0.9	0.9	0.95	0.97	0.93	1	0.96	1.02	0.9	0.97	1.04	0.99	0.97	1.19	0.98	0.95	1	0.9	1.04	0.9	1.04	1.46	1.07	1.1	1.1	0.9	0.9	1.03	0.95	0.97	0.9	1.07	0.97	0.99	0.93	0.95	1.13	0.93
bin_25095	0.92	0.92	0.92	0.92	0.92	1	0.92	0.92	1.04	0.95	0.92	0.92	0.92	0.99	1	1.01	0.93	0.99	0.92	0.99	0.97	0.92	0.92	0.94	0.92	1	0.94	0.92	0.92	0.99	0.92	0.92	0.92	0.92	0.92	0.95	1.02	1.01	1.04	1.13	1.06	1.04	0.92	0.95	0.92	1.03	1.12	1.01	1.03
bin_25127	1.31	1.58	0.71	0.93	1.46	1.14	1.2	1.27	0.99	1.15	0.71	1.45	0.82	0.99	0.95	1.02	1.09	1.06	0.93	0.95	1.22	1.03	1.41	1.01	1.08	0.93	1.12	1.09	0.77	1.12	1.17	0.98	1.37	1.31	1.83	1.33	1.1	1.05	1.2	1.27	1.52	1.46	1.39	1.73	1.78	1.14	1.41	1.21	0.95
bin_25160	0.9	0.9	0.9	1.48	1.14	1	1.28	1.33	1.76	1.33	1.34	1.12	1.47	1.76	2.89	1.96	1.4	1.34	2.17	1.21	1	0.9	1.18	1.36	1.48	1.15	1.12	1.49	1.15	2.11	1.25	1.04	1.18	0.9	1.1	1	0.9	0.9	1.03	0.9	0.9	1.02	0.9	0.9	1	0.9	0.95	1.08	1.02
bin_25256	0.92	0.92	1.07	1.21	0.92	0.99	1.02	0.92	1.01	1.12	1.21	1.03	1.06	1.33	1.27	1.11	1.08	1.12	1.09	1.22	1.11	1.19	0.92	1.13	1.08	1	1.01	1.11	1	0.92	1.1	1.19	0.92	1.09	1.11	1.26	1.22	0.92	0.92	1.09	1.14	0.92	1.09	1.1	1.23	0.97	0.97	1.18	1.16
bin_25283	1.51	0.87	1.58	0.87	1.33	0.95	1.16	1.24	1.33	1.36	1.01	0.97	1	1.49	1.58	1.71	1.7	1.08	1.38	1.1	1.15	1.26	1.94	2.09	1.63	2.11	1.32	1.49	2.24	1.71	1.86	1.6	1.41	1.03	1.43	1.11	1.21	1.17	0.87	1.04	1.26	1.11	1.11	0.99	0.87	0.97	1.01	1.04	0.98
bin_25284	2.22	0.85	1.77	0.85	1.29	0.9	0.98	1.04	1.33	1.42	1.4	1.15	1.32	1.35	1.58	1.59	1.61	0.99	1.6	0.98	1.19	1.23	1.56	2.04	1.47	1.71	1.37	1.45	2.12	1.3	1.76	1.76	1.11	1	1.39	1.12	1.03	1.09	0.96	1.08	0.98	1.19	1.28	1.15	0.91	1.02	0.98	0.93	1.09
bin_25395	1.28	1	1	1	1	1	1	1	1	1.19	1	1	1	1	1	1	1	1	1	1	1.02	1	1	1.02	1	1	1.03	1	1	1	1	1	1	1	1	1	1	1	1	1.03	1.08	1	1.09	1	1	1	1.22	1	1
bin_25434	1.67	0.96	1.08	0.9	0.86	0.93	0.93	0.92	0.77	0.96	0.9	1.18	0.68	1.26	1.02	1.11	0.93	1.12	1.08	1.05	1.03	0.89	0.89	1.27	0.98	1	1.07	0.9	1.2	1.17	1.46	1.2	1.32	1.32	0.83	1.16	1.29	1.19	1.25	0.96	1.16	1.15	1	1.09	1.1	1.19	1.11	1.26	1.13
bin_25786	1.7	0.99	1.59	2.29	1.26	1.87	1.32	1.38	2.42	2.81	1.51	2.31	2.12	1.37	1.3	1.51	1.25	0.93	1	1.33	1.76	1.86	1.64	2.04	1.68	1.58	1.66	1.16	1.95	0.95	1.92	1.19	0.92	0.83	0.85	1.03	1.53	1.04	0.8	1.12	0.76	1.15	0.83	1.01	0.78	0.96	0.82	0.84	0.77
bin_25861	1	1	1	1	1.26	1	1	1	1	1	1	1	1.16	1	1.09	1.05	1	1.05	1	1.1	1	1	1	1.01	1.09	1	1	1.11	1	1.08	1	1	1	1	1	1	1	1	1	1	1	1	1	1.03	1	1	1	1	1.15
bin_25902	0.78	0.78	1.16	1.43	1.4	0.93	0.93	1.3	0.96	0.87	0.78	1.06	1.02	1.1	1	1.1	1.17	1.06	0.98	1.26	1.25	1.08	1.22	1.05	1.12	1.12	1.21	1.11	0.99	1.3	1.24	1.01	1.02	1.06	1.04	0.92	1.03	0.93	1.1	0.98	0.9	1.22	0.92	0.91	1.02	0.87	0.93	0.85	0.97
bin_25903	0.9	0.9	1.2	1.36	1.14	0.98	1	1.33	1.02	0.94	0.9	1.12	1.18	1.2	1.03	1.07	1.14	1.05	1.08	1.09	1.12	1.12	1.09	1.05	0.98	1.17	1.01	1.1	1.15	1.15	1.25	0.9	0.9	1.07	1.1	1	1	0.99	0.9	1.02	0.97	1.15	0.9	0.97	0.94	1.01	1	1.16	0.99
bin_25935	1	1.65	1	1	1	1.03	1	1	1.07	1	1.16	1	1	1.06	1	1	1.02	1.01	1	1	1.05	1	1	1.04	1.04	1	1	1	1	1	1	1	1	1	1	1.07	1	1	1.14	1.03	1	1	1	1	1.04	1.05	1	1	1
bin_25963	0.86	0.86	1.08	1.41	0.86	0.94	0.95	1.06	0.91	0.97	0.86	1.02	0.99	1.1	1.1	1.12	1.02	0.93	1	0.95	0.94	0.86	1.21	1.01	1.07	1.13	1.07	0.95	1.1	1.16	1.08	1.11	1.12	1.43	1.42	1.64	1.14	1.53	1.41	1.52	0.93	1.4	1.1	1.07	1.24	0.99	1.03	0.86	0.89
bin_26070	1.07	1.17	1.11	1.65	0.83	0.89	0.88	0.83	0.89	1.07	0.97	0.93	0.96	1.12	1.06	1.02	1.01	0.91	0.94	0.92	0.98	0.96	1.26	1.21	0.91	1.06	1.08	1.11	1.15	1.16	1.05	0.96	1.35	1.14	0.83	1.16	1.11	1.3	1.06	1.05	1.38	1.06	0.91	1.35	1.32	1.16	1.11	1.04	1.16
bin_26073	0.97	1.56	1	1	1.57	0.89	1.01	1.12	0.9	0.94	1.13	1.3	1.11	1.01	1.13	1.18	1.11	1	0.9	1.04	1.05	1.1	1.19	1.04	1.09	0.98	1.03	1.42	1.11	1.2	1.15	1.44	1.46	0.76	0.76	1.19	1	0.98	0.86	0.98	1.13	0.76	0.9	0.97	1.15	1.03	0.88	1.12	1.04
bin_26204	0.85	0.85	1.12	1.12	1.07	1.06	0.99	1.15	0.96	1.03	1.12	1.05	1.19	1.18	1.23	1.04	1.18	1.23	1.12	1.07	1.13	0.98	1.02	1.05	1	1	1.02	1.09	1.01	1.31	0.96	1.1	1.26	0.85	1.03	0.9	1.03	0.93	0.85	0.94	0.98	0.85	1.13	1.01	1.08	1.16	1.28	0.85	1.12
bin_26561	0.85	0.85	0.85	1.39	0.85	1	0.98	0.95	0.96	0.93	0.85	1.05	0.85	1.08	0.96	1.02	0.97	1	1.06	1.26	0.99	0.97	1.1	0.97	0.92	1.28	0.94	1.12	1	0.85	0.85	1.48	0.85	1	1.03	0.96	0.85	0.85	1.31	0.9	0.85	1.08	1	0.98	1	1.04	0.85	1.09	1.02
bin_2672	0.88	1.23	1.02	0.88	0.88	0.96	0.88	1.15	0.88	0.98	1.1	0.98	1.01	1.02	1	0.98	0.92	0.95	0.93	1	0.89	0.88	0.97	0.93	1.03	0.98	0.99	0.88	1.04	1.19	1.17	0.88	0.88	1.04	1.45	1.04	0.88	1.05	1	1.06	0.95	1	0.96	1.05	0.98	0.98	1.02	0.88	0.91
bin_268	1.09	1.43	1.34	1.28	0.88	0.86	1	1.07	1.23	0.98	0.81	1.3	1.02	0.91	1.06	0.87	0.89	0.8	1.14	0.86	1.08	0.9	1.05	1.45	1.37	1.35	1.22	1.38	1.4	1.33	1.2	0.9	1.12	0.95	0.84	0.96	0.85	1	0.85	0.83	0.86	0.79	0.86	1.02	0.82	0.95	0.92	0.83	0.76
bin_269	1.28	1.02	0.86	1.09	1.08	0.77	1.01	0.99	1.01	1.31	0.83	1.23	1.09	1.11	1.12	1.31	1.18	0.81	0.82	1.09	0.99	0.7	1.47	1.45	1.4	1.34	1.05	1.11	1.3	1.08	1.6	0.69	0.92	0.87	0.86	0.87	0.71	0.53	0.79	0.88	1.04	0.93	0.74	0.89	0.81	0.74	0.68	0.78	0.75
bin_26996	0.95	0.95	0.95	0.95	0.95	0.95	1	0.95	1.01	1	0.95	0.95	0.95	1	0.95	0.95	1.01	0.96	0.95	1	0.95	0.95	0.95	0.99	0.99	0.99	1	0.95	1.12	0.95	0.95	0.95	1.24	0.95	0.95	1.01	0.95	0.95	0.95	1.01	0.95	0.95	0.95	1.04	1.02	0.95	1.15	0.95	0.98
bin_26998	0.95	0.8	0.64	0.76	1.19	0.61	0.66	0.84	0.88	0.61	0.82	0.65	0.57	0.6	0.74	0.66	0.69	0.59	0.71	0.58	0.73	0.68	1.03	0.69	0.83	0.76	0.6	0.69	0.61	0.85	0.69	2.08	1.12	2.3	1	1.73	1.46	1.65	1.74	1.37	1.7	1.94	1.13	1.17	1.38	1.15	0.98	1.25	1.36
bin_2714	0.77	1.08	0.89	0.77	0.77	0.88	1.04	0.95	0.82	0.88	0.89	1.04	0.88	0.97	0.9	1.02	1.16	1.08	1.24	1.13	1.1	1.06	1	0.87	1.1	0.94	1	1.11	1.05	0.82	0.86	1.29	0.77	1.27	0.77	1.07	0.85	0.84	1.08	0.82	0.77	1.08	0.84	0.86	0.94	0.9	0.85	0.91	0.79
bin_27413	0.81	1.13	0.81	0.81	1.02	0.85	0.96	1.19	1.02	1.11	1.2	1.45	1.18	1.51	1.07	1.32	1.15	1.03	0.91	1.03	0.99	1	1.05	1.13	0.98	0.91	1.08	0.98	0.81	1.31	1.33	1.04	1.3	0.95	0.98	0.92	1.07	1.16	1.14	1	1	0.81	1.1	0.92	1.06	0.85	0.89	0.96	0.99
bin_27471	0.94	0.94	0.94	0.94	0.94	0.97	1.02	1.05	1	0.98	1.09	0.94	0.94	0.99	1.04	0.94	0.97	0.94	0.94	1.02	0.96	0.94	0.94	0.96	0.98	0.98	0.96	1.04	0.94	1.01	0.94	0.94	0.94	0.94	1.14	1.03	0.94	0.94	1.2	1	1.01	1.07	0.94	1	0.94	0.97	0.99	1.03	1
bin_27643	0.98	0.98	1.13	1.61	0.98	1.06	1.03	0.98	0.98	0.98	0.98	1.09	0.98	1.03	1.06	1.02	0.98	1	0.98	1.03	0.99	1.12	0.98	0.99	0.98	0.98	0.98	1.08	1.21	1.05	1.1	1.12	1.28	0.98	0.98	1.1	0.98	0.98	1.32	1.01	0.98	1.11	0.98	1.01	1.03	0.98	1.08	1.07	1.01
bin_27815	0.97	1.06	0.88	1	0.95	1	0.94	1.02	1.05	0.92	1	1.03	0.87	0.97	0.97	0.99	0.93	0.92	0.9	1.07	0.93	0.98	0.91	1	0.86	1.05	0.98	1.08	1.37	1.24	1.05	1.39	0.76	0.89	1.25	1.04	1	1.05	0.86	1	1.03	1.28	0.89	1.13	1.15	1.26	1.01	0.87	1
bin_27834	0.95	0.95	0.95	0.95	0.95	1.02	1	1.06	0.95	0.97	0.95	0.95	0.95	0.95	0.98	0.95	1.03	0.96	0.95	0.95	1.05	0.95	0.95	1	1.08	0.99	1	1.05	0.95	0.95	1.07	0.95	0.95	1.12	1.15	1.19	0.95	0.95	0.95	1.12	1.03	1.21	0.95	1.25	1.22	1.04	0.95	0.95	1.03
bin_2801	0.83	0.83	0.97	0.83	0.83	0.86	1.02	0.83	0.89	0.99	0.83	1.03	0.83	0.92	0.92	0.91	0.91	0.92	0.89	1.01	1.01	0.96	0.97	1.04	1.01	0.87	0.9	1.16	0.99	1.15	1.05	0.83	1.61	0.99	1.01	1.02	1.07	1.25	1.25	1.06	0.9	0.83	1.11	0.89	0.93	0.93	1.02	0.91	0.89
bin_2802	0.97	0.97	1.28	0.97	0.97	0.99	1.02	1.08	1.09	1.01	1.28	0.97	0.97	0.99	1	0.97	0.97	0.97	1.03	1.02	1	1.11	0.97	1.04	1.01	0.97	0.99	1.07	0.97	1.04	0.97	1.11	1.26	0.97	0.97	1	1.18	1.15	1.44	1.07	1.09	0.97	0.97	0.97	0.97	1.1	0.97	0.97	0.97
bin_2804	0.94	0.94	0.94	0.94	0.94	0.94	1.05	0.94	1.01	1.01	1.25	1.06	0.94	1	0.98	0.94	0.96	0.97	0.94	1.04	0.99	0.94	1.04	1.03	0.99	1.1	1.06	1.04	1.03	1.09	1.06	0.94	0.94	0.94	1.15	1.05	1.11	1.18	0.94	1.27	0.94	1.33	1.03	0.98	0.94	1	1.15	1.13	0.94
bin_2805	0.91	1.65	0.91	0.91	1.77	0.96	1.03	1.01	0.91	1.03	1.05	0.91	0.91	0.91	1.06	1.13	0.94	1	0.91	1	0.92	1.18	1	1	0.91	1.01	0.99	1.1	0.91	1.21	0.91	0.91	0.91	0.91	1.1	1.07	1.1	1.22	1.03	1.3	0.91	1.1	0.91	0.96	0.94	0.96	0.96	1.17	0.97
bin_2806	0.82	1.5	0.96	1.09	1.04	0.94	1.12	0.92	0.93	1.18	0.96	1.18	1.25	0.93	1.15	1.04	0.99	1.06	0.87	0.99	0.88	1.2	0.99	0.92	0.9	0.9	0.87	0.91	0.98	0.95	0.82	0.82	1.08	0.82	0.82	0.91	1.33	1.25	1.16	1.35	0.82	1.28	0.97	0.91	1.09	0.85	1.08	1.06	1.02
bin_28078	0.86	1.56	0.86	0.86	1.09	0.89	0.91	0.96	1.03	0.91	1	1.06	0.86	1.03	0.92	0.94	0.93	0.94	1.06	1.07	1.07	0.86	1.03	1.03	1.08	1	1.05	0.95	1.02	1.16	0.97	0.86	0.86	0.86	0.86	1	0.95	0.94	0.98	0.92	1.11	1.1	1.07	1.03	0.92	1.02	1	0.86	0.95
bin_2808	1.1	1.21	1	0.86	0.86	0.94	0.95	1.06	0.97	1.07	1	1.02	0.86	0.92	0.94	1.01	0.91	0.95	1	1.11	1.04	1.41	1.12	1.01	0.94	1.04	0.98	0.86	0.94	1.03	0.97	0.99	0.86	0.86	0.86	1.02	1.24	0.94	1.1	1.04	0.93	1.1	0.94	1.01	0.93	0.99	0.96	0.94	1.06
bin_28122	1.01	0.9	1.06	1.18	0.81	0.96	1.37	1.18	1.33	1.11	1.17	1.15	0.84	0.96	0.95	0.89	1.07	0.94	1.15	0.95	0.97	0.93	1.12	1.1	1.15	0.91	0.92	0.92	0.82	1.23	0.81	1.13	0.64	1.12	1.14	0.95	1.4	1.47	1.36	1.21	0.9	0.91	1.1	1.01	0.88	1.07	1.08	0.83	0.91
bin_28128	1.04	1.14	1.08	1.23	1.03	0.86	0.81	1.2	1.19	1.04	1.29	0.81	1.07	1.28	1.1	1.1	1.31	1	1.15	1.03	1.14	0.94	1.16	1.24	1.24	1.11	1.23	0.9	1.27	1.32	1.23	0.93	1.06	0.96	0.81	1.14	0.99	0.89	0.93	0.97	0.94	0.92	0.89	0.98	0.93	0.94	0.86	0.81	0.93
bin_28255	0.95	0.95	0.95	0.95	0.95	0.95	1	1.06	0.95	1	0.95	0.95	1.1	0.95	1.08	1	0.96	1.01	1.13	1.15	0.97	1.09	0.95	0.96	0.99	0.95	0.97	0.95	1.04	0.95	0.95	0.95	0.95	1.12	0.95	0.98	0.95	1.09	1.34	0.98	1.02	1.21	0.95	1.01	1.05	1.01	1	1.13	0.98
bin_28347	0.89	0.89	0.89	0.89	0.89	1.04	0.89	0.89	0.95	0.94	0.89	0.89	0.89	0.97	0.95	1.02	0.95	1.04	0.95	1.08	0.94	1.02	1.07	1	0.93	0.89	0.93	1.04	1.06	1.16	0.89	0.89	0.89	0.89	0.89	1.04	0.89	0.89	0.89	1.1	0.96	1.45	0.89	1.08	0.89	0.94	0.99	0.89	0.92
bin_2837	0.86	0.86	1.14	1.14	1.32	0.94	1.14	0.86	0.92	1	1	1.17	1	1.06	1.15	1.03	1.06	1.07	1	1.25	0.94	0.86	1.04	1.01	1.05	1.02	0.99	1.14	1.1	1.06	1.19	0.86	0.86	0.86	1.05	1.02	0.86	0.94	0.86	0.89	0.86	0.86	0.94	1.01	1.05	0.91	0.91	1.03	0.95
bin_28564	0.81	1.14	0.95	1.5	1.46	0.89	1.11	0.91	1.11	0.94	1.21	1.01	0.94	0.96	1.04	0.86	0.97	0.94	0.97	0.94	1.08	0.94	1.14	1	0.85	1.04	0.96	0.9	0.89	1.06	0.92	1.06	0.81	0.96	0.81	0.99	1.08	0.89	0.93	1.02	1.25	0.92	0.96	0.97	1	0.99	0.99	1.05	1.19
bin_28722	1.29	0.74	0.74	1.22	1.14	0.96	0.99	1.06	0.97	1.04	0.86	1.01	0.74	1.12	1.08	1.06	0.95	1.07	0.96	1.17	1.02	0.85	1.05	1.06	1.12	1.23	1.1	0.9	1.02	0.91	1.03	0.85	0.97	0.88	1.32	1.04	0.99	1.03	0.85	0.98	0.92	0.95	0.81	1.03	1	0.96	1.01	0.86	0.79
bin_28723	1.25	0.8	0.8	1.05	1.22	0.93	0.93	0.94	0.9	0.89	0.8	0.89	0.8	1.15	0.94	0.89	0.89	1.04	1.08	1.21	1.02	1.04	1.04	0.96	1.07	1.15	0.91	0.88	1.17	1.04	0.9	1.03	0.8	0.8	1.07	1	1.11	1.03	0.8	1.16	0.92	1.19	1.02	0.96	1.11	1.08	0.8	0.99	0.98
bin_28849	0.91	1.28	0.91	0.91	1.15	1.01	0.91	0.91	0.97	0.93	0.91	1.02	0.91	0.99	0.91	0.91	1.02	0.97	1.06	0.96	1.01	1.19	1	0.95	0.99	0.95	0.96	1.01	1.05	0.98	0.91	0.91	0.91	0.91	0.91	0.98	1.01	0.91	0.91	0.91	0.98	0.91	1.08	1.07	0.97	1.59	1.07	1.05	1.03
bin_28887	1.35	0.86	1.28	1.14	0.86	0.94	0.86	1.17	0.92	1.06	1	0.86	1.13	1	0.97	1.04	1.07	0.92	0.86	0.91	0.93	1.07	1.3	1.13	1.05	1.02	1.09	1.14	1.23	1.26	0.97	0.99	0.86	0.86	1.34	0.94	1.05	0.94	0.98	0.89	1	1.1	1.02	1.13	1.04	1.02	0.93	0.86	0.95
bin_29036	0.96	0.96	1.12	0.96	1.47	1.07	0.96	0.96	1.03	1.04	0.96	0.96	1.11	0.99	0.96	0.99	0.98	1.02	0.96	0.96	0.98	1.11	0.96	1	1.05	1.05	1.04	1.07	0.96	1.04	1.09	0.96	0.96	0.96	0.96	0.96	0.96	1.15	0.96	1.03	0.96	1.1	0.96	0.96	1	0.96	1.02	0.96	1.03
bin_29109	1.81	1.35	1.22	0.82	1.7	0.85	0.82	1.25	0.96	0.85	1.09	0.82	0.82	1	0.85	0.88	0.9	0.85	0.98	0.91	0.92	1.07	1.15	0.96	1.35	0.89	0.91	0.82	1	1.11	1.03	1.51	1.07	1.12	0.82	0.97	1	1.35	1.23	0.89	0.92	1.04	0.9	1.01	1.14	1.46	1.37	1.92	1.54
bin_29349	1	1.41	1	1	1	1	1.05	1	1	1.02	1	1	1.16	1	1.03	1	1.02	1.03	1	1	1	1	1	1	1	1	1.03	1	1	1	1	1	1.31	1	1	1	1	1	1	1.03	1	1	1	1	1	1	1	1	1.03
bin_29351	0.98	1.81	0.6	1.61	0.45	1.04	0.97	0.95	0.8	0.7	0.79	0.76	0.89	0.91	0.86	0.68	0.73	1.1	0.84	0.97	1.19	1.09	0.69	0.66	0.96	0.89	0.9	0.75	0.71	0.66	0.63	1.05	1.25	0.88	1.43	0.89	0.99	0.95	0.9	0.97	0.88	1	0.97	1.43	1.29	1.37	1.58	1.12	1.21
bin_29352	1.05	0.82	1.09	0.82	1.04	1.15	0.95	0.92	1.01	0.92	1.09	1.02	1.34	0.97	0.93	1.02	0.88	1.02	0.87	1.05	0.92	0.82	1.15	0.9	1	1.12	0.89	1	0.9	0.88	0.99	0.94	0.82	0.82	1.17	0.88	1.14	0.98	0.93	1.08	0.89	0.93	1.33	0.91	0.94	1.06	1.1	0.9	0.9
bin_29410	1.03	1.09	1.2	1.09	0.83	1.28	1.61	1.38	1.41	1.54	1.9	1.06	1.14	1.1	1.4	1.52	1.34	1.3	1.3	0.96	1.04	1.22	1.18	1.2	1.32	0.96	0.93	1.1	1.16	0.86	1.36	0.96	2.13	0.9	0.66	0.85	0.99	1.05	0.84	1.04	1.18	1.12	1.13	1.01	1.1	0.96	1.13	1.38	1.12
bin_29472	0.88	1.24	1.03	1.17	0.88	0.96	0.88	0.99	1	0.92	1.03	0.99	1.02	0.88	0.91	0.93	0.94	0.94	0.94	0.88	0.95	1.02	0.88	0.96	1	0.96	0.93	1.07	0.88	0.88	1.11	1.28	1.32	1.05	0.88	0.95	1.04	0.97	1.01	0.93	0.95	0.88	0.88	1.15	1.14	1.48	0.98	1.05	1.16
bin_29473	0.97	0.97	1.12	1.27	0.97	0.97	0.97	0.97	0.97	1	1.12	1.08	1.12	0.97	0.97	0.97	0.97	0.99	0.97	0.97	0.98	0.97	0.97	0.98	1.05	1.01	0.97	1.07	0.97	0.97	1.09	0.97	0.97	0.97	1.38	1	0.97	1.06	0.97	1.02	0.97	1.1	1.05	1.17	1.07	1.22	1.07	0.97	1
bin_29475	0.91	0.91	1.06	0.91	0.91	0.97	1.01	0.91	0.97	1	0.91	1.02	1.06	0.94	0.95	0.97	0.93	0.94	0.97	0.91	1	0.91	1.01	0.97	1.04	0.96	0.91	0.91	1	0.91	1.03	1.32	0.91	1.25	1.51	1.03	1.01	0.91	1.17	0.95	0.99	1.04	1.08	0.95	0.95	0.97	1.01	1.18	0.98
bin_29678	1	1	1	1	1	1	1	1	1.13	1	1	1	1	1	1.03	1	1	1.03	1	1.05	1.02	1.15	1.26	1.04	1	1.05	1	1	1	1	1	1	1	1	1	1.14	1	1.1	1.14	1	1	1	1	1.07	1	1.14	1.05	1	1
bin_29708	1.08	0.84	0.98	1.66	1.06	1.07	0.98	0.94	1	1.06	1.11	1.24	1.18	1.09	1	1.12	0.98	1.2	1	1.34	1.1	0.97	1.09	1.17	0.99	1.09	1.1	1.3	1.44	0.97	1.05	1.22	1.36	1.24	1.02	1.04	0.93	1	1.07	0.93	0.97	1.02	0.99	0.9	1.05	1.12	0.93	0.84	0.95
bin_29792	0.78	0.78	1.03	0.78	0.98	0.87	0.82	0.96	0.98	0.93	0.78	1.15	1.15	0.87	0.86	0.84	0.85	0.87	0.91	0.78	0.81	0.78	0.78	0.8	0.78	0.78	0.8	0.95	0.78	0.78	0.88	0.78	2.15	1.45	0.95	0.84	1.38	1.39	1.43	1.27	1.07	1.1	1.22	0.81	0.93	0.78	0.99	0.93	1.02
bin_29798	0.93	0.93	1.08	0.93	0.93	1.05	0.93	0.93	0.93	1	1.07	0.93	1.15	1	0.96	0.97	1	0.97	0.98	1.02	1.06	0.93	0.93	1.08	1.07	1.09	1.05	1.02	1.01	0.93	1.04	0.93	0.93	0.93	1.32	0.99	1.13	0.93	1.18	0.98	1	1.05	1.01	0.99	0.99	1.01	0.98	0.93	0.93
bin_29913	0.94	0.94	0.94	0.94	0.94	0.99	1.02	0.94	1	1.08	1.09	0.94	0.94	1.02	0.97	1.03	1.09	0.99	1.18	1.04	1	0.94	1.13	1.11	0.98	0.98	0.97	1.15	0.94	1.16	0.94	1.08	0.94	0.94	1.14	1.01	1.15	0.94	0.94	1.07	1.02	0.94	0.94	1.04	1.09	1.03	0.94	0.94	0.94
bin_29920	0.94	1.32	0.94	1.24	1.19	1.04	0.99	0.94	1	1.04	1.24	1.39	0.94	0.94	1.09	1.05	0.95	1.03	1.09	0.94	0.97	1.22	0.94	0.99	0.98	0.98	0.96	1.04	0.94	1.15	1.06	0.94	1.23	1.52	1.34	1.06	1.25	1.03	0.94	0.97	0.94	1.07	1.02	1	1.01	1.08	0.94	0.94	0.97
bin_29924	1.1	0.86	1.14	0.86	0.86	0.99	1	0.86	0.97	0.99	0.86	0.86	0.86	1	0.92	0.97	0.98	0.95	0.91	0.95	1.01	0.86	1.12	1.02	1.05	1	1	0.95	0.86	1.16	1.08	0.86	1.13	1.18	0.86	0.95	1.05	0.94	1.1	1.07	1	1.33	1.07	1.04	1.11	1.11	1.13	0.94	1.06
bin_29985	1.02	1.08	1.84	1.08	0.65	1.05	1.04	1.04	1.04	1.03	0.87	1.25	0.86	1	1	1.08	1	1.21	1.25	1.42	1.15	1.15	0.96	1.1	1.19	1.5	1.19	1.28	1.25	1.07	0.91	1.05	1.06	0.89	0.79	0.93	1.01	1.04	0.92	1.01	0.84	1.2	0.96	0.91	1	0.95	0.78	0.88	0.93
bin_30007	0.87	0.68	0.9	0.68	0.85	1.06	0.99	0.84	0.83	0.99	0.68	0.76	0.78	0.82	0.92	0.96	1.09	1	1.13	1.21	1.11	0.98	1.17	0.99	1.01	1.24	1.02	1.28	0.99	0.78	0.94	1.14	1.09	1.25	0.97	0.96	0.82	0.94	0.96	0.83	1.06	0.86	0.93	1.06	1	1.08	1.04	0.81	1.04
bin_30177	1.19	1.31	1.23	1.83	0.93	1.14	1.08	1.04	1.09	0.98	0.93	0.93	0.93	1.14	0.99	0.98	1.07	1.08	1.05	1.07	1.07	0.93	1.02	1.04	1.19	1.18	1.14	1.03	1.19	0.93	1.05	1.21	0.93	0.93	1.13	1	1.23	0.93	1.06	0.96	0.93	0.93	0.93	0.96	0.93	0.93	0.93	0.93	0.93
bin_30205	0.88	1.24	0.88	0.88	1.35	1.03	0.88	0.99	1	0.97	0.88	0.88	1.02	1.04	1.1	1.02	1.06	1.05	1.08	1.09	1.01	1.15	0.97	1.02	1	1.04	1	1.23	1.13	0.95	0.99	1.01	1.59	0.88	1.18	0.95	0.88	0.97	0.88	0.96	0.95	0.88	1.04	0.97	0.98	0.96	0.98	0.88	0.94
bin_30223	1.28	0.89	1.32	1.17	0.89	0.99	0.98	0.99	1	0.99	0.89	1.2	0.89	1.4	1.25	1.21	1.16	1.12	1.03	1.24	1.11	0.89	1.21	1.31	1.23	1.28	1.2	1.08	1.3	1.27	1.77	1.15	1.32	1.05	0.89	1.11	1.14	0.97	1.01	0.92	0.96	1.01	0.97	0.98	1.05	0.99	0.98	0.89	1.02
bin_30351	1.35	0.86	0.86	0.86	0.86	1.03	1.1	1.07	0.98	1.06	1	0.96	1.21	1.01	1.2	1.11	1.01	1.04	1.08	0.91	1.04	0.86	0.95	0.98	1	0.94	0.86	0.86	0.86	0.86	0.86	1.2	0.86	1.02	0.86	0.99	0.86	0.95	1.34	1.19	0.86	0.98	1.23	0.89	0.86	0.91	1.21	0.86	1.04
bin_30428	0.84	0.84	0.98	0.84	1.07	0.84	0.84	0.94	0.93	0.88	0.84	0.84	1.24	0.89	0.99	0.84	0.87	0.96	1.06	1.03	0.94	0.97	1.01	1.05	0.92	0.92	0.91	1.03	1.08	0.91	0.84	0.97	1.37	1	1.21	0.95	1.03	0.84	1.08	1.01	0.91	0.84	1	1.01	0.88	1.11	1.1	1.01	1
bin_30436	0.93	0.93	0.93	1.23	0.93	0.99	0.98	0.93	0.99	0.97	0.93	1.04	1.16	1.04	0.96	1.05	0.93	0.98	0.93	0.93	1	0.93	1.03	0.99	0.93	0.97	0.98	0.93	0.93	1.11	1.05	0.93	0.93	0.93	0.93	1	0.93	0.93	0.93	0.93	0.93	0.93	0.93	1.08	1.04	1.12	1.43	1.16	1.12
bin_30496	0.84	0.84	1.11	0.84	0.84	0.95	0.95	0.93	1	1.05	1.05	1.03	0.84	0.96	1.17	1.05	0.97	1.04	1	0.95	1.04	0.84	1.18	1.05	1.01	1.09	1.08	1.2	1.23	0.96	1.27	1.28	0.84	0.84	1.02	0.99	0.93	0.92	0.84	1.01	0.94	0.95	1.07	1.01	0.93	0.99	0.93	1.16	0.92
bin_30713	1.08	0.84	1.25	1.54	0.84	0.89	1.06	1.04	0.95	1	0.84	0.94	1.1	1.1	1.07	1.2	1.02	1.01	1	0.97	0.96	0.84	1.2	1.07	1.13	0.92	0.95	1.2	1.07	1.23	1.16	1.22	1.1	0.99	1.02	1.08	0.93	0.97	1.14	1.23	0.94	1.02	1.23	1.01	1.24	1.07	1.29	1.42	1.08
bin_30746	0.91	1	0.94	0.94	0.9	0.78	0.71	0.88	0.85	0.85	0.71	0.71	0.71	0.77	0.71	0.77	0.77	0.8	0.76	0.9	0.78	0.82	0.85	0.79	0.87	0.84	0.79	0.71	0.88	0.76	0.8	0.82	1.15	1.05	1.17	1.45	0.94	1.13	0.91	0.84	1.15	1	1.33	1.66	1.32	1.26	1.32	0.89	0.83
bin_30760	0.6	0.86	0.78	0.93	0.6	0.95	0.79	0.64	0.82	0.8	0.9	0.64	1.04	1.04	1.02	0.91	0.97	1.04	0.93	1.29	1.34	0.69	1.06	0.9	1.16	1.07	0.97	1.34	1.07	0.76	0.94	1.27	1.37	1	0.78	0.83	1.04	1.14	1.18	0.85	1.09	1.08	0.91	0.91	1.16	1.25	0.87	1.02	1.11
bin_30789	1.28	1	1.16	1.32	1.26	1.06	1.25	1	1	1.02	1	1	1.25	1.03	1.05	1.03	1.02	1	1	1	1.02	1.3	1.1	1.01	1	1.05	1	1	1.09	1	1.13	1	1	1	1	1.04	1	1.25	1	1.07	1	1	1	1.09	1	1.03	1	1	1
bin_30791	1	1.82	1.16	1.51	1	1	1	1	1	1	1	1	1.16	1.13	1.21	1.03	1.03	1	1	1.1	1.06	1.3	1.16	1.16	1.09	1.14	1.05	1	1.39	1.2	1	1	1	1	1.21	1.04	1.22	1	1	1	1	1	1	1.07	1	1.03	1	1	1.03
bin_30815	0.75	0.75	1.12	1	1.15	1.05	1.04	0.84	1.05	1.17	0.88	0.93	0.99	1.49	1.13	1.07	1.31	1.02	1.08	1.24	1.06	1.21	1.19	1.22	1.32	1.1	1.26	1.13	1.11	0.99	1.16	0.98	1.84	0.75	1.25	0.96	1.09	1.02	0.86	0.91	1.06	0.75	0.86	1.02	1.03	0.96	0.92	0.97	0.91
bin_30816	0.76	0.76	1.21	1	0.96	0.98	1.18	1.03	0.91	1.18	0.95	1.03	1.12	1.42	1.1	1.09	1.26	1.03	1.06	1.19	1.07	1.17	1.11	1.26	1.16	1.13	1.14	1.17	1.2	0.93	1.11	0.76	1.61	0.9	1.09	1.05	1.01	0.88	0.76	0.89	1	0.86	0.97	0.95	0.98	0.98	0.88	1.1	0.86
bin_31054	0.9	2	1.04	0.9	0.9	1.05	0.94	1	0.95	1.02	0.9	1.11	1.4	1.19	1.02	1.05	0.99	1.1	1.01	1.51	1.09	0.9	1.08	1.03	1.01	1.27	1.05	0.9	0.9	1.28	0.9	1.03	1.17	1.16	0.9	0.93	1.09	1.07	0.9	0.96	0.97	1.02	0.9	0.96	0.9	1.14	1.02	0.9	1.04
bin_31128	0.98	0.76	1.52	1.51	1.17	0.94	1.06	1	1.48	1.08	1.34	1.09	1.25	1.02	1.25	1.21	1.17	0.93	1.11	1.01	1.05	1.11	1.23	1.52	1.4	1.45	1.05	1.18	1.31	1.12	1.37	0.88	0.76	1.19	1.09	1.12	0.85	0.76	0.98	0.98	1.07	0.97	0.76	0.99	0.91	1.06	1.03	0.91	0.93
bin_31243	0.86	0.86	1.28	1.58	1.22	0.94	1.09	0.86	0.97	0.96	1	0.86	1.13	1.04	0.95	0.91	1.17	1.06	1.03	1.16	1.28	1.33	0.95	0.99	0.96	1.1	1.04	1.05	0.86	0.86	0.97	0.99	1.39	1.27	0.86	1.04	1.24	0.86	0.98	1.01	0.86	1.22	0.94	1.12	1.14	0.95	0.96	1.03	0.92
bin_31244	0.88	0.88	1.16	1.45	1.11	0.96	0.97	0.88	0.99	1.01	0.88	0.88	1.15	0.98	1.05	1	1.06	1.03	0.93	1.23	1.32	1.01	0.88	1.01	0.96	0.96	1.06	1.07	1.04	1.05	1.1	1.22	1.42	1.04	1.07	0.97	1.07	0.96	1	1.02	0.88	1.12	0.96	1	1.01	1.03	0.88	1.01	0.91
bin_31271	0.91	0.91	0.91	0.91	0.91	1	1.01	1.24	1.09	1.15	1.06	1.13	1.34	0.98	1.27	1.17	1.09	0.97	1.06	0.96	0.95	0.91	1.19	1.11	0.95	1.1	1.01	0.91	1.36	1.05	0.91	0.91	0.91	0.91	0.91	0.95	1.27	1	0.91	1.01	1.06	0.91	1	0.91	0.91	0.91	0.96	1	0.94
bin_31355	1	1	1	1.32	1	1.03	1	1	1	1	1	1.31	1	1.06	1	1.03	1.02	1.1	1	1	1	1	1	1.04	1	1	1.07	1	1.09	1.08	1	1	1	1	1	1	1	1	1	1	1	1	1	1.12	1	1	1.05	1	1.03
bin_31570	0.87	1.23	1.24	1.15	1.34	1.05	1.17	0.98	1.23	1.25	1.16	1.08	1.01	1.31	1.13	1.24	1.23	1.03	1.16	1.08	1	1.14	1.19	1.09	1.25	1.14	1.22	1.16	1.12	1.14	0.99	0.87	1.14	0.87	1.25	0.94	1.26	0.96	1.12	0.94	0.94	0.99	0.87	0.87	0.94	0.87	0.87	0.87	0.93
bin_31585	1.21	1.33	1.1	1.25	0.95	1.03	0.95	1.06	1.01	0.97	0.95	1.06	0.95	1	0.95	1	1.01	1.03	0.95	0.95	1.08	1.09	0.95	1.01	1.03	0.95	1.07	0.95	1.04	0.95	1.07	1.09	0.95	0.95	0.95	1.05	0.95	0.95	0.95	1.08	1.17	0.95	1.12	0.95	1.05	1.03	0.95	0.95	1.01
bin_31599	1.16	1.27	1.05	1.19	0.9	1.18	0.95	1.22	1.2	1.01	0.9	1.12	1.04	0.98	1.09	1.24	1.08	1.12	1.23	1.04	1	0.9	0.99	1.1	1.15	1.07	0.95	1	1.07	1.11	1.2	0.9	0.9	1.24	1.21	0.99	1.1	0.99	0.9	1	0.97	0.9	0.99	0.93	0.97	1.04	1.05	1.13	0.99
bin_31725	0.93	1.31	0.93	0.93	0.93	0.93	0.93	1.04	0.93	0.97	1.08	0.93	0.93	1.01	0.97	1.02	0.97	0.99	0.99	0.93	0.97	0.93	0.93	0.98	1.12	1.02	0.98	0.93	0.93	1.12	0.93	0.93	1.51	1.63	0.93	0.93	1.14	1.11	1.06	0.93	1.23	1.19	1.16	1.03	1.08	1.07	0.98	1.11	0.96
bin_31801	0.84	1.64	0.87	0.66	1.18	0.95	1.04	1.18	0.81	1.08	1.09	0.81	0.76	0.92	0.95	1.16	1.02	1.06	1.13	1.03	1.09	1.26	1.24	1.05	1.05	0.89	1.06	1.21	1.03	1.22	1.05	0.91	0.86	0.85	1.38	0.94	1.09	0.85	1.3	0.94	0.87	0.89	1.04	1	1.03	0.79	0.9	0.72	0.84
bin_31841	1.11	1.29	0.83	0.71	0.71	1.1	0.93	1.13	1.04	0.92	1.06	0.88	0.93	1.11	1	0.9	0.99	0.91	0.89	0.92	1.2	1.34	1	1.01	0.87	1.27	1.19	1.18	1.15	0.98	0.8	1.14	0.71	1.11	1.02	1.13	1.02	0.78	1.01	0.84	1.21	1	1.11	1.16	1.04	1.25	1.15	1.24	0.96
bin_32018	1.41	1.37	0.97	1.28	1.49	1.03	1.13	0.97	0.97	1.06	0.97	1.2	0.97	1.08	1.01	1	1.03	1.01	0.97	1.1	1.06	0.97	0.97	1.02	0.97	1.06	1.04	0.97	0.97	1.05	0.97	0.97	1.27	0.97	0.97	1.03	1.08	1.07	0.97	1.04	1.1	1.11	0.97	0.97	1.01	1.15	0.97	0.97	1.04
bin_32030	1	1	1	1	1	1.03	1	1	1	1.02	1.16	1	1	1	1.05	1	1	1.04	1	1	1.06	1.3	1	1.03	1	1.05	1	1.11	1	1	1	1.15	1	1	1.21	1.04	1	1	1	1	1	1	1	1	1	1	1	1	1
bin_32043	1	1.41	1	1	1	1.03	1	1	1.07	1.06	1	1.31	1	1.03	1.33	1.14	1.24	1.05	1	1	1.13	1.15	1.51	1.45	1.3	1.23	1.62	1.32	1.24	1.32	1.13	1	1	1	1	1.09	1	1	1.14	1.03	1	1	1	1.03	1	1.11	1	1	1.07
bin_32047	1.07	1.18	1.11	0.84	0.84	0.93	0.84	1.04	0.98	0.97	0.84	0.84	0.97	1.12	0.97	0.87	0.99	0.98	1	0.88	0.98	0.96	1.06	1	1.05	1.27	0.98	0.93	1.57	1.07	1.16	1.29	1.1	1.15	1.02	1.08	1.21	1	0.95	1.03	1.04	0.84	1.47	1.27	0.93	1.33	1.29	1.34	1.18
bin_32102	0.47	0.37	1.26	0.72	1.19	1.12	1.04	1.31	0.79	0.83	0.82	0.57	0.87	0.83	1.28	1.12	1.55	1.37	1.21	1.38	1.89	1.01	1.17	1.33	1.72	1.59	1.83	1.58	1.38	1.47	1.87	0.87	0.94	0.78	1.29	1.07	0.86	0.59	0.86	0.93	0.91	0.83	0.96	1.15	1.05	1.59	1.06	1.16	1.2
bin_32166	1.2	1.18	1.36	0.65	1.52	1.24	1.26	1.24	0.95	1.41	1.07	1.66	0.75	0.7	1.01	0.8	0.99	0.89	0.8	0.91	1.13	0.84	1.22	1.06	1.03	1.01	1.33	1	1.24	1	1.16	0.84	1.46	0.65	0.93	1	0.72	1	1.01	1.43	0.7	0.83	0.95	1.02	0.79	0.97	1.13	0.77	0.81
bin_32167	1	1	1	1	1	1.03	1	1.12	1	1	1	1	1	1	1	1	1	1	1	1	1	1	1	1	1	1	1	1	1	1	1	1	1.49	1	1	1	1	1	1	1	1	1	1	1	1	1	1	1	1
bin_32696	1.14	0.89	1.18	1.35	0.89	0.89	0.94	1	0.95	0.98	1.04	1.11	0.89	0.94	0.95	0.94	1.01	1	0.95	0.99	0.94	1.16	1.04	1.12	1.01	1.01	1	1.09	0.98	0.89	1.12	1.03	0.89	0.89	0.89	1.04	0.89	1.15	1.21	0.89	0.96	1.41	0.97	1.08	0.89	1.03	0.99	0.98	0.89
bin_32829	1.42	0.9	1.05	0.9	0.9	0.93	0.95	1.07	1.02	0.92	1.05	0.9	1.19	0.9	1.03	0.96	1.02	1.05	1.08	1.17	1.21	1.4	0.99	0.98	1.09	0.94	1.1	1	1.07	1.36	0.9	1.45	1.18	1.61	2.1	2.64	1.66	2.65	2.39	1.98	1.84	2.81	1.67	1.65	2.5	1.22	1.34	1.63	1.26
bin_32957	0.88	0.88	0.88	0.88	0.88	0.93	0.93	0.99	0.94	1.04	1.02	0.88	0.88	1.17	1.1	1.13	1.07	1.12	0.99	1.12	1.07	0.88	0.88	1.07	0.92	1	1.05	1.26	0.96	1.02	1.11	0.88	1.15	1.04	1.07	1.04	1.07	1.05	1.12	1.04	0.95	1.07	1.04	1.08	0.98	1.04	0.98	0.97	0.88
bin_33029	0.87	0.87	1.01	0.87	0.87	1	0.96	1.07	1.04	0.93	1.01	0.97	1.22	0.92	0.9	1.01	1.03	1	0.87	1	0.94	1.13	0.95	1.01	1.1	0.87	0.93	1.05	1.03	0.87	1.09	0.99	1.13	1.02	1.24	0.9	0.96	0.95	0.87	1.03	1.07	0.98	1.03	1.05	0.99	1	1.1	1.03	1.04
bin_3326	1.08	1.28	0.93	0.82	0.62	0.87	0.76	0.77	0.91	0.72	0.78	0.84	0.62	0.69	0.88	0.75	0.73	0.77	0.7	1.01	0.75	1.19	1.24	0.74	0.79	0.85	0.74	0.96	0.91	0.7	1.08	0.86	0.81	0.85	0.89	0.95	0.94	0.8	1.23	0.8	0.97	0.71	1	0.96	0.95	1.11	0.76	1.02	1.1
bin_33403	0.94	0.94	0.94	0.94	0.94	0.98	0.94	0.94	1	1.06	0.94	0.94	0.94	0.94	0.94	0.94	0.97	1	0.94	0.94	1.05	1.08	1.03	1.03	1.13	0.98	1.01	0.94	1.03	0.94	0.94	0.94	1.23	0.94	0.94	0.97	1.04	1.17	0.94	1.04	0.94	0.94	0.94	0.99	0.97	1.17	1.04	1.12	0.97
bin_3341	0.85	0.85	1.35	0.85	1.08	1.14	0.94	0.95	1.05	0.89	0.99	0.85	1.06	0.89	0.91	0.94	0.97	1.02	0.94	0.94	1.06	0.85	1.02	1.1	1.02	1.03	1.03	1	0.85	1.02	0.85	0.85	1.11	1.17	1.03	0.91	1.23	0.85	1.09	1.19	0.99	0.97	1.01	0.97	1.08	1.08	1.02	0.93	1.07
bin_3342	0.96	0.96	0.96	0.96	0.96	1.02	0.96	0.96	0.96	1.04	0.96	0.96	1.11	0.99	1.01	1.01	0.99	1	1.02	1.16	1.04	0.96	1.06	1.17	1.04	1.07	0.98	0.96	1.05	1.1	0.96	0.96	0.96	0.96	0.96	1.03	0.96	1.24	0.96	1.03	0.96	0.96	0.96	1.03	0.99	1.13	1.01	1.05	1.05
bin_33541	0.97	0.76	1.25	1.25	1.16	1.16	0.84	0.85	1.07	1.19	1.2	1.03	1.11	0.92	1.07	1.28	1.35	1	1.19	1.06	1.15	0.87	1.07	1.22	1.33	1.56	1.71	1.25	1.04	1.3	1.46	1.44	0.76	0.9	0.76	1.17	0.84	0.83	1.39	1.05	1.07	1.07	0.83	1.01	0.93	0.92	0.92	0.95	0.83
bin_33563	1.2	3.5	0.47	0.82	0.47	1.68	1.51	3.55	4.09	0.94	1	2.35	3.66	0.76	0.69	0.81	0.61	0.61	0.69	0.82	0.74	3.77	2.6	0.65	1.27	0.54	0.75	0.47	0.54	0.66	0.8	1.07	1.31	4.4	3.42	0.8	5.73	2.99	0.53	0.91	0.99	1.66	1.47	1.11	0.7	0.94	0.82	0.62	0.96
bin_33618	1.26	0.98	0.98	0.98	0.98	0.98	0.98	0.98	0.98	1	0.98	0.98	0.98	1.05	1.01	1.01	1.14	0.99	0.98	0.98	1.09	1.13	1.08	1.25	1.07	1.21	1.1	0.98	1.07	1.05	0.98	1.13	0.98	0.98	1.4	1.09	0.98	1.08	0.98	0.98	1.06	1.11	0.98	0.98	1.02	1.07	1.07	1.17	1.01
bin_33625	1.25	0.8	1.06	0.8	0.8	0.9	0.89	0.8	0.91	0.87	0.8	0.95	0.8	1	1	1	0.98	1.12	0.8	1.03	1.05	0.92	0.96	0.91	1.02	0.95	1.01	1.38	0.87	0.92	1.01	1.11	1.3	0.95	1.32	1.06	1.06	1.19	1.13	0.97	0.99	1.02	0.87	1	0.98	0.98	1.05	1.03	0.88
bin_33636	0.93	0.93	0.93	0.93	1.17	0.93	0.93	0.93	0.93	0.98	1.23	1.04	0.93	0.97	0.96	0.95	0.94	0.98	0.93	0.98	0.93	1.07	1.21	0.99	0.93	1.01	0.98	0.93	0.93	0.93	1.05	0.93	0.93	0.93	1.13	1.06	1.13	1.2	1.44	1.05	1.15	1.06	0.93	0.96	0.96	1	0.93	1.11	1.02
bin_33737	1	1	1	1	1	1	1	1.12	1	1.04	1	1.12	1	1.03	1.14	1	1	1.04	1.06	1	1	1	1	1.04	1.09	1	1.03	1	1.09	1	1	1	1	1	1	1.06	1	1	1	1	1	1.14	1	1	1.04	1	1	1	1.03
bin_34047	0.85	1.21	0.88	0.67	0.84	1.09	1.03	0.74	0.96	1	0.88	0.75	1.15	0.84	0.96	0.94	0.78	0.91	1.04	0.77	0.83	0.67	0.73	0.87	0.85	0.76	0.83	0.67	0.83	0.95	0.75	0.97	1.29	1.62	0.95	0.97	1.15	1.1	1.04	1.23	1.19	1.18	1.27	1.12	1.06	1.01	1.09	0.86	0.85
bin_34048	0.61	0.61	0.71	0.61	0.93	1.04	1.03	0.84	0.9	1.01	1.11	0.68	1.15	0.73	0.99	0.91	0.73	0.88	1.04	0.71	0.73	0.7	0.86	0.86	0.72	0.85	0.84	0.68	0.82	0.85	1.14	0.98	1.18	1.98	0.88	0.93	1.02	1.25	1.62	1.18	1.09	1.26	1.13	1.08	1.01	1.06	1.16	0.91	1
bin_34051	0.91	0.91	0.91	0.91	0.91	0.96	1.17	0.91	0.97	1.05	1.05	1.12	0.91	0.91	0.94	0.91	0.91	0.94	0.91	1.08	1	1.04	0.91	0.95	0.91	0.91	0.96	1.01	0.91	0.91	0.91	0.91	1.19	0.91	0.91	1.01	1.11	1.08	1.03	1.16	0.98	1.03	0.91	0.96	0.98	1.23	1.21	0.91	1.05
bin_34112	1.18	0.92	0.92	0.92	1.16	0.95	0.92	0.92	0.92	0.98	1.07	0.92	0.92	0.92	1.04	0.94	0.94	0.98	0.98	0.97	0.97	0.92	1.01	0.96	1	0.92	0.97	0.92	0.92	0.92	0.92	1.06	1.2	0.92	0.92	1.07	1.22	1.19	1.3	1.05	0.92	0.92	0.92	1.03	1.02	0.95	0.92	1.01	1
bin_34373	1.47	0.94	1.09	0.94	0.94	0.94	0.94	0.94	1.09	0.99	0.94	1.05	1.38	0.99	0.97	0.98	1	0.95	0.94	0.98	1	1.08	1.03	0.98	1.02	1.06	0.94	1.1	0.94	1.05	1.06	0.94	0.94	1.28	0.94	0.97	0.94	1.03	0.94	1.03	0.94	1.06	0.94	0.97	0.97	0.96	0.99	0.94	0.97
bin_3438	0.93	0.93	0.93	1.41	1.43	0.96	0.98	0.93	0.93	0.97	0.93	0.93	0.93	1.01	0.93	0.98	1	1.07	0.99	0.98	1.01	1.21	1.03	1.02	1.02	0.93	1.02	0.93	0.93	1	0.93	0.93	0.93	1.2	0.93	0.97	0.93	1.02	0.93	1.03	1.08	1.06	1.02	1.2	1.04	1.06	1.06	1.08	0.99
bin_34418	0.93	0.93	1.23	0.93	0.93	0.93	1.03	0.93	0.99	1	1.23	0.93	1.07	0.98	1.18	1.23	1.34	1.09	1.11	1.02	1.19	1.07	1.02	1.22	1.14	1.27	1.33	1.49	1.5	1.47	1.48	0.93	0.93	0.93	1.13	1.16	0.93	0.93	0.93	0.93	0.93	1.05	1.01	1.02	0.96	0.98	0.98	1.11	0.96
bin_34529	1.05	1.22	1.33	0.67	0.67	1.16	0.95	0.9	0.8	0.83	0.67	0.67	0.88	0.76	0.82	0.79	0.81	0.92	0.95	1.08	1.09	0.77	0.74	0.77	0.79	0.82	0.84	1.03	0.73	0.67	0.67	0.87	0.87	0.79	1.75	1.13	1.04	0.93	1.23	1.08	1	0.76	1.47	1.79	1.59	1.17	0.85	0.93	0.94
bin_3454	1.18	1.29	1.07	0.92	0.92	0.95	0.97	1.03	0.98	1.01	1.07	1.14	0.92	1.05	1.08	1.04	1	1.06	0.92	0.97	1	1.2	0.92	1.11	1.03	0.96	0.98	1.02	1.09	1.06	0.92	1.19	1.2	1.26	0.92	1.05	0.92	1.06	1.17	1.05	0.99	1.05	1	1.07	1.04	1	1.12	0.92	1
bin_34668	1.2	0.94	1.09	0.94	0.94	0.94	1.09	1.04	1.12	1.02	0.94	1.05	1.17	1.22	1	1.01	1.11	1.02	0.99	1.03	1.05	0.94	1.08	1.02	1.06	1.06	1.27	0.94	0.94	1.08	1.05	0.94	0.94	0.94	0.94	1.04	0.94	1.03	0.94	0.94	0.94	1.06	1.02	0.97	0.94	0.94	0.99	0.94	0.97
bin_34681	1.36	0.79	1.04	0.79	1.2	1.19	1.22	0.97	1.2	1.14	0.91	1.45	1.28	0.88	0.94	0.9	0.94	1.02	0.99	1.06	1.02	1.14	0.94	1	1.11	0.96	1.07	0.95	0.93	1.09	0.89	0.9	1.27	0.93	0.79	0.96	1.22	1.29	0.89	0.98	0.85	1	1.08	0.95	0.89	1.05	1	0.94	1.04
bin_3479	0.92	0.92	0.92	0.92	0.92	0.92	0.96	0.92	0.92	0.95	0.92	1.24	0.92	0.99	0.92	0.94	0.92	0.95	0.97	1.06	0.98	1.05	0.92	0.95	1.04	1	0.92	0.92	1	0.92	0.92	1.05	0.92	0.92	1.31	1.11	0.92	1	1.17	1.01	1.06	1.04	1	1.04	1	1.03	0.99	1	0.95
bin_3480	1.07	0.68	1.49	1.03	0.68	0.89	1.19	1.18	1.02	1.11	1.19	1.26	0.96	1.11	1.07	1.2	1.43	0.92	1.07	1.1	1.19	1.2	1.38	1.31	1.39	1.37	1.28	1.02	1	1.14	1.4	0.88	0.89	0.68	0.97	0.92	0.9	0.75	0.96	0.77	1.07	0.92	0.81	1.02	0.78	0.84	0.89	0.98	0.82
bin_34947	0.95	0.95	1.26	0.95	0.95	0.99	0.95	0.95	0.95	0.95	0.95	0.95	1.1	1.13	0.98	1	0.98	0.99	1.09	0.95	0.99	0.95	0.95	1.03	0.99	0.99	0.97	0.95	1.12	0.95	0.95	1.09	0.95	1.3	0.95	1.25	0.95	1.28	1.08	1.01	1.1	1.15	0.95	0.98	1.08	0.98	1	0.95	0.98
bin_34973	0.92	0.92	0.92	0.92	0.92	1	0.96	0.92	0.92	0.97	0.92	0.92	0.92	1.02	0.95	0.99	1.04	1.02	0.97	0.96	1.12	1.05	1.06	1.07	1.1	1	1.1	1.01	1	1.05	1.27	0.92	0.92	1.08	0.92	1.01	0.92	1	0.92	1.21	0.92	0.92	1	1.04	0.98	1.04	1.2	0.92	1.04
bin_35088	1	1	1	1	1	1.03	1	1	1.07	1.04	1	1.12	1	1	1	1	1.02	1.03	1	1.05	1	1	1.2	1.02	1.09	1	1.03	1	1	1	1	1	1	1	1	1.07	1.33	1.19	1	1	1	1	1	1.03	1	1	1	1	1
bin_35151	1	1	1	1	1	1	1	1	1	1	1	1	1	1	1	1	1	1	1	1	1	1	1	1	1	1	1	1	1	1	1	1	1	1	1	1	1	1	1	1	1	1	1	1	1	1	1	1	1
bin_35180	1.08	0.84	0.84	1.11	0.84	0.95	1.12	0.94	0.95	1.02	0.84	0.94	1.24	0.94	0.95	0.97	0.93	0.92	1.01	1.02	0.89	0.84	0.93	0.91	0.96	1.08	0.96	1.12	1.08	0.91	0.95	1.37	0.84	1	1.21	0.98	1.42	1.01	1.57	1.06	0.98	1.26	1	1.27	1.08	1.19	0.89	1.09	0.93
bin_35183	0.97	0.97	0.97	0.97	0.97	0.97	1.02	0.97	0.97	0.99	0.97	0.97	0.97	0.97	1	0.99	1	1	0.97	1.02	0.98	1.34	1.22	1	1.12	1.01	0.97	1.07	1.15	1.04	1.09	0.97	0.97	1.14	1.17	1.04	0.97	0.97	1.1	1	0.97	1.1	0.97	1	1	1	0.97	0.97	1.03
bin_35205	0.91	1.28	1.36	1.2	0.91	1.11	1.42	1.35	1.4	1.23	1.21	1.24	1.05	1.69	1.12	1.12	1.16	1.27	1.58	1.15	1.05	1.05	0.91	1.21	1.14	1.04	1.21	1.21	1	1.23	0.91	0.91	1.19	0.91	0.91	0.98	1.21	1	0.91	0.98	0.98	1.04	1	1.13	1.03	1.04	1.01	1	1.03
bin_35207	0.95	0.95	1.26	0.95	0.95	1.08	1	0.95	1.01	1.04	1.1	1.06	1.1	1.06	1.02	1.1	1.22	1.06	0.95	1	1.05	1.09	1.05	1.4	0.99	1.26	1.03	0.95	1.04	1.14	0.95	0.95	1.24	0.95	0.95	1.16	1.16	1.23	0.95	1.1	1.1	1.08	0.95	1.08	1.06	1.2	1.27	0.95	1.19
bin_35326	0.86	1.21	1	0.86	0.86	0.99	0.91	0.86	0.92	0.89	1.14	0.96	0.99	0.92	0.98	0.93	0.88	0.96	0.92	0.86	1.12	0.99	0.86	0.94	1.01	0.86	0.95	1.14	0.86	1.12	0.97	0.99	1.39	1.34	2	1.9	1.14	1.24	0.98	1.33	1.21	1.1	2.08	2.14	1.29	1.64	1.49	1.11	0.93
bin_35422	1	1	1	1	1	1	1.05	1	1	1.08	1	1.12	1	1	1	1	1	1	1	1	1	1	1	1	1	1	1	1	1	1	1	1	1	1	1	1	1	1	1	1	1	1	1	1	1	1	1	1	1
bin_35425	36.98	1.97	1.43	0.97	1.31	1.51	1.54	1.05	1.41	1.25	1.17	2.38	1.24	0.71	0.79	0.84	0.84	0.75	0.74	1.01	1.06	1.51	0.71	1.08	0.74	0.84	1.13	1.17	1.09	1	1.6	0.76	0.87	0.69	0.84	0.93	0.88	1.41	0.91	1.05	0.63	0.83	1.49	0.96	0.76	0.94	1.02	0.87	0.75
bin_35426	8.36	1.65	1	1	1	1.05	1.05	1.24	1.17	1.14	1.16	1.36	1	1	1	1	1	1	1	1.05	1.02	1	1	1.01	1	1	1	1.32	1	1.08	1	1	1.31	1	1	1	1	1.1	1	1.17	1	1	1.37	1.03	1	1	1.09	1.1	1
bin_35427	26.81	1	1	1.32	1	1.13	1.16	1	1.07	1.18	1.16	1.12	1.16	1	1.03	1	1	1	1	1	1	1	1	1.04	1	1	1.03	1	1	1	1	1	1	1.18	1	1	1.22	1.35	1	1.03	1	1.14	1	1.03	1	1.03	1	1	1
bin_35428	16.01	1	1	1	1	1.06	1.05	1	1	1.02	1	1	1	1	1	1	1	1	1	1	1	1	1	1.02	1	1	1	1.11	1	1	1.13	1	1	1	1	1	1.11	1	1	1	1	1	1	1	1	1	1.05	1	1
bin_35430	2.08	1.83	1.25	0.97	0.56	1.73	2.94	1.03	0.88	1.62	1.35	5.51	1.2	0.68	0.85	0.6	0.9	0.75	0.72	0.82	1.05	1.44	1.29	0.92	0.86	0.8	0.74	0.97	0.69	0.79	1.03	0.62	1.33	0.68	0.69	0.81	1.06	1.34	0.84	1.25	0.61	1.19	1.4	0.77	0.82	1.04	1.05	0.8	0.89
bin_35431	2.37	1.28	1.16	0.93	1.07	1.29	1.97	1.12	1.34	1.38	0.93	3.28	1.49	0.74	0.87	0.86	0.94	0.91	1.02	1	0.9	0.81	1.06	0.89	0.88	0.96	1.04	1.01	0.9	0.81	0.79	0.91	0.92	0.83	0.85	0.88	1.21	1.79	1.09	0.92	0.87	0.99	1.57	0.86	0.81	1.03	0.97	1.11	0.87
bin_35560	0.97	0.97	0.97	0.97	0.97	1.05	0.97	0.97	0.97	1.01	0.97	0.97	0.97	1	1.01	1.01	1.02	0.98	1.1	0.97	0.97	0.97	0.97	0.97	1.02	1.02	0.97	0.97	1.06	0.97	0.97	0.97	1.27	0.97	0.97	1.03	0.97	1.07	1.11	1.04	0.97	1.1	1.06	0.97	1.04	0.97	0.97	0.97	1
bin_35562	1	1	1	1	1	1	1	1	1	1.02	1	1	1	1	1.03	1.03	1.02	1	1.06	1	1	1	1.1	1.01	1	1.09	1	1	1	1	1	1	1	1	1.21	1	1	1.1	1	1	1	1	1	1.03	1	1.03	1.05	1	1
bin_35715	1.28	1	1	1	1.26	1	1	1	1	1.02	1	1	1	1	1	1.07	1	1	1.06	1	1.06	1	1	1.02	1.04	1	1	1	1.09	1	1.13	1	1	1	1	1.04	1	1	1	1	1.08	1	1	1.03	1	1	1	1	1
bin_35719	0.97	0.97	0.97	0.97	0.97	0.97	1.06	0.97	0.97	0.97	0.97	0.97	0.97	1.07	1.04	1.05	1.07	1.05	1.1	1.02	1.13	0.97	1.13	1.2	1.1	1.02	1	0.97	1.12	1.05	0.97	0.97	0.97	0.97	1.18	1.04	0.97	1.07	0.97	0.97	1.05	0.97	0.97	1.13	1.01	1.23	0.97	1.16	0.97
bin_36146	1.06	1.1	2.18	1.68	1.95	1.41	1.41	1.32	2.04	2.21	1.63	1.69	1.74	2.4	1.93	2.44	2.17	1.65	1.91	1.8	1.71	1.72	2.33	2.53	1.93	2.23	2.1	1.23	2.64	1.95	2.59	1.14	0.8	1.2	0.99	1.2	0.87	0.86	0.7	1.03	1.25	1.69	1.06	0.78	1.12	0.88	0.92	1.03	0.91
bin_36312	1	1	1	1	1	1	1.05	1	1	1	1	1	1	1	1	1	1	1	1	1	1	1	1	1	1	1	1	1	1	1	1	1	1	1	1	1	1	1	1	1	1	1	1	1	1	1	1	1	1
bin_36324	1.63	1.95	1.32	1.92	1.43	1.39	1.72	1.98	1.73	2.02	1.99	2.02	1.47	1.74	1.85	2.26	2.27	1.67	1.67	1.35	1.67	1.68	1.48	2.15	2.16	2.16	2.19	1.48	1.55	1.97	1.89	1.26	1.11	0.95	0.87	1.07	0.71	0.83	0.83	0.79	1.08	1.24	0.96	1.16	1.18	1.31	1.02	1.13	0.92
bin_36325	0.95	1.34	0.95	1.26	0.95	0.95	1	0.95	0.95	0.97	0.95	0.95	1.1	1.01	1.08	0.95	1	0.99	0.95	1	1.01	0.95	0.95	1.06	1.08	0.99	0.95	0.95	0.95	1.02	0.95	1.09	0.95	1.13	0.95	1.09	1.05	1.04	0.95	1.02	1.1	1.21	0.95	0.98	1.22	1.06	1.16	0.95	0.98
bin_36408	0.79	0.99	1.16	0.74	1.12	1.08	0.98	1.12	0.78	0.96	1.35	0.82	0.95	1.03	1	1.08	1.21	1.29	1.18	1.36	1.46	1.42	1.13	1.33	1.43	1.27	1.31	1.41	1.16	1.23	1.62	1.19	0.89	1.1	0.9	0.84	0.83	0.73	0.78	0.62	1.08	0.62	0.55	0.87	1.07	1.02	0.97	1.11	1
bin_36526	1	1	1	1	1	1	1	1	1	1.02	1	1	1	1.03	1	1	1	1.01	1	1	1	1	1	1	1	1	1	1	1	1	1	1	1	1	1	1	1	1	1.14	1.03	1.08	1.14	1.09	1	1	1.03	1	1	1
bin_36681	1	1	1	1.32	1	1	1.05	1	1.07	1.02	1.16	1	1	1.03	1	1.03	1.02	1.05	1	1	1.04	1	1	1.05	1	1	1	1	1	1	1	1	1	1	1	1.04	1	1.1	1	1.03	1	1	1	1.05	1	1	1	1.1	1
bin_36788	1.17	0.92	0.92	1.21	0.92	1.16	1.02	1.09	0.98	0.97	0.92	0.92	1.2	1.07	0.92	1.01	1.04	0.94	1.03	0.96	1.02	1.05	0.92	0.99	0.92	1	0.94	1.02	1.17	0.99	0.92	0.92	0.92	1.18	1.11	1.14	1.12	1.09	0.92	1.11	0.99	1.29	1.43	1.47	1.34	2.53	2.46	2.23	1.96
bin_3696	0.87	0.87	0.87	1.14	0.87	0.89	1.01	0.87	0.98	0.9	0.87	0.87	1	0.9	0.93	0.93	1	0.93	0.97	1	1.03	0.87	0.95	0.94	0.9	0.94	0.93	1.2	0.95	0.87	0.87	0.87	0.87	0.87	0.87	1.02	0.96	1.12	0.87	1.05	0.93	1.1	1.02	0.95	0.87	0.97	0.87	1.2	0.92
bin_37046	0.97	0.76	1.13	1	1.16	1.16	1.14	1.02	1.08	0.99	1	0.99	1.23	1	1.02	1.02	1.06	0.97	1.03	0.98	1.16	1.1	1.06	0.99	1.03	0.98	1.11	1.25	1.22	1.05	0.95	1.28	0.76	0.76	0.92	1.06	0.97	0.97	1.56	1.01	0.97	0.86	0.89	1.04	1.2	1.02	0.96	1.02	1.15
bin_3705	1.2	0.94	0.94	1.24	0.94	1.01	0.94	0.94	0.94	1.05	0.94	1.27	0.94	0.97	1.02	0.98	1.07	1	0.94	1.08	1.01	1.08	1.03	1.02	1.02	1.02	1.01	1.14	1.2	0.94	0.94	0.94	0.94	0.94	0.94	1.01	1.04	0.94	0.94	1	0.94	0.94	0.94	1.04	1.03	1.02	0.94	1.12	1.02
bin_3716	1.71	0.92	1.07	1.22	1.16	0.95	0.92	0.92	0.92	1.02	0.92	0.92	0.92	0.92	0.99	1.03	1.08	0.98	0.92	1.23	0.94	1.06	1.01	1.12	1.05	0.96	1.01	1.02	1.14	0.92	0.92	0.92	0.92	0.92	0.92	1.11	0.92	0.92	1.3	0.99	0.92	0.92	1.01	1.1	0.99	1.05	0.92	0.92	1.13
bin_37198	1.9	0.87	1.13	2.1	1.28	1.16	1.69	1.71	1.31	1.78	1.02	1.62	1.11	1.32	1.71	1.5	1.7	1.54	1.47	1.7	1.6	1.8	1.37	2.12	1.65	2	1.8	1.37	2.1	1.35	1.66	0.86	1	0.62	0.96	1.03	1.25	0.92	0.79	0.84	0.95	0.87	0.73	0.74	1.01	0.92	0.76	0.74	0.81
bin_37236	0.9	0.9	1.05	0.9	0.9	1	1	0.9	0.96	0.92	0.9	1.01	0.9	0.93	0.9	0.9	1.03	0.99	0.9	1	1.02	1.17	0.9	1.01	0.98	0.98	0.93	1	0.99	0.9	0.9	1.04	0.9	1.23	1.1	1.03	1.1	0.99	1.03	0.93	0.9	0.9	0.99	0.93	1.1	1.01	1.05	0.9	1.1
bin_37474	1	1	1	1	1	1	1.05	1.12	1	1	1	1	1	1.03	1	1	1.02	1	1.06	1.05	1	1	1	1.02	1	1	1.03	1	1.09	1	1	1	1.31	1	1	1.04	1	1.1	1	1.07	1	1	1	1.12	1	1.2	1	1.1	1
bin_37476	1	1	1	1	1	1	1	1	1.07	1	1	1	1	1.09	1	1	1.02	1	1	1	1	1	1	1.01	1	1	1	1	1	1	1	1	1	1	1.21	1	1	1	1.14	1	1	1	1	1.23	1.15	1.06	1.11	1.1	1.13
bin_37499	0.82	0.82	1.09	0.82	0.82	0.89	0.87	1.02	0.96	0.96	1.03	1.17	0.95	1.09	1.07	1.14	0.97	0.95	1.15	1.06	1.07	1.14	1.29	1.13	1.08	1.41	0.98	0.82	1.1	0.95	1.14	0.82	0.82	0.97	0.82	1.06	0.91	0.9	1.05	1.1	1.1	1.16	1.05	0.99	1.03	1	0.98	0.95	0.98
bin_37535	1	1	1	1	1	1.12	1.16	1	1	1.05	1	1	1	1.03	1	1.05	1	1.05	1	1	1.11	1	1.1	1.09	1	1.05	1	1	1	1.23	1.13	1	1	1.18	1	1.07	1.11	1.29	1	1.1	1.16	1.14	1.43	1.1	1.22	1	1	1	1
bin_37607	1.32	1.79	0.73	0.97	1.55	2.76	2.87	1.8	1.98	2.23	2.14	2.69	1.84	0.69	1.3	1.34	0.89	1.1	1.04	0.51	0.48	0.76	0.6	0.47	0.57	0.49	0.47	0.49	0.52	0.72	0.77	0.61	2.16	1.59	0.82	0.47	1.22	1.6	1.48	1.6	0.98	1.63	1.85	0.89	0.68	0.61	1.87	2.07	1.09
bin_37608	1.11	0.76	1.01	1.01	0.96	1.22	1.28	1.25	1.15	1.07	1.59	1.24	1.07	0.9	0.89	0.88	0.94	0.99	1.04	0.96	1	1.42	0.84	0.86	0.93	0.97	1.08	0.76	1.12	1.06	0.92	0.88	0.76	1.33	0.93	0.9	1.45	1.3	0.87	0.9	1.07	0.87	1.31	1.02	1.05	0.9	0.87	0.84	1.1
bin_37609	1.71	2.98	1.19	0.98	1.87	3.14	3.21	3	2.49	2.21	1.96	2.41	2.52	0.46	1.25	0.79	0.79	0.85	0.88	0.89	0.89	1.41	0.91	0.58	0.64	0.64	0.72	1.07	0.73	0.82	0.86	0.64	1.83	1.21	0.95	0.57	2.32	1.83	1.24	1.52	0.7	0.88	1.93	0.95	0.59	0.67	2.09	1.66	0.77
bin_37610	1.83	3.19	1.48	0.88	1.95	3.06	3.92	3.22	2.95	2.48	1.88	2.84	3.02	0.57	1.3	0.8	0.73	0.75	0.78	0.64	0.62	1.24	0.86	0.49	0.56	0.6	0.56	0.96	0.69	0.82	0.86	0.91	1.73	1.44	0.6	0.57	2.81	2.07	1.12	1.27	0.73	1.1	2.19	0.88	0.68	0.54	1.47	1.17	0.83
bin_37611	1.43	1.96	1.63	1.82	1.37	1.35	1	1.02	1.23	0.89	0.99	0.91	0.81	0.71	0.76	0.7	1	1.04	1.08	1	1.05	1.23	0.91	0.77	0.88	1	0.97	1.5	0.91	0.9	1.07	0.85	1.2	0.97	1.09	0.84	0.88	0.95	1.05	0.86	0.93	0.74	1.12	1.11	0.98	0.88	1.09	0.68	0.89
bin_37612	0.95	1.96	0.93	1.46	1.33	0.91	0.92	1.09	1.03	0.87	0.98	0.91	0.97	0.92	0.87	0.99	1.1	0.94	1.02	0.99	1.02	0.96	1.04	0.87	0.87	0.87	0.9	1.06	0.94	0.85	1.28	1.77	1.33	0.74	1.64	0.93	1.23	1.21	1.25	0.84	1.09	1.25	0.94	1.18	1.12	0.95	0.97	0.95	1.09
bin_37613	1.48	2.09	0.9	0.82	2.04	3.14	3.28	3.27	3	2.25	1.96	2.91	2.78	0.65	1.85	1.21	0.71	0.87	1.13	0.57	0.5	1.13	0.63	0.48	0.44	0.45	0.47	0.54	0.62	0.7	0.89	1.17	2.61	1.55	0.94	0.46	2.08	1.51	1.64	1.78	1.01	1.07	1.5	0.89	0.8	0.53	1.7	1.72	1.15
bin_37614	1.53	1.99	0.62	0.93	1.31	2.33	2.02	1.62	1.35	1.53	1.06	1.53	1.32	0.75	1.29	1.41	1.09	1.22	1.14	0.67	0.66	1.05	0.66	0.58	0.57	0.61	0.66	0.78	0.6	0.71	0.96	0.82	0.85	1.1	0.67	0.58	1.07	1.12	1.01	1.12	1.11	0.96	1.09	0.92	0.78	0.6	1.61	1.69	1.24
bin_37616	0.93	0.93	1.08	0.93	0.93	0.98	0.98	0.93	0.93	1	0.93	0.93	0.93	0.95	0.99	0.93	0.96	0.94	0.93	0.93	1	0.93	1.02	1.05	1.07	1.01	0.99	1.03	1.01	1.07	1.24	0.93	0.93	1.27	0.93	1.16	0.93	0.93	0.93	1.04	1.07	0.93	1.1	1.02	1.07	1.01	1.03	0.93	0.99
bin_37643	1.18	0.92	0.92	0.92	0.92	0.99	1.05	0.92	0.92	1.07	1.21	1.14	0.92	1.02	1.01	1.1	1.03	1	1.21	1.01	0.98	1.19	0.92	0.96	1.08	1.04	1.15	1.02	1	1.2	0.92	0.92	0.92	0.92	0.92	1.02	1.02	0.92	1.04	1.01	0.92	0.92	1	1	0.92	1	0.97	1.01	1
bin_37701	1	1.1	1.04	0.78	1.41	0.83	1	1	0.99	0.98	1.04	0.97	0.78	0.88	0.89	1.03	0.98	0.98	1.09	0.91	0.91	1.02	1.02	1.03	0.85	0.89	1.14	1.04	1.05	1.21	0.88	0.78	0.78	0.93	0.78	1.01	1.01	0.9	1.22	1.07	1.01	1.28	1.07	1.14	0.9	1.01	0.83	0.86	0.98
bin_37739	0.65	1.35	0.92	2.46	0.91	0.65	0.73	0.69	0.84	0.83	1.01	1.23	0.91	0.93	1.08	1.02	0.95	0.86	0.93	0.78	0.85	0.66	0.71	0.93	1.05	0.82	0.68	1.31	0.92	1.17	0.81	1.14	0.66	0.84	0.84	0.83	0.73	1.32	1	1.03	0.73	0.71	0.55	0.8	0.77	0.78	0.87	0.81	0.82
bin_37842	1	1	1	1.32	1	1	1	1.12	1	1	1.16	1	1	1	1	1.03	1	1.01	1	1.05	1	1	1	1.02	1	1.05	1	1	1.09	1.15	1	1.15	1	1	1	1	1	1.1	1.14	1.07	1	1	1	1	1	1	1.05	1.1	1.03
bin_37938	1	1	1	1	1	1	1	1	1	1.02	1	1	1	1	1	1.03	1.02	1	1	1.1	1.04	1	1.1	1.01	1	1.09	1.03	1	1.09	1	1	1	1	1	1	1.04	1	1	1	1	1	1	1	1.07	1	1.11	1.05	1	1.05
bin_37939	1	1	1	1	1.53	1	1	1	1	1.02	1	1	1	1	1	1	1.02	1	1	1	1.02	1	1	1	1	1	1	1	1	1	1	1	1	1.18	1	1	1	1.1	1	1.03	1	1	1	1	1	1.06	1	1	1.07
bin_38090	1.1	1.21	1.14	0.86	1.09	1.04	1.05	1.62	1.24	1.02	1.88	1.17	1.13	0.94	1	1	0.93	0.91	1.04	1	0.94	0.86	1.26	0.96	0.9	1.02	0.88	0.86	0.94	0.86	1.2	0.86	0.86	1.34	1.05	1.01	1.59	1.11	0.98	1	1.16	1.34	1.02	0.86	1.04	0.97	0.96	1.16	0.92
bin_38143	0.86	0.86	1	1.14	0.86	1.05	1	0.96	0.92	1.11	1.42	1.17	0.99	1.02	0.95	1.01	0.95	0.93	0.97	1.09	0.96	0.99	0.95	0.95	0.98	0.9	0.94	0.86	0.94	1.06	1.08	0.86	1.13	0.86	0.86	1.11	1.14	1.03	1.1	1.01	0.93	1.1	1.1	0.89	0.96	1.09	0.86	0.86	1.06
bin_38164	0.92	1.67	1.22	0.92	1.16	1.04	1.08	1.14	1.04	1.02	0.92	1.14	1.06	0.97	1.02	0.92	0.98	0.99	0.92	0.97	1.01	0.92	1.01	0.95	1.05	1	0.94	1.44	0.92	1.1	0.92	0.92	0.92	1.09	1.12	1.05	0.92	1.1	1.05	1.08	0.99	1.05	0.92	1.05	1.17	0.97	1.02	0.92	0.95
bin_38165	0.94	2.38	1.09	1.42	1.18	1.03	1.19	0.94	1.06	1.11	1.24	1.05	0.94	0.99	0.97	0.99	0.96	0.96	0.94	1.03	1.08	0.94	0.94	0.95	0.98	1.02	1.01	1.14	0.94	1.12	0.94	1.08	0.94	0.94	1.26	0.97	1.04	1.32	0.94	1.13	1.36	0.94	0.94	1.02	1.24	0.98	0.94	0.94	1
bin_3818	0.82	1.16	0.82	0.82	0.82	1.13	0.96	0.92	1.02	1.02	0.96	1.22	0.95	0.89	0.93	0.9	0.89	0.91	0.93	0.89	0.91	0.95	0.82	0.89	0.97	0.96	0.88	0.82	0.82	0.82	0.93	1.32	0.82	1.06	1.18	0.91	1.52	1.27	1.05	1.26	1.13	0.94	1.62	1.32	1.01	0.97	0.94	1.03	0.85
bin_38199	0.92	0.92	1.07	0.92	0.92	0.97	1.07	1.03	1.04	1.08	1.07	1.03	0.92	0.97	0.98	1.07	0.97	0.98	0.98	0.92	1.1	0.92	0.92	1	1.16	1.04	1.01	1.12	1.35	0.99	0.92	1.05	0.92	0.92	1.11	1.16	0.92	1.01	0.92	0.92	0.99	1.12	1	0.95	1.01	0.96	0.97	1.09	0.92
bin_38266	0.92	0.92	1.06	1.51	0.92	1.1	1.16	1.13	0.98	1.11	1.06	1.02	0.92	1.39	1.21	1.13	1.25	1.32	1.15	1.48	1.14	1.05	1.1	1.19	1.29	1.21	1.21	1.11	1.26	1.34	1.15	1.05	0.92	1.08	1.11	1.02	0.92	1.06	0.92	1.01	0.92	1.04	1	0.92	1	1.14	1.17	0.92	1.21
bin_38268	1	1	1.16	1.32	1	1.06	1.11	1	1.23	1.02	1	1	1	1.13	1.12	1.03	1.14	1.08	1	1	1.05	1	1.1	1.05	1.04	1	1.05	1	1.09	1.31	1	1	1	1	1	1	1	1.1	1	1	1.08	1	1	1	1	1	1.05	1.1	1.07
bin_3838	0.73	1.03	1.28	1.35	0.92	0.96	0.85	0.9	0.97	0.9	0.97	0.99	1.19	0.85	0.85	0.98	0.92	0.92	0.99	0.91	0.91	1.06	1	1.01	0.9	0.93	0.95	0.89	0.8	1.13	1.11	0.95	0.96	0.87	1.37	1.37	0.97	1.47	1.04	1.49	0.85	1.36	0.87	1.2	1.29	1.18	1.1	1.17	1
bin_38390	1.05	0.82	1.09	1.35	1.26	1.12	0.96	0.98	1.07	1.01	0.82	1.02	1.08	1.12	1	0.94	0.95	0.94	1.06	0.87	1.11	1.2	1.04	1.09	1.16	1.09	1.02	0.91	1.1	1.09	0.93	1.02	1.23	1.06	1	1.14	1	1.06	0.82	0.91	0.95	0.93	0.9	0.91	0.85	0.97	1.1	0.98	0.98
bin_38572	0.96	0.96	0.96	0.96	0.96	0.96	1.02	0.96	0.96	1	0.96	1.08	0.96	0.96	0.96	0.96	1	0.96	1.03	0.96	1.01	0.96	0.96	1	0.96	1.01	1.04	1.07	1.05	1.04	0.96	0.96	0.96	1.14	0.96	1.07	0.96	0.96	1.1	1.05	1.14	0.96	0.96	0.96	1	1.02	1.15	0.96	1.08
bin_3874	0.88	1.59	1.16	0.88	1.34	1	1.02	0.88	0.93	1.05	1.02	0.88	0.88	0.95	1.05	1.02	0.95	0.94	0.93	0.88	0.98	1.01	0.96	1.03	1.19	0.99	0.94	0.97	1.12	0.94	1.17	1.01	0.88	0.88	1.25	0.96	0.97	0.88	0.88	1.17	0.99	1.19	0.88	1.03	1.01	1.06	0.95	0.88	1.02
bin_38742	1	1	1	1	1	1	1	1	1	1	1	1	1.16	1	1.1	1.05	1.02	1.05	1.06	1	1	1	1	1	1	1	1	1	1	1	1	1	1	1	1	1	1	1	1	1	1	1	1	1	1	1	1	1.1	1
bin_38862	1	1	1	1	1	1	1	1	1	1	1	1	1	1	1	1	1	1	1	1	1	1	1	1	1	1	1	1	1	1	1	1	1	1	1	1	1	1	1	1	1	1	1	1	1	1	1	1	1
bin_38895	0.9	1.27	1.05	1.66	1.38	1.05	1.1	0.9	0.9	0.99	1.05	1.18	0.9	1.07	0.93	0.92	0.98	1.1	1.19	1.07	1.04	1.25	1.08	1.03	1.05	1.01	1.13	1	0.9	1.04	1.02	0.9	0.9	0.9	0.9	1.04	1.4	0.99	0.9	1.08	0.9	0.9	1.2	1.15	1	1.23	1.28	1.13	1.1
bin_39012	0.95	1.34	0.95	0.95	1.35	0.95	0.95	0.95	1.01	0.95	0.95	0.95	0.95	0.95	1.02	0.95	0.97	0.99	0.95	0.95	0.95	0.95	1.05	0.97	0.99	0.95	1	1.15	0.95	1.09	0.95	0.95	0.95	0.95	0.95	0.98	1.16	0.95	1.08	1.02	0.95	0.95	0.95	0.98	1.02	1.01	1.05	0.95	1.01
bin_39063	0.93	0.93	0.93	0.93	0.93	0.96	1.14	1.04	0.93	0.97	0.93	0.93	0.93	0.93	1.05	0.96	1	1	1.05	1.08	1.05	0.93	0.93	0.98	0.93	1.06	0.98	0.93	0.93	1	1.05	0.93	0.93	0.93	1.13	1	0.93	0.93	1.06	0.93	0.93	1.06	0.93	1.13	1.07	1.02	1.24	1.02	1.09
bin_39064	0.87	0.87	0.87	0.87	0.87	0.9	1.26	0.97	0.87	0.9	0.87	0.87	1	0.92	1.02	0.89	1.04	0.99	0.92	0.91	0.95	1	0.96	0.96	1.12	1.07	0.89	1.06	0.87	1.11	1.09	1.13	1.14	0.87	1.24	1	1.16	0.87	0.99	1.08	0.94	1.25	1	1.39	1	1.11	1.31	1.31	1.16
bin_39103	0.95	0.95	1.11	0.95	0.95	1	0.95	0.95	0.95	0.95	0.95	0.95	1.1	0.98	0.95	1.03	0.95	0.99	0.95	1.03	1.01	0.95	0.95	1.03	0.95	1.08	1.03	0.95	1.04	0.95	0.95	1.1	0.95	0.95	1.16	1.02	1.06	0.95	0.95	0.95	0.95	1.08	0.95	1.04	1.05	1.01	1.01	0.95	1.02
bin_3914	1	1	1	1	1	1.03	1.05	1	1	1	1	1	1	1.05	1	1	1	1	1	1	1.02	1	1	1	1	1	1	1	1	1	1.13	1	1	1	1	1.04	1.11	1.1	1	1	1	1	1	1.07	1.04	1.08	1.16	1	1.03
bin_39163	1	1	1	1	1	1.03	1	1	1.2	1.02	1	1	1	1.03	1.03	1.03	1.02	1	1	1	1	1	1	1.02	1.09	1.05	1.03	1.11	1	1	1.13	1.15	1	1	1	1.04	1	1.1	1	1	1	1	1	1.07	1	1	1	1	1
bin_3917	1	1	1	1	1	1	1.05	1	1	1	1	1	1	1	1	1.03	1.02	1	1	1	1	1.15	1.1	1	1	1	1	1	1	1	1	1	1	1	1	1	1	1.1	1	1	1.08	1	1	1.17	1.04	1	1	1	1.03
bin_39257	0.75	1.06	1.25	0.75	1.77	1.29	1.26	1.4	1.13	1.12	0.88	1.12	0.87	0.9	1.13	1.02	1.08	1.17	1.13	1.06	1.02	1.17	0.91	0.88	0.92	0.79	0.99	0.75	0.75	0.81	0.91	0.98	0.75	0.75	0.75	0.91	1.05	0.83	0.75	1.01	1.13	1.17	1.5	0.86	1.02	0.85	1.18	1.09	1
bin_39380	0.89	0.98	0.92	1.37	0.88	0.89	0.84	0.86	0.88	1	0.81	1.03	0.98	0.94	1.05	0.96	1.01	1.12	1.04	0.8	1.01	0.8	0.98	0.97	0.98	0.92	0.92	0.69	0.82	1.05	0.78	1.01	0.69	1.08	0.69	1	1.04	1.14	1.14	1.25	0.86	0.88	1.12	1.01	0.98	0.99	0.89	1.28	1.03
bin_39431	0.96	0.96	0.96	0.96	0.96	0.96	0.96	0.96	0.96	0.96	0.96	1.07	0.96	1.01	1.01	1.01	0.97	0.99	0.96	1.01	0.97	1.1	1.05	1.02	1	0.96	1.01	0.96	0.96	1.03	0.96	1.18	0.96	0.96	0.96	1.12	1.17	1.14	0.96	1.02	1.03	0.96	1.05	1.06	0.99	0.99	0.96	1.05	0.99
bin_39604	1	1.21	1.31	1.53	1.81	1.52	1.43	1.96	1.71	1.6	1.44	1.5	1.19	2.09	1.58	1.58	2.34	1.94	1.7	1.31	1.61	1.66	0.98	1.96	1.94	1.4	2.02	1.49	1.19	1.15	1.86	1.24	0.7	1.15	0.77	1.24	0.89	1.08	1	1.18	1.39	1.06	1.13	0.69	1.01	1.46	1.91	1.62	1.91
bin_39721	1	1	1.16	1	1	1.03	1	1	1	1.02	1	1	1	1.03	1.03	1.03	1.03	1.03	1	1	1	1.15	1	1.02	1	1	1.05	1	1.09	1	1	1	1	1	1	1.07	1	1	1.28	1.03	1.13	1	1	1.03	1.11	1	1	1	1.03
bin_39750	0.95	0.95	0.95	1.26	0.95	0.95	0.95	0.95	0.95	0.97	0.95	0.95	0.95	0.98	0.99	1.05	0.97	1.02	1.05	0.95	0.97	0.95	0.95	0.98	1.02	0.95	0.95	0.95	0.95	0.95	1.07	1.09	1.25	1.48	0.95	0.99	0.95	1.04	1.39	0.95	1.4	1.69	0.95	0.99	1.06	1.04	1	1.14	0.95
bin_39807	1	1	1	1	1	1	1	1	1	1	1	1	1	1	1	1	1	1	1	1	1.02	1	1	1.02	1	1	1	1	1	1	1	1	1	1	1	1	1	1	1	1	1	1.22	1	1	1	1	1	1	1
bin_39860	1	1	1.16	1	1	1.03	1.11	1	1	1.2	1.16	1	1	1.03	1.1	1.14	1.1	1.06	1.06	1.05	1.12	1	1.1	1.16	1	1.05	1.16	1.11	1.19	1.08	1.13	1	1.31	1	1	1	1	1	1	1	1	1.14	1	1.07	1	1.03	1.11	1.1	1.07
bin_39861	0.93	0.93	1.08	1.52	0.93	1.01	1.21	1.03	1.17	1.13	0.93	1.43	1.39	1.18	1.14	1.01	1.13	1.13	1.04	1.15	1.12	1.35	0.93	1.27	1.35	0.97	1.25	0.93	1.18	1.21	1.04	0.93	0.93	0.93	0.93	1.03	0.93	0.93	0.93	1.04	0.93	1.05	1.1	0.96	0.96	1.03	0.98	0.93	0.93
bin_39871	0.82	0.82	1.22	1.62	1.25	1.02	1.05	1.01	1.12	1.17	0.95	1.02	1.02	1.1	1.04	1.15	1.15	1.06	1.3	1.17	1.09	1.45	1.29	1.24	1.26	0.99	1.18	1.27	1.49	1.17	0.92	0.82	0.82	0.82	1	1.03	0.96	0.82	0.82	0.91	0.88	0.93	0.97	0.99	0.91	1.04	1	0.9	0.96
bin_40188	1	1	1.33	1	1	1.05	1	1.12	1	1.02	1	1	1	1.03	1.03	1	1.03	1	1	1	1.02	1	1	1.02	1	1.09	1.08	1.11	1	1.08	1.13	1	1	1	1	1	1	1	1	1	1	1	1	1	1	1	1	1	1
bin_40228	1.11	0.87	1.15	0.87	1.09	0.94	0.96	0.87	0.98	1	1.01	0.87	1	1.01	1.15	1	1.12	1.09	1.14	0.96	0.99	0.87	0.95	1.06	1.06	1.18	1.15	0.96	1.03	1	0.87	0.99	1.13	1.02	1.24	1.31	1.25	1.2	1.22	1.1	1.21	0.87	0.95	1.08	0.96	1.19	1.15	0.95	1.18
bin_40242	0.95	0.95	0.95	1.25	0.95	1.03	1.05	0.95	1.07	1.01	0.95	0.95	0.95	0.97	0.95	1.03	1.01	1.1	1.07	1.05	1.06	0.95	1.04	0.98	0.95	0.95	0.99	0.95	0.95	1.02	0.95	0.95	0.95	0.95	0.95	1.05	0.95	1.04	1.08	0.98	0.95	1.08	0.95	0.98	0.98	1.15	1	1.04	1.07
bin_40258	0.92	1.67	0.92	0.92	0.92	1	0.97	1.13	0.92	0.99	0.92	0.92	1.06	0.98	0.95	0.94	0.96	0.98	1.09	0.92	1	0.92	1.1	1.03	0.92	1.12	0.99	1.11	1.09	1.13	0.92	0.92	0.92	1.08	0.92	0.95	0.92	1	0.92	0.92	1.14	1.04	1	1.04	1.02	1.07	1.15	0.92	1.04
bin_40279	0.89	1.26	1.04	1.18	0.89	0.98	1.09	0.89	0.89	0.95	0.89	0.89	1.12	0.89	0.96	0.99	0.97	1	0.95	0.99	0.95	0.89	0.89	1.1	0.97	1.02	1.06	0.89	0.98	0.96	1.12	1.3	1.17	1.06	1.48	0.99	1.4	0.89	1.27	0.99	1.11	0.89	0.89	0.99	1.18	1.1	1.14	1.42	0.92
bin_4035	0.96	0.96	0.96	0.96	0.96	0.96	0.96	0.96	0.96	1.01	0.96	0.96	0.96	0.99	0.96	0.98	1.01	0.99	1.08	0.96	0.98	0.96	0.96	0.99	0.96	1.04	0.96	0.96	0.96	1.1	1.08	0.96	0.96	1.13	1.16	1.06	0.96	1.05	1.09	0.99	0.96	1.09	1.05	1.02	1.03	0.99	0.96	0.96	0.96
bin_40363	0.84	0.84	1.11	1.1	0.84	0.98	1.2	1.03	1	0.98	0.97	1.3	1.23	1.05	1.15	1.24	1.11	1.14	1.05	0.92	1.22	1.22	1.26	1.2	1.06	1.09	1.15	1.38	1.15	1.29	1.16	0.96	1.77	1.3	1.56	1.43	1.02	1.24	1.13	1.18	1.1	1.13	1.22	0.95	1.07	1.05	0.84	1.08	0.95
bin_4040	0.98	0.76	1.01	1.26	0.76	0.92	0.97	0.94	0.99	0.87	0.89	0.86	0.76	1.03	1.01	1.02	1.12	0.91	0.96	0.88	0.95	1	1.4	1.06	1.01	0.97	0.98	1.18	1.02	1.03	1.43	1.11	1	1.63	0.76	0.9	0.85	1.06	0.98	0.95	1.02	0.76	0.83	1.12	0.91	0.92	1.04	1.21	0.84
bin_40481	1.28	1	1	1	1	1.27	1.05	1	1.07	1.22	1.16	1.24	1	1.06	1.05	1	1.03	1.05	1.06	1	1.07	1	1	1.04	1	1.14	1.03	1.11	1.09	1.15	1	1	1	1	1	1.04	1.22	1	1	1.03	1	1	1.09	1	1	1.03	1.16	1	1.03
bin_40490	0.9	1.27	0.9	0.9	0.9	0.96	1.05	1.11	1.05	1.02	0.9	1.01	1.04	0.95	0.93	0.95	0.96	1	1.02	0.95	0.98	0.9	1.08	0.95	0.98	0.98	0.9	1.15	0.9	0.9	1.13	1.66	1.18	1.23	0.9	1	0.9	1.23	1.15	0.95	0.9	1.1	1.07	1.03	1.1	1.25	1	0.99	0.96
bin_40491	0.9	1.05	1.47	1.14	1.2	1.04	1.24	1.18	0.81	0.86	0.76	0.85	0.67	1.11	0.97	0.95	1.21	1.37	1	1.36	1.42	1.2	0.87	1.01	1.04	1.22	1.18	1.39	0.99	1.04	1.19	0.92	1.3	1.12	0.7	0.87	0.77	0.8	0.9	1	0.86	0.74	0.79	1.18	1.11	1.34	1.06	1.16	1.34
bin_40537	1.19	0.5	0.82	0.96	0.63	1.23	0.96	0.97	0.83	0.75	0.94	0.45	0.82	1.15	0.86	0.76	1.2	1.53	1.13	1.86	1.5	1.05	0.88	0.88	1.04	1.19	1.37	1.12	1.03	0.94	1.33	1.04	1	0.84	1.33	1.23	1	0.84	0.94	0.75	1.05	0.71	1.02	1.27	1.2	1.6	1.18	1.22	1.72
bin_40898	1.15	0.89	1.04	1.18	0.89	1.02	0.99	1	0.95	0.91	0.89	0.89	0.89	1.01	0.93	0.99	1.07	1	0.89	0.89	0.98	0.89	0.98	0.93	0.89	0.98	0.99	0.89	0.89	1.17	0.89	1.03	1.33	1.06	0.89	1.02	0.89	1.07	1.27	1.05	1.01	1.21	1.11	1.1	0.99	0.97	1.29	1.15	1.08
bin_41207	1	1	1	1	1	1.03	1	1	1	1	1	1	1	1	1	1.03	1	1.03	1	1	1.02	1	1	1	1	1.05	1	1	1	1	1	1	1	1	1	1	1	1	1	1	1	1	1	1	1	1	1	1	1.03
bin_41217	1	1	1	1	1	1.03	1	1	1	1.02	1	1	1	1	1.03	1.04	1	1	1	1	1	1	1	1.01	1	1	1.05	1	1	1.08	1	1	1	1	1	1	1	1	1.14	1	1	1	1	1	1	1	1.11	1	1
bin_41409	0.92	0.92	0.92	0.92	0.92	1.06	0.97	0.92	0.92	0.99	0.92	1.03	1.06	0.99	1.04	0.94	0.94	0.94	0.92	1.04	0.94	1.42	0.92	1	1.07	0.96	1.03	0.92	0.92	0.99	0.92	1.06	0.92	0.92	1.12	0.95	0.92	1.1	1.12	1.1	1.07	1.3	0.92	1.13	1.08	1.15	1.07	0.92	1
bin_41562	0.78	1.1	1.04	0.78	0.99	0.94	0.87	1.02	0.88	0.84	0.78	0.78	0.9	1.01	0.96	0.96	1.05	1.08	0.98	1.11	1.15	0.9	0.94	0.97	1.16	1.07	1.09	0.87	1	0.9	1.56	0.78	1.51	1.22	1.12	1.24	1.21	0.93	1.11	1.14	1.1	1.1	0.93	1.13	0.99	1.04	1	1.09	0.91
bin_41573	1	1	1	1	1	1	1	1	1	1.03	1	1	1	1	1	1	1	1	1	1	1	1	1	1	1	1	1	1	1	1	1	1	1	1	1	1.04	1	1	1	1.03	1	1	1	1	1	1	1	1	1
bin_41620	1	1	1	1	1	1.03	1.05	1	1	1	1	1	1	1	1	1.03	1	1.03	1	1.05	1.02	1	1	1.02	1	1.05	1	1	1.09	1	1	1	1	1	1	1	1	1	1.14	1	1	1	1	1.03	1	1	1.05	1	1
bin_41721	1.46	1.75	1.03	0.72	1.06	1.49	2.08	1.48	1.4	1.3	1.84	3.05	1.43	0.68	1.02	0.82	0.83	0.75	0.83	0.78	1.01	1.42	1.24	1.01	0.88	0.96	1.12	0.82	1.03	0.9	0.95	0.91	0.77	0.79	1	0.82	1.17	1.56	1.01	1.18	0.67	1.08	1.74	0.92	0.76	0.99	0.96	0.9	0.7
bin_41804	0.92	0.92	0.92	0.92	0.92	1	0.92	1.03	0.98	0.95	0.92	0.92	0.92	0.92	0.95	0.94	0.98	0.98	0.92	1.01	1.04	1.06	0.92	0.98	0.96	0.98	1.05	0.92	1.09	0.92	0.92	0.92	0.92	1.26	1.11	1.05	0.92	1.01	1.04	1	0.92	0.92	1.17	1.01	1.01	1.09	1.15	1.2	1.04
bin_41832	2.94	3.74	1.95	1.96	3.24	1.56	1.97	3.43	3.05	1.25	2.79	4.3	2.56	0.27	0.44	0.37	0.65	0.24	0.4	0.6	0.82	2.13	2.19	0.9	1.14	1	0.72	1.79	1.75	1.28	1.71	1.49	2.9	1.04	2.33	1.22	3.75	3.31	1.16	0.98	0.33	0.88	1.91	1.15	0.63	1.09	0.76	0.44	0.34
bin_41833	0.73	1.33	1.66	1.2	1.12	1.38	1.81	2.69	2.63	1.18	0.97	1.84	2.38	0.78	0.91	0.84	0.89	0.75	0.87	0.88	0.89	1.18	1.26	0.92	1.12	1.13	1.02	1.09	1.11	1.13	1.46	1.23	0.96	1	1.21	1.15	2.32	2.42	1.2	1.18	0.73	0.73	1.6	1.11	0.87	1.08	0.87	0.94	0.82
bin_41896	0.68	0.68	0.91	1.26	0.86	1.04	0.72	0.85	0.85	0.82	0.79	0.77	1.12	0.97	0.88	0.89	0.91	0.89	1.02	0.72	0.93	0.79	0.82	0.87	0.91	1.08	0.88	0.95	0.75	0.89	1.18	1.16	0.9	0.81	0.83	1	0.88	0.82	1.06	1.18	1.08	0.87	1.13	0.94	0.86	1.02	0.93	0.95	0.9
bin_42072	1	1	1	1	1	1.09	1.05	1.12	1	1.04	1	1.12	1	1.03	1.1	1.1	1.07	1.03	1.06	1.05	1.04	1.15	1	1.01	1.04	1	1.03	1	1.24	1	1	1.54	1	1.48	1	1.14	1.33	1.29	1	1.23	1.32	1.14	1	1.07	1.17	1.11	1.05	1	1
bin_42114	0.91	1.18	1.23	1.39	1.09	1.17	1.7	1.03	1.18	1.18	1.22	1.55	0.87	0.81	0.9	0.71	0.74	0.92	0.73	0.86	0.86	1.06	0.88	0.88	0.98	1.01	1.16	0.93	0.82	1.02	0.94	0.76	1.55	0.82	0.75	0.81	0.97	1.29	0.89	0.97	0.85	0.67	1.05	0.89	1	1.04	1.28	1.02	0.92
bin_42195	1.48	0.95	1.1	1.25	0.95	0.95	1	0.95	0.95	0.95	1.1	1.06	0.95	0.97	1.01	0.97	0.95	0.97	1.01	0.95	1	0.95	1.1	0.98	1.03	0.95	0.95	0.95	0.95	0.95	0.95	1.09	1.41	1.22	0.95	1.01	0.95	1.04	1.08	0.95	1.1	0.95	1.12	0.98	0.95	1.03	1	0.95	1.01
bin_42228	0.75	0.75	0.87	1.48	0.95	0.77	0.93	0.75	1.09	0.9	1.56	1.25	0.87	1.1	0.91	0.95	0.8	0.85	1.15	0.79	0.82	1.32	0.98	0.87	0.88	0.88	0.82	0.91	1.07	0.86	0.84	2.04	2.76	1.31	1.07	1.31	1.81	1.83	2.04	2.39	1.31	1.19	1.14	0.96	0.95	0.97	1.24	1.23	1.2
bin_42244	1.08	1.54	1.92	2.24	1.29	1	1.22	0.85	1.12	1.02	0.98	0.95	0.98	1.29	1.42	1.52	2.06	1.35	1.61	1.3	1.91	2.3	2.36	2.43	1.94	2.65	3.09	2.08	2.34	1.62	1.71	1.61	0.85	1	0.85	1.06	1.03	1.01	1.08	0.9	0.91	0.85	0.85	1.01	0.88	1.04	0.97	1.26	0.95
bin_42319	1	1	1	1.32	1	1.06	1.05	1.12	1.13	1.04	1	1	1	1	1	1	1.02	1.01	1	1	1	1	1	1.02	1	1	1.03	1	1	1.08	1	1	1	1	1	1	1.11	1	1	1.03	1	1	1	1	1	1	1.11	1	1
bin_42458	1	1	1	1	1	1	1	1	1.13	1.04	1	1	1	1	1	1.03	1.02	1.01	1.06	1	1.02	1.3	1.1	1.01	1	1.05	1.03	1.11	1	1	1.13	1.24	1	1	1	1.18	1	1	1.14	1.07	1	1	1	1	1	1.06	1	1	1.03
bin_42515	0.74	1.04	1.6	1.11	1.33	1	0.84	1	1.08	0.92	0.86	0.83	1.04	0.93	0.92	1.01	1	0.98	0.88	1.21	1.02	1.3	0.89	1.06	1.06	0.97	1.03	1.11	1.2	0.85	1.32	0.85	0.74	1.15	1.22	0.9	0.9	0.81	1	1.01	0.91	0.94	1.08	1.07	0.92	0.91	0.92	1.02	0.89
bin_42624	1	1	1.49	1	1	1.17	1.11	1	1	1.04	1	1	1	1.05	1	1.03	1.26	1.15	1.06	1.1	1.13	1	1.36	1.05	1.09	1.14	1.19	1	1.19	1	1	1	1	1.29	1.21	1	1	1	1	1	1	1	1	1.1	1.07	1.06	1	1	1.15
bin_43186	1.47	0.79	0.79	1.05	1	0.95	1.08	0.88	0.9	0.98	0.79	0.79	1.29	1.3	1.33	1.13	1.31	1.1	1.23	1.15	1.11	1.22	0.95	1.37	1.45	1.14	1.26	0.96	1.16	1.22	1.2	1.27	1.04	1.38	1.48	1.22	0.96	1.02	1.01	1.3	1.17	1.18	0.91	1.2	1.31	1.45	1.27	1.1	0.99
bin_43187	1	1	1	1	1.26	1.06	1	1	1	1.06	1	1	1	1.03	1.03	1.13	1.08	1.03	1.06	1.05	1.04	1.15	1.1	1.07	1.09	1	1.05	1	1	1	1	1	1	1	1	1	1	1.1	1	1.2	1	1	1	1.07	1.04	1.06	1.05	1	1.07
bin_43248	1.23	1.48	1.84	1.53	1.19	0.91	1.03	0.89	1.1	1.23	1.77	1.32	1.51	1.65	1.47	1.65	1.72	1.17	1.13	1.41	1.38	1.16	2.11	1.92	1.91	2.33	1.72	1.57	1.99	2.07	1.6	1.06	0.86	0.78	0.8	0.99	0.99	0.79	1.12	1.02	0.82	1.02	0.78	1.02	0.95	0.99	0.7	0.79	0.85
bin_43356	0.8	0.88	1.52	0.62	1.05	0.85	0.86	1	1.04	1.06	1.09	1.23	0.82	1.14	1.4	1.44	1.01	1.03	1.02	0.82	1	1	1.77	1.32	1.05	1.2	1.16	1.22	1.38	1.32	1.64	1	1.13	1.16	0.97	0.98	0.76	0.99	1.2	1.38	0.99	0.97	1.07	0.88	1.02	1.08	1.07	0.75	0.9
bin_43665	0.96	1.59	1.12	0.96	0.96	0.96	0.96	0.96	1.03	0.96	0.96	0.96	0.96	0.99	1	1.04	0.96	1.01	1.06	0.96	1.05	0.96	1.16	1	1.01	0.96	0.96	0.96	1.05	1.11	0.96	0.96	0.96	0.96	0.96	1	0.96	1.06	1.23	1.03	1.3	1.31	1.23	0.96	1	0.99	0.96	1.06	1.03
bin_4393	1.13	1.25	0.89	0.89	1.12	1.05	0.89	1.31	1.41	1.07	1.03	1.2	1.02	0.99	1.01	0.95	0.93	1	0.89	1.14	0.97	1.15	0.89	0.89	0.89	0.89	0.89	0.89	0.89	1.02	0.89	1.28	0.89	1.21	1.08	0.92	1.73	1.32	0.89	1.04	1.1	1.13	0.97	1.01	1.02	0.91	0.93	0.97	1.03
bin_4397	0.87	0.87	1.15	0.87	1.09	0.87	0.99	1.07	0.92	0.91	0.87	0.87	0.87	1.06	1.05	1.01	0.9	1.01	1.06	0.91	0.93	1	0.87	1	0.98	1.13	1.11	1.05	1.07	1	0.87	1.12	0.87	1.02	1.05	1.12	0.96	1.03	1.1	1.08	1.14	0.87	1.2	1.02	0.96	0.89	0.94	0.87	0.89
bin_44022	1.27	1.62	2.11	0.93	1.24	1.26	2.13	1.34	1.03	1.4	1.32	3.5	1.24	0.4	0.81	0.51	0.66	0.61	0.65	0.66	1.2	1.65	1.24	1.24	0.82	1.15	1.29	1.3	0.93	1.43	1.35	0.54	0.81	0.6	0.96	1.16	1.31	1.92	1.09	0.98	0.36	1.02	1.59	1.04	0.76	1.04	0.92	0.94	0.57
bin_4445	1	1	1.16	1	1	1.03	1	1	1	1.03	1	1.12	1	1	1	1	1.02	1.01	1	1	1.04	1	1.1	1.01	1.04	1	1	1	1	1	1	1	1	1	1.21	1.04	1.22	1.1	1.14	1.03	1	1	1	1.07	1.04	1.03	1	1.15	1.03
bin_44476	1.14	0.79	1.98	1.56	0.99	0.86	0.96	1.16	1.34	1.51	1.43	1.16	1.41	2.36	1.3	1.56	1.09	1.01	1.25	1.14	0.92	1.46	1.69	1.92	1.11	1.38	1.22	0.96	1.54	1.46	1.79	1.38	1.03	1.08	0.96	1.06	0.87	0.79	0.9	0.95	1.1	1.18	0.93	1.21	1.26	0.91	0.83	0.86	1
bin_44559	0.97	0.52	1.4	1.03	0.94	2.4	1.43	1.1	0.94	1.16	1	0.9	1.02	0.91	1.47	1.31	1.44	1.05	1.34	1.21	2.28	1.08	2.18	1.8	1.42	1.32	1.51	1.48	2	2.18	2.05	2.85	1.17	2.36	3.31	4.04	2.29	2.18	1.57	2.51	2.13	2.29	3.14	2.06	3.21	0.85	0.64	0.57	0.61
bin_44981	1.43	0.91	0.91	0.91	0.91	1	1.06	0.91	0.97	1.21	1.06	1.02	1.06	0.99	1.03	0.98	1.14	1.01	1.03	1.06	1.01	1.19	1.3	1.25	1.08	1.04	1.08	1.01	1	1.12	1.1	0.91	0.91	1.08	1.11	1.05	0.91	1	0.91	1.01	0.91	1.16	1	0.98	1.05	1.05	1.04	0.91	0.91
bin_45004	1	1	1	1	1	1.09	1.05	1	1	1.02	1	1	1.31	1	1	1	1.05	1	1	1	1.02	1	1.1	1.01	1.09	1	1	1	1.09	1	1.26	1.15	1	1	1	1	1	1.19	1	1.07	1	1	1	1.14	1.04	1	1	1	1
bin_45037	0.89	0.89	0.89	1.47	1.13	0.92	0.89	0.89	1.07	0.98	1.18	1	1.17	1.99	2.26	2.21	1.2	1.55	1.51	1.52	0.93	1.44	0.98	0.93	0.89	0.89	0.92	0.99	0.98	0.96	0.89	0.89	0.89	1.06	1.08	0.93	0.99	0.89	1.02	1.05	1.6	1.51	0.97	1.07	1.25	1	0.89	0.98	1.18
bin_45109	1	1	1	1	1	1	1	1	1	1	1	1	1	1	1	1	1	1.03	1.06	1	1	1	1	1	1	1	1.03	1	1	1	1	1	1	1	1	1.04	1	1	1	1	1	1	1	1	1	1	1	1.19	1
bin_452	0.94	0.94	1.09	0.94	0.94	0.96	0.94	0.94	0.94	0.95	0.94	0.94	0.94	0.96	0.97	1.01	0.97	0.98	0.94	0.98	0.95	1.08	0.94	0.99	0.98	0.94	0.94	0.94	0.94	0.94	0.94	0.94	1.22	1.28	1.14	1.24	0.94	1.12	1.19	1.37	1.2	1.58	1.16	1.81	1.52	1.31	1.63	1.03	1.12
bin_453	0.91	0.91	0.91	0.91	0.91	0.95	0.95	0.91	0.91	0.96	1.2	1.34	0.91	0.91	1	0.93	0.92	0.92	0.96	0.95	0.94	1.04	1	0.93	0.99	0.91	0.93	1	1.16	0.97	1.02	0.91	1.35	1.24	0.91	1.29	1.16	1.58	1.28	1.28	1.05	1.28	1.46	1.32	1.16	1.08	1.41	0.99	1.08
bin_454	0.78	0.78	0.78	0.78	1.19	1.02	0.94	0.96	0.93	0.79	0.78	1.05	0.9	0.82	0.88	0.86	0.82	0.87	0.92	0.9	1	0.89	1.14	0.84	0.95	0.88	0.87	0.86	0.96	0.78	1.14	1.12	2	0.92	2.26	1.34	1.12	1.31	1.42	1.31	1.15	1.49	1.63	1.85	2.07	1.42	2.15	1.24	0.97
bin_45520	0.73	0.73	0.85	0.96	0.73	0.84	0.93	0.99	0.92	1	0.97	0.99	0.84	1.02	0.97	0.91	1.02	0.99	1.11	0.87	1.23	0.95	1.18	0.97	1.1	0.8	0.89	0.89	0.87	0.9	0.92	1.28	0.96	1.32	0.89	1.15	0.97	0.84	1.24	1.12	1.12	1.03	0.86	1.06	1.12	1	1.12	1.16	1.09
bin_45569	0.66	2.03	0.76	1.08	1	1.14	1.02	1.37	1.55	0.98	0.98	1.51	1.45	0.99	0.94	0.89	0.88	0.81	0.7	1.22	1.04	1.79	1.45	1	1.08	0.93	0.99	0.94	0.84	1.04	1.17	0.95	0.86	2.18	2.44	1.27	2.91	1.14	0.75	0.79	0.81	1.02	0.9	0.89	0.8	0.87	0.84	0.78	0.8
bin_45806	0.91	1.28	1.36	1.5	1.15	1.05	1.11	1.24	1.07	1.38	1.06	1.24	1.2	1.44	1.8	1.33	1.7	1.23	1.15	1.1	1.3	1.61	1.47	2.11	1.28	2.03	2.06	1.51	1.87	2.07	1.46	0.91	0.91	1.08	0.91	0.98	1.11	1	1.16	0.94	0.91	0.91	0.91	0.94	0.91	0.94	0.91	0.91	0.97
bin_45924	1	1	1	1	1.26	1	1	1	1	1	1	1	1	1	1	1	1.02	1	1.06	1	1.02	1	1	1.01	1	1	1	1	1	1	1	1	1	1	1	1	1.11	1.1	1	1.03	1	1	1	1	1.04	1.05	1.05	1	1
bin_46092	0.81	0.89	0.79	1.26	1.38	0.87	0.89	0.99	0.94	0.93	1.08	0.89	1.02	1.07	0.77	0.93	0.94	1.37	1.05	1.22	1.25	1.3	0.8	0.91	1.1	0.88	1.08	1.15	1.02	1.02	0.78	0.86	1	1.26	1.25	1.1	0.7	0.87	0.55	0.86	0.77	0.69	0.78	1.32	1.04	1.14	1.11	1.15	1.39
bin_46221	0.95	0.95	1.1	0.95	0.95	1.14	1.34	0.95	0.95	1.15	1.41	1.29	1.25	0.95	1.05	1	0.95	0.99	1.07	1.08	1.02	0.95	0.95	1.06	0.95	0.99	1.02	0.95	0.95	1.09	1.07	0.95	0.95	0.95	0.95	1.02	0.95	0.95	1.08	1.03	0.95	0.95	1.18	1.01	0.98	0.98	1	0.95	0.95
bin_46486	1.14	0.73	0.73	1.2	0.92	0.95	0.99	0.73	0.87	1.06	1.21	0.82	0.73	0.87	1.03	1.3	0.94	1.18	0.96	0.81	0.88	0.95	1.07	0.88	0.93	0.86	0.92	0.97	0.86	0.78	0.73	0.84	0.73	1	0.73	0.89	1.02	0.87	1.13	1.01	0.9	1.13	0.8	1	1.19	0.88	0.95	1.06	1.02
bin_46494	1	1	1	1	1	1	1	1	1	1.02	1	1	1	1.03	1	1.03	1	1	1	1	1.02	1	1	1.01	1	1	1	1	1	1	1	1	1	1	1	1.04	1	1	1	1	1	1	1	1	1	1	1.05	1	1
bin_46631	1.37	1.04	2.85	0.71	1.06	1.49	2.14	1.23	0.85	1.37	1.39	3.18	1.13	0.48	0.51	0.54	0.91	0.49	0.56	0.72	1.39	1.72	1.44	1.42	1.28	1.74	1.72	1.66	1.27	1.83	1.6	0.69	1.1	0.66	0.72	1.39	1.12	1.62	0.44	0.94	0.47	0.8	1.36	1.01	0.65	1.18	0.85	0.37	0.45
bin_46683	1.57	0.71	1.35	1.16	0.63	1.62	1.36	1.21	1.08	1.25	1.22	3.25	1.4	0.63	0.76	0.69	0.82	0.83	0.77	0.81	0.93	2.27	1.2	0.97	0.83	1.2	1.02	1.13	0.91	0.84	1.03	1.05	1.22	0.69	0.72	1.01	1.17	1.59	0.85	1.05	0.7	0.85	1.49	0.97	0.86	0.98	0.89	0.75	0.77
bin_47321	0.96	0.96	0.96	1.27	0.96	0.96	1.01	0.96	1.02	1.01	0.96	0.96	0.96	0.96	0.96	0.98	1.02	0.98	1.02	0.96	1.1	0.96	0.96	1.12	0.96	1	0.96	1.06	1.14	1.19	0.96	0.96	0.96	0.96	1.37	1.1	1.06	1.14	1.22	1.03	0.96	0.96	0.96	1.06	1.07	1.09	1.09	0.96	1.02
bin_5114	1.08	1.19	1.12	0.85	1.29	0.94	0.94	1.05	1.1	1.19	1.12	1.31	0.98	0.94	1.02	1	1	0.91	0.9	1.07	0.92	1.23	1.02	1.06	1.07	1.04	1.04	1.18	1	0.91	0.95	0.85	1.11	1	0.85	1	1.09	1.09	0.85	0.94	0.85	0.96	0.85	0.88	0.94	0.94	0.94	0.85	0.87
bin_5115	0.88	1.4	1.43	1.71	1.16	0.87	1.04	0.91	1.05	1.09	1.17	0.9	0.92	1.27	0.88	1.02	1.41	1.14	1.06	0.94	0.99	0.73	1	1.02	1.83	1.31	1.36	1.55	0.82	1.12	0.78	0.73	0.73	0.66	0.68	0.98	1.1	0.95	0.87	0.95	0.93	0.64	0.85	0.85	0.67	0.86	0.72	0.76	0.73
bin_5413	1	1	1.16	1	1	1.03	1.27	1.12	1.07	1.1	1	1.12	1	1	1	1.03	1	1.01	1	1.08	1.02	1.15	1	1.02	1	1	1	1	1	1	1.13	1	1	1	1	1	1	1	1	1.03	1	1	1	1	1	1.03	1.05	1	1.03
bin_554	1.28	0.76	1.54	0.96	0.86	1.1	1.19	1.43	1.15	1.25	1.09	0.91	0.75	1.18	1.06	1.08	1.1	1.2	1.13	1.39	1.12	0.61	1.13	1.06	1.21	1.23	1.24	1.09	1.31	0.93	1.29	0.99	0.81	0.65	0.97	0.86	0.93	0.77	0.88	0.9	0.82	0.82	0.9	1	0.89	1.11	1.43	1.17	1.14
bin_5734	1	1	1.16	1	1	1	1	1	1	1.03	1	1	1	1.03	1.07	1	1	1	1	1.05	1.02	1	1	1.05	1	1.05	1	1.11	1	1.15	1	1.15	1	1	1	1.11	1	1	1	1.07	1	1	1	1	1.04	1.09	1.11	1	1.03
bin_5769	1.62	1.45	0.8	1.05	0.8	0.89	0.84	0.89	1.04	0.9	1.19	0.89	0.8	0.84	1.07	0.88	0.91	0.93	1	0.92	1.01	0.92	0.96	0.9	0.92	0.91	0.96	0.97	1.17	0.95	1.17	1.03	1.04	1.39	1.14	1	1.11	1.18	0.91	1.1	0.99	1.24	0.8	0.94	1.21	1.06	0.95	0.95	1.06
bin_5771	0.94	0.94	1.1	0.94	0.94	0.97	1	0.94	1.07	0.98	0.94	1.17	1.09	1	0.98	1.01	0.99	1.01	1	0.94	1.08	0.94	0.94	1	0.94	0.94	1.03	0.94	1.17	1.02	0.94	1.08	0.94	0.94	0.94	1	0.94	1.04	1.07	1.01	0.94	0.94	1.03	1.04	1.01	1.2	1	0.94	0.98
bin_5873	0.79	1.1	1.17	1.04	0.79	1.1	0.96	0.88	0.92	0.86	1.04	0.88	0.91	0.98	0.95	0.96	0.99	1.05	1.23	1.34	1.01	0.9	1.02	0.99	1.15	1	0.99	0.95	1.12	0.9	1.15	0.9	1.03	0.93	0.95	0.92	0.96	0.86	1	0.95	0.97	0.79	0.86	1.02	1.01	1	1.03	1.01	1.2
bin_6084	0.73	1.57	0.95	1.32	1.76	1.12	0.91	0.84	1.35	0.86	1.56	0.82	1.57	0.71	0.75	0.91	0.97	0.76	0.57	0.94	0.76	1.15	1.05	0.87	0.89	0.77	0.74	1.08	1.33	0.91	1.02	1.27	0.75	0.95	1.39	1.13	1.31	2.5	0.98	1.14	0.76	1.48	1.24	0.92	0.86	1.8	1.09	1	1.21
bin_611	0.94	0.94	0.94	0.94	0.94	1.01	0.94	1.11	0.94	1.01	0.94	1.5	0.94	0.99	0.97	0.98	1	0.99	0.94	0.94	1.04	1.08	0.94	1.01	1.04	1	0.99	0.94	0.94	1.08	1.18	1.07	0.94	0.94	1.34	1	0.94	0.94	0.94	0.99	0.94	0.94	0.94	1	1.01	1.05	1.09	0.94	0.94
bin_6142	0.96	0.93	0.77	0.87	0.66	0.9	1.03	1.06	0.9	0.89	1.27	0.82	0.87	0.9	0.87	0.85	1.15	0.89	1.03	1.01	1.08	1.02	1.2	0.92	0.94	0.93	0.93	0.8	0.91	0.98	0.66	1.16	0.66	1.03	0.95	1.53	1.29	1.28	1.03	1.29	1.13	1.32	1.21	1.5	1.59	1.33	1.19	0.98	1.02
bin_6175	0.97	0.97	0.97	0.97	1.23	0.97	0.97	0.97	1.04	0.97	0.97	0.97	0.97	1	1.01	0.97	0.99	1.02	0.97	0.97	1.01	0.97	0.97	1	0.97	1.02	1.02	0.97	0.97	1.05	0.97	0.97	0.97	0.97	0.97	1.08	0.97	0.97	0.97	1.07	0.97	1.1	0.97	1.09	0.97	0.97	1.03	1.12	1
bin_6176	1.13	0.88	0.88	0.88	0.88	0.93	0.93	0.98	0.88	0.98	1.25	0.88	1.15	1.01	0.96	0.95	0.99	0.89	0.93	0.92	0.94	0.88	0.88	0.94	0.96	0.88	0.9	1.16	0.88	0.95	0.88	1.14	0.88	1.04	0.88	1.01	0.88	0.96	1.07	1.1	0.95	0.88	0.88	1.18	0.96	1	1.02	0.96	0.97
bin_6207	1	1	1	1	1	1	1	1	1	1	1	1	1	1	1	1	1.03	1	1	1	1	1	1	1.01	1	1.05	1	1	1	1	1	1	1	1	1	1.04	1	1.1	1	1	1	1	1	1.03	1.04	1	1	1	1
bin_6209	0.97	0.97	0.97	0.97	0.97	1	1.02	1.08	0.97	0.97	0.97	0.97	0.97	1	1.04	0.97	0.97	0.99	0.97	0.97	1.04	0.97	0.97	1.02	1.01	1.06	0.97	0.97	1.06	1.04	0.97	0.97	0.97	0.97	0.97	1.04	1.07	0.97	1.1	0.97	0.97	0.97	0.97	1.09	0.97	1	1.1	0.97	1.05
bin_6271	0.87	0.87	1.15	1.43	0.87	1.06	1.09	0.97	1.08	0.99	0.87	0.97	1.5	1.41	0.96	1.12	1.12	1.26	1.33	1.22	1.12	1.13	1.14	1.04	1.1	1.21	1.05	1.3	1.2	1.15	1.09	1	0.87	0.87	0.87	1.12	1.25	0.95	1.11	0.98	1.15	1.11	0.87	0.96	1.05	0.9	0.87	0.95	0.93
bin_6468	0.87	0.87	0.87	0.87	0.87	1	0.94	0.97	0.93	0.9	1.09	1.08	0.87	0.87	0.99	0.95	0.93	0.98	0.87	1.03	0.99	1	1.05	0.95	1.09	0.95	1.04	0.96	0.95	1	0.87	1	0.87	0.87	0.87	1.02	0.87	0.95	0.99	0.9	0.94	0.87	0.87	1.11	0.94	1.19	1.06	1.04	1.02
bin_6549	1.42	1.3	1.47	1.26	1.2	0.75	1.13	0.99	1.07	0.99	1.41	1.14	1.34	1.08	1.2	1	0.96	0.8	0.87	0.97	0.75	1.02	0.94	1.06	0.97	1.07	0.88	1.49	1.28	0.91	0.92	1.1	1.12	1.19	1.16	1.02	1.31	1.03	0.82	1.07	0.94	1.08	0.79	0.79	0.83	1.11	1.66	0.97	1.3
bin_6575	0.88	0.88	1.02	1.45	0.88	0.96	0.98	0.99	1	0.91	1.02	0.88	0.88	0.96	1.07	0.97	0.96	1.01	0.88	0.93	1.04	1.01	1.2	1.06	0.92	0.96	1.14	1.13	1.01	1.12	1.11	1.01	1.43	0.88	0.88	1.01	1.07	0.97	1.32	0.94	1.13	0.88	0.88	1.05	0.95	1.07	0.93	0.88	0.94
bin_6576	1.09	1.68	1	1.38	1.77	0.86	1	0.75	0.83	0.91	1.12	1.11	0.75	1	0.9	0.95	0.96	1	0.85	1.09	0.94	0.87	1.14	0.95	1.1	1.08	1.09	1.05	0.89	1.05	0.85	0.86	1.36	1.03	0.75	1.03	1	1.16	1.23	1.03	0.99	1.06	0.75	1.23	0.95	0.89	0.88	0.75	0.91
bin_6600	0.93	1.31	1.08	0.93	0.93	0.96	0.98	0.93	0.93	0.95	1.23	1.04	0.93	1.04	1.05	1	0.95	0.97	1.05	0.93	0.95	0.93	0.93	0.98	0.93	0.93	0.93	0.93	0.93	1.19	0.93	0.93	1.22	0.93	0.93	1	0.93	1.02	0.93	0.97	0.93	0.93	0.93	0.98	0.93	1.06	0.93	0.93	0.99
bin_662	0.71	0.71	0.82	0.71	1.08	1.12	0.82	0.88	0.71	0.94	0.82	0.88	0.71	0.97	1.08	0.87	0.81	1.09	1.04	1.15	1.13	1.17	0.71	0.83	0.83	0.9	1	1.09	1.11	0.96	0.71	0.81	1.06	0.71	1.01	1.2	0.79	1.09	1.1	1.31	1.2	1.2	0.9	0.9	1.16	0.75	0.75	0.71	0.76
bin_6650	0.95	0.95	1.11	0.95	0.95	0.98	0.95	0.95	1.01	0.95	0.95	0.95	0.95	1.01	0.95	1.03	1.03	0.96	1.01	0.95	0.97	0.95	1.05	0.96	0.95	1	0.95	1.05	1.09	1.21	0.95	1.09	0.95	1.13	0.95	0.95	1.22	0.95	0.95	1.05	1.03	0.95	0.95	1.05	1.02	1.04	0.95	0.95	1.02
bin_6656	1.81	1.09	1.03	1.54	1.4	2.02	1.97	2.11	1.87	2.25	1.76	1.66	1.98	2.35	2.11	2.52	2.02	1.83	2.2	1.73	1.75	1.25	1.67	1.73	1.3	1.68	1.98	2.24	1.92	1.88	2.1	0.89	0.78	0.92	1.04	0.86	1.21	0.93	0.78	0.95	0.78	0.99	0.85	0.91	0.91	0.82	0.86	0.9	0.91
bin_6727	1.59	0.79	0.79	0.79	1.2	1.08	1.11	0.88	0.89	1.04	1.04	1.07	1.03	1.06	1.15	0.91	1.01	0.94	1.22	0.95	0.94	1.02	0.79	0.97	0.96	0.79	0.87	0.95	0.79	1.03	1.21	0.9	0.79	1.07	0.79	0.97	0.87	1.24	0.79	0.92	1.01	1	0.93	0.98	1.01	0.97	0.83	0.86	0.96
bin_6776	0.94	1.32	1.09	0.94	1.18	0.94	0.99	0.94	0.94	0.94	1.09	0.94	1.08	0.99	1	0.96	0.98	0.95	1.05	0.98	0.95	0.94	1.03	0.97	0.98	1.02	0.96	1.14	0.94	0.94	0.94	0.94	1.22	0.94	1.14	0.94	0.94	1.03	0.94	1	0.94	0.94	0.94	1.05	1	1.02	1.1	0.94	1
bin_6804	0.95	0.95	0.95	0.95	0.95	0.95	0.95	0.95	0.95	0.95	1.1	0.95	0.95	1.03	0.95	1.03	0.95	0.96	1.07	0.95	0.96	1.09	1.04	1.04	1.03	0.95	0.99	0.95	0.95	1.02	0.95	0.95	0.95	0.95	0.95	1.15	0.95	0.95	1.21	0.95	0.95	1.33	0.95	1.01	0.98	0.97	0.95	1.04	1.04
bin_6819	0.98	0.76	1.26	1.01	0.76	1	0.89	1.18	1.01	0.92	0.76	0.76	0.88	0.94	1.16	1.17	1.11	1.34	1.04	1.43	1.12	0.88	0.84	0.96	0.92	1.01	0.88	1.09	0.83	0.91	0.86	1.22	1	1.04	0.76	0.92	0.85	0.84	1.08	1.09	0.94	0.87	0.94	1.1	1.17	1.08	0.97	1.13	0.91
bin_6894	1.21	0.95	0.95	1.25	0.95	0.95	0.95	0.95	0.95	1	1.25	1.06	0.95	0.99	0.98	0.97	0.95	0.98	0.95	1.09	1	0.95	0.95	1	1.11	0.95	0.97	0.95	1.03	1.13	1.14	0.95	0.95	1.12	0.95	1.05	0.95	1.13	1.07	1.01	0.95	0.95	0.95	0.98	1.07	1	0.95	0.95	0.98
bin_6919	0.83	0.83	0.97	0.83	0.83	1.08	0.83	0.99	0.89	0.91	0.83	0.83	0.83	0.86	1	0.83	0.98	0.91	0.92	0.92	0.92	1.21	1	0.93	0.95	0.99	0.9	0.92	0.83	0.9	0.83	0.83	0.83	1.08	1.01	1	0.98	1.08	1.25	0.86	1.01	1.29	1.03	1.04	0.96	1.07	0.97	1.13	0.97
bin_6962	0.69	0.69	1.38	1.6	1.06	1.12	1.37	1.55	1.37	1.08	1.76	1.2	1.2	1.68	1.44	1.1	1.54	1.35	1.15	1.74	1.79	1.33	1.39	1.56	1.5	1.57	2.02	1.85	1.87	1.61	1.54	1.11	1.12	1.08	0.99	1.04	1	0.76	0.94	0.74	0.8	0.79	0.89	0.85	0.69	0.76	0.81	0.83	0.69
bin_7128	1	1	1	1	1	1	1	1	1	1.02	1	1.12	1	1.06	1.03	1	1.07	1.04	1.06	1	1.11	1	1.1	1.02	1.25	1	1.05	1	1.09	1.08	1	1	1	1	1	1.07	1	1	1	1	1	1.14	1	1	1.07	1.09	1	1	1.1
bin_7129	1	1.41	1	1	1	1.17	1	1	1.07	1.04	1	1	1	1.11	1.05	1.22	1.03	1.11	1.19	1	1.04	1	1	1.06	1.2	1.05	1.08	1.11	1	1.23	1	1	1	1	1	1.06	1	1	1	1.03	1.16	1	1	1	1	1.09	1.11	1	1.03
bin_7285	1.28	1	1.16	1	1	1	1	1	1	1	1	1	1	1	1	1	1	1	1.06	1	1	1	1	1	1	1	1	1	1	1.15	1	1	1	1	1	1.04	1.11	1	1.14	1	1	1	1	1	1.04	1	1	1.1	1
bin_744	0.78	1.1	0.91	1.04	0.78	0.94	1	1.35	1.04	1.19	0.91	0.78	1.1	1.38	1.21	1.38	1.13	0.91	1.39	0.87	0.98	1.09	1.18	1.53	1.1	1.3	1.2	1.12	1.38	1.31	1.36	1.14	0.78	0.93	0.95	1.07	0.96	0.86	0.89	1.04	1.01	1.22	0.93	1	0.96	0.95	1	1.09	0.84
bin_7540	0.98	0.98	0.98	0.98	0.98	1.01	0.98	0.98	0.98	1.02	0.98	0.98	0.98	0.98	1.02	1.06	1	1.05	0.98	1.09	1.02	0.98	0.98	1	0.98	0.98	1.01	0.98	0.98	1.13	0.98	0.98	0.98	1.16	1.19	1.05	0.98	1.08	1.2	0.98	1.06	0.98	0.98	1.05	1.02	1.01	1.04	0.98	1.08
bin_7565	0.88	1.24	1.02	1.33	0.88	1.04	0.97	0.98	0.94	1	1.02	0.98	1.15	0.93	1.18	1.05	0.96	0.96	1.05	0.88	0.98	1.01	0.88	1.16	1	0.96	0.96	0.88	1.04	1.15	1.17	1.22	0.88	1.3	1.45	1.1	1.27	1.14	0.88	1.31	1.02	1.49	1.17	1.17	1.11	1.32	1.33	1.25	1.13
bin_7609	0.79	0.79	0.79	0.79	1	0.95	0.88	0.98	1	0.92	0.79	1.27	0.79	0.88	0.87	0.97	0.93	1	0.94	0.87	0.98	0.79	0.87	0.97	0.9	0.94	1.1	0.96	0.91	0.85	0.79	1.03	0.79	1.23	1.13	0.82	0.88	1.02	1.01	0.91	0.85	1.01	0.94	0.93	1.06	0.86	0.88	1.22	0.92
bin_771	1.13	0.69	1.05	0.96	1.09	1.12	0.99	1.24	1.35	1	0.72	1	0.87	1	0.84	0.8	0.9	1.08	1.1	1.02	1	0.86	0.74	0.76	0.88	0.85	0.98	0.95	0.91	1.48	0.68	0.93	0.73	1.09	1.19	0.82	1.08	0.88	0.87	1.01	0.91	0.89	1	1.1	0.87	0.84	0.91	1	0.85
bin_7951	1.05	1.43	0.98	1.01	1.76	1.93	2.19	1.45	1.68	1.6	1.56	3.72	1.41	0.73	0.84	0.64	0.74	0.78	0.76	0.77	0.98	1.21	1.32	0.89	0.88	1.09	1.17	0.75	0.87	0.96	1	0.71	0.76	0.82	0.56	0.92	1.05	1.94	1.02	1.11	0.64	1.11	1.77	0.72	0.86	1.06	1.08	0.97	0.72
bin_8	0.9	0.9	0.9	1.19	0.9	0.93	0.95	0.9	0.9	0.96	1.05	0.9	0.9	1.01	1	0.95	1.01	0.96	0.9	1.04	0.98	1.04	0.9	0.97	1.01	1.15	1.02	1	0.99	1.11	1.02	1.12	0.9	0.9	0.9	1.27	1	1.34	1.03	1.18	1.05	0.9	1.39	1.12	1	1.09	0.95	1.36	1.12
bin_8044	1	1	1	1	1.26	1	1.05	1	1	1.02	1	1.12	1	1	1	1.03	1.06	1	1	1	1.02	1	1	1.04	1	1	1	1	1.09	1	1	1	1	1	1	1	1	1	1.14	1.07	1	1	1.09	1	1	1	1	1	1
bin_8168	0.93	0.93	0.93	0.93	0.93	0.99	1.01	0.93	1.11	0.97	0.93	0.93	1.08	0.97	1.13	1.02	0.95	0.95	0.99	1.1	1	1.07	0.93	1	1.05	1.14	0.98	0.93	1.02	1	1.05	1.21	0.93	1.27	0.93	1.03	1.03	1.11	0.93	0.96	0.93	1.06	1.02	1	1	0.96	1.03	0.93	0.98
bin_8260	0.73	1.62	1.45	1.33	1.11	1.18	1.17	1.3	1.11	1.16	1.2	0.81	1.42	1.33	1.08	1.12	1.54	1.43	1.28	1.72	1.7	1.46	1.22	1.35	1.51	1.55	1.7	1.04	1.27	1.55	1.29	0.94	1.4	1.07	0.88	0.99	1.21	1.08	0.83	1.01	0.78	0.82	0.93	1.03	1.19	1.15	1.01	0.87	1
bin_8312	0.97	0.97	0.97	1.28	0.97	1	1.07	0.97	0.97	0.99	0.97	0.97	0.97	1.02	1.07	0.99	1	1.02	1.03	0.97	0.99	1.11	1.26	1	0.97	1.12	1.02	0.97	0.97	0.97	0.97	1.11	0.97	1.32	0.97	1	0.97	0.97	0.97	1	0.97	1.1	1.06	1	1	1.05	0.97	1.15	1
bin_8375	0.93	0.93	1.23	0.93	0.93	0.98	0.93	1.03	0.99	0.94	0.93	0.93	0.93	1.13	0.99	0.95	0.99	0.98	0.93	1	0.99	1.06	1.07	0.95	0.93	1.01	1.06	0.93	0.93	0.93	0.93	1.06	0.93	1.1	0.93	0.99	0.93	1.07	1.05	0.96	1.04	1.13	1.01	1.09	1.17	1.06	1.13	0.93	1.1
bin_8567	1	1	1	1	1.26	1.03	1.09	1	1.13	1.07	1.16	1	1	1.06	1.03	1.14	1.12	1.07	1.06	1	1.07	1.15	1.1	1.11	1.04	1.05	1.05	1.11	1.09	1.08	1.13	1	1	1	1	1.07	1	1	1	1	1	1	1	1	1.04	1	1.11	1	1.03
bin_8568	0.84	0.84	1.26	0.84	1.29	1.17	1.05	0.84	1.44	1.35	1.48	0.94	1.11	1.42	1.13	1.45	1.44	1.19	1.31	1.02	1.2	1.36	1.19	1.54	1.43	1.18	1.06	1.17	1	1.01	1.46	0.84	0.84	1	1.02	1.03	1.12	0.84	0.84	0.87	0.98	0.96	0.92	1.01	0.84	1.02	1.15	0.92	1.01
bin_8591	1.08	0.85	0.85	1.12	0.85	1.01	1.13	1.25	0.96	1.06	1.2	1.05	1.24	1.1	0.96	1.05	1.09	1.01	1.04	0.85	1.01	0.85	1.28	1.07	1.03	1.18	1.14	1.03	1	1.1	0.95	0.85	0.85	1	1.03	0.98	0.94	0.85	1.31	0.85	0.85	0.85	0.85	0.98	0.97	0.87	0.85	0.93	0.93
bin_8694	1	1	1	1	1	1	1	1	1	1	1	1	1	1	1	1	1.03	1	1	1	1	1	1	1.04	1	1	1.05	1	1	1	1	1	1	1	1	1	1	1	1	1	1	1	1	1	1.04	1	1	1	1
bin_8707	1	1.41	1	1	1	1.03	1	1	1	1.02	1	1.24	1	1	1	1	1	1.03	1	1	1.04	1	1.2	1.02	1	1	1	1	1	1.2	1	1.15	1	1	1	1.11	1.11	1	1	1.14	1	1	1	1	1	1	1	1	1
bin_8726	1.06	1.51	0.96	0.83	0.83	0.9	0.94	1.02	0.94	1	0.96	1.22	1.09	0.93	1.03	0.93	1.02	1.01	0.88	0.94	1.04	1.15	0.99	1.05	1.22	0.9	0.95	0.83	1.06	1.18	0.83	0.95	1.08	1.22	0.83	0.92	0.83	1.03	1.47	0.96	0.89	1.05	0.83	1.06	1.01	1	1.06	0.83	0.88
bin_8749	0.91	0.91	0.91	1.2	1.39	0.91	0.95	0.91	0.97	0.92	0.91	1.12	1.05	0.95	0.94	0.93	0.94	1.01	0.96	1.03	0.92	0.91	0.91	1.02	0.95	1.03	0.91	1.1	0.99	0.91	0.91	1.45	1.18	0.91	0.91	1.02	1	1.26	1.16	1.03	0.98	1.15	0.99	1	1.04	0.96	1.03	0.99	1.03
bin_8834	1.26	1.23	1.19	1.11	0.86	1.12	1.12	1.05	1.31	1.32	1.9	1.08	0.84	0.81	0.82	0.76	1.04	0.8	0.68	1	1.05	1.19	1.14	1.08	1.37	0.98	0.91	1.2	0.97	1.13	1.08	0.98	0.89	0.8	1.29	0.99	1.09	1.05	1.01	1.22	0.87	0.68	1.06	0.87	0.9	1.21	0.92	0.94	0.91
bin_8989	0.78	0.78	1.04	1.29	0.78	0.85	0.78	0.78	0.94	0.93	0.91	0.78	0.9	0.94	1	0.84	0.88	1	0.83	0.82	1.09	0.9	1.1	0.91	0.89	0.82	0.94	0.95	0.85	0.93	0.88	0.9	0.78	0.92	0.78	1.04	0.78	0.93	1	0.92	1.26	0.78	1.19	1.03	1.16	1.02	1	1.09	1.05
bin_9038	1	1	1	1.32	1	1.12	1.11	1	1	1.04	1	1	1	1.11	1	1	1.13	1.06	1.06	1	1.1	1	1	1.06	1	1.05	1.08	1.11	1.09	1.35	1	1	1	1	1	1.11	1	1.19	1.14	1	1.21	1	1	1.03	1.07	1.25	1.33	1.19	1.07
bin_9059	0.94	0.94	1.34	1.25	0.94	0.94	1	0.94	0.94	0.98	0.94	1.06	1.09	1.15	0.94	1.03	0.94	0.97	0.94	0.99	1.01	0.94	0.94	1.08	0.94	0.99	0.97	0.94	1.12	0.94	0.94	0.94	0.94	0.94	1.15	1.01	0.94	1.04	0.94	1.1	0.94	1.33	0.94	0.98	1	1.06	0.94	1.13	0.98
bin_906	1.63	1.21	1.17	0.88	1.02	1.42	0.94	1.52	1.28	1.14	1.1	1.16	1.43	1.12	1.07	0.98	1.33	1.39	1.43	1.18	1.38	1.4	1.08	1.09	1.36	1.12	1.21	1.6	0.98	1.03	1.01	1.07	0.87	0.79	0.81	0.84	0.89	1.29	1.04	0.87	0.91	0.67	0.85	1.07	0.92	0.99	1.46	1.06	1.42
bin_9061	1.65	0.67	1	0.89	1.21	0.77	0.8	0.8	0.92	0.96	1.06	0.75	0.88	1.17	1.25	0.87	0.87	0.9	0.93	0.88	0.94	0.98	1.08	1.04	0.95	0.94	0.86	0.82	1.35	1.26	1.11	0.97	0.88	1.17	0.82	1.06	0.89	1.25	0.86	1.02	0.72	0.95	0.98	0.83	1.02	0.93	0.9	1.04	0.87
bin_9180	0.92	0.92	1.22	0.92	0.92	1.02	1.07	1.03	1.22	1.01	0.92	0.92	0.92	1.05	1	1.1	1.09	1.09	1.43	1.21	1.17	1.06	1.25	1.19	1.16	1.26	1.32	1.12	0.92	1.24	0.92	1.19	0.92	1.09	0.92	0.92	1.02	1.09	0.92	0.95	0.99	1.04	0.92	0.95	0.92	0.97	1.17	1.01	0.98
bin_9299	0.81	1.14	0.94	1.33	1.24	0.91	1.14	0.96	1.16	1.09	1.15	1	1.01	1.16	1.15	1.34	1.12	0.94	1.02	1.16	0.95	1.18	0.97	1.16	1.1	1.09	1.23	0.98	1.42	1.18	1.66	1.24	0.81	1.35	1.08	1.01	0.9	0.81	1.03	1.07	1.07	0.92	0.88	1.08	1.1	0.98	1.01	0.81	0.97
bin_9308	1.15	0.89	1.18	0.89	0.89	0.95	0.94	1	0.95	1	0.89	1	0.89	0.92	0.96	0.94	0.99	1.05	1.01	0.89	0.94	1.03	1.07	0.93	0.97	0.97	1.03	0.99	0.98	0.96	1.12	0.89	1.17	1.06	0.89	1.09	0.89	1.07	0.89	0.96	0.89	0.89	1.06	1.15	0.93	0.97	0.94	1.07	0.92
bin_9359	1.19	1.83	0.89	1.21	0.88	1.19	1.12	1.02	0.87	1.09	0.91	1	1.16	1.18	1.26	0.96	1.41	1.66	1.32	1.83	1.68	1.08	0.94	0.99	1.2	1.03	1.01	1.29	1.02	1.16	1	0.96	0.95	1.25	1.08	0.96	1.1	0.7	0.79	0.95	1.18	0.78	0.89	1	1.2	1.04	1.17	0.74	1.04
bin_9551	1.02	0.79	1.18	0.79	0.79	1	0.88	0.79	0.85	1	0.92	0.89	0.92	0.92	0.96	0.99	0.98	0.88	0.98	0.9	1.05	1.23	1.04	1	1.04	1.09	1.13	1.05	0.94	1.1	0.79	0.79	0.79	0.94	1.41	1.1	1.06	0.95	1.35	1.08	0.86	0.9	1.42	1.02	1.01	1.09	1.13	1.1	1.08
bin_9552	1.98	0.95	1.71	0.67	1.03	1.07	1.1	0.96	0.87	0.91	1	0.8	0.88	0.82	0.92	0.85	0.99	0.93	0.91	0.96	1.12	0.98	1.41	1.08	1.04	1.08	1.16	1.04	1.12	1.09	1.02	0.97	0.67	1.43	1.58	1.53	0.97	1.04	0.97	1.06	0.67	0.95	1.09	1.35	1.18	0.93	1.19	0.8	1.06
bin_9553	0.88	1.24	1.46	0.88	0.88	0.96	0.93	0.88	0.88	0.93	0.88	0.98	0.88	1.1	0.91	0.97	1.16	1.01	0.94	1.04	1.04	0.88	0.97	1.03	1	1	0.95	0.97	1.04	0.88	0.88	1.01	0.88	0.88	0.88	0.98	0.88	1.14	1	1.03	1.2	0.88	0.96	1.1	1.1	1.01	1.07	0.97	1.15
bin_9554	1.08	1.19	1.12	1.39	0.84	0.97	0.94	0.84	0.95	0.94	0.84	1.04	0.84	0.97	0.87	0.92	1.03	0.94	0.95	0.93	1.16	0.84	0.93	0.95	0.94	0.92	1.01	1.03	1.05	1.01	0.95	0.84	1.1	0.84	0.84	1.06	0.94	0.97	1.19	1.03	1.22	0.96	1	1.22	1.16	1.07	1.13	1.01	1.1
bin_9644	1.53	1.01	1.42	1.13	0.88	0.94	0.86	0.84	0.97	0.93	1.33	0.89	0.74	1.28	0.88	0.88	1.21	1.31	1.07	1.19	1.43	1.39	0.9	1.12	1.44	1.28	1.4	0.99	1.15	1.04	1.09	0.79	1.46	1.1	1.42	1.01	1.12	0.92	1.09	0.91	0.94	1.15	0.98	0.87	0.97	1.04	0.92	0.94	0.77
bin_9784	0.84	0.84	0.97	0.84	1.06	1.03	1.09	0.93	1	0.98	1.19	1.24	0.84	0.92	0.86	0.9	0.97	1.02	1	0.84	0.87	0.84	0.84	0.93	0.84	0.91	0.88	0.84	0.99	0.96	0.84	1.16	1.09	0.99	1.2	0.87	1.26	1.24	1.02	1.32	1.51	1.25	1.43	1.16	1.07	1.04	0.97	1.24	1.22
bin_9807	1.8	1.7	2.1	1.58	1.79	1.36	1.91	1.6	2.26	2.73	2.07	2.3	1.81	1.38	1.65	2.29	2.02	1.42	1.49	1.48	1.87	2.09	2.02	2.52	2.08	2.45	2.01	1.73	2.25	1.66	2.36	1.15	1.11	0.81	0.98	0.9	0.98	0.95	0.78	0.87	0.93	0.96	1.1	1	0.9	0.89	0.83	0.82	0.95
bin_9834	1.14	1.26	1.12	0.89	1.13	0.97	0.99	1	1.13	1.04	1.18	1.21	0.89	0.92	0.95	0.98	1.09	0.95	0.89	0.94	0.91	1.03	1.78	1.07	0.89	0.97	0.93	0.99	0.98	1.1	1.31	1.03	1.17	1.06	0.89	1.08	0.89	1.5	0.89	1.1	0.96	1.01	0.97	1.02	0.99	1	1.07	0.89	1.01
bin_9839	0.91	0.91	0.91	0.91	0.91	0.94	0.96	1.02	0.97	0.91	1.06	0.91	0.91	0.91	0.94	0.99	0.92	1.02	0.91	0.96	0.95	0.91	1	0.97	0.95	0.91	0.91	1.01	0.99	0.91	0.91	0.91	0.91	1.08	1.1	1.01	0.91	1.31	1.16	0.99	0.91	0.91	1.08	1.02	1.22	1.13	1.11	0.91	1.08
bin_9867	1.56	1.02	2.28	1.36	1.13	1.12	1.6	0.95	1.04	1.38	1.32	2.02	0.95	0.77	1.01	0.9	0.94	0.97	0.88	1	1.1	1.28	0.99	1.06	0.95	1.18	1.29	1.22	1.07	1.36	1.24	0.88	0.62	0.81	0.71	1.09	0.95	1.07	0.95	1.19	0.75	0.93	1.36	0.94	0.87	0.95	0.82	1.11	0.75
g10007	1	1	1	1	1	1	1	1	1	1	1	1	1.16	1	1	1.09	1	1	1	1	1	1	1	1.02	1	1	1	1	1	1	1	1	1	1	1	1	1	1	1	1.06	1	1	1.09	1.09	1	1	1	1	1
g10045	1	1.41	1	1	1	1	1	1	1	1	1	1	1	1	1.07	1.03	1.02	1	1	1.05	1.02	1	1	1.01	1.04	1	1	1.11	1	1	1	1	1	1	1	1.11	1.11	1	1	1	1.08	1.14	1	1	1	1	1.05	1	1
g10105	1	1	1	1	1	1.03	1.05	1	1.07	1.02	1	1	1	1	1.03	1	1.02	1.01	1	1	1	1	1	1.01	1	1	1	1.11	1	1.08	1	1	1	1	1.21	1	1	1.1	1.22	1.09	1	1	1	1	1	1	1.05	1.1	1.11
g10106	1	1	1	1	1	1	1.05	1	1	1.02	1	1	1	1	1	1.04	1.02	1	1	1	1	1.15	1	1	1	1.05	1	1.11	1	1	1	1	1	1	1	1.04	1.11	1.19	1.28	1	1	1	1	1	1	1	1	1.1	1
g10113	1	1	1	1	1	1	1	1	1	1	1	1	1	1.03	1	1.03	1.05	1.01	1.1	1.1	1	1	1	1.01	1	1	1	1	1	1	1	1.15	1	1	1	1	1	1	1.28	1.1	1	1	1	1.03	1	1.03	1	1	1
g10116	1	1	1	1	1	1	1	1	1	1.02	1	1	1	1	1	1.05	1	1	1.06	1	1.04	1	1	1	1	1.09	1	1.11	1.09	1	1	1	1	1	1	1	1	1	1	1.03	1	1	1	1	1	1	1	1	1
g10121	1	1	1	1	1	1.06	1.05	1	1	1.06	1	1	1	1.03	1.03	1	1.02	1.05	1	1.1	1.09	1	1	1.01	1.04	1.05	1.13	1	1.09	1	1	1	1	1	1	1.04	1	1	1.14	1.1	1	1.14	1	1	1.04	1.03	1.05	1	1
g10131	1.2	0.94	0.94	0.94	0.94	0.99	1.07	1.16	1.06	0.99	0.94	1.27	1.17	0.97	0.97	1.03	0.99	1.04	0.94	0.94	1	1.08	1.13	0.99	0.98	1.02	1.06	0.94	0.94	1.23	0.94	1.22	0.94	0.94	0.94	0.94	1.1	0.94	1.07	1	0.94	0.94	0.94	1.04	1.01	1.08	0.99	0.94	1.06
g10192	1	1	1	1	1	1.03	1	1	1	1	1	1.12	1	1	1	1	1.04	1	1	1	1.05	1	1	1.02	1	1.05	1.03	1	1	1	1	1	1	1	1	1	1	1	1	1	1	1	1	1	1	1	1	1	1
g10209	1	1	1	1	1.26	1.03	1	1	1.2	1	1	1	1	1.03	1	1	1	1	1.06	1	1.05	1	1	1	1	1	1.03	1.11	1.09	1	1.13	1	1	1	1.21	1.18	1	1	1	1	1	1	1	1.1	1	1.03	1	1	1.03
g10212	0.97	0.97	0.97	0.97	0.97	0.97	1.02	0.97	0.97	1.04	0.97	0.97	0.97	1	1.03	0.97	1.02	1.01	0.97	1.12	1.01	1.12	0.97	0.97	1.08	0.97	1.05	0.97	0.97	0.97	0.97	0.97	0.97	0.97	1.18	1.01	0.97	0.97	0.97	0.97	0.97	0.97	0.97	0.97	1.04	1.03	1.03	1.12	1
g10228	1	1	1	1	1	1.03	1	1	1	1	1	1	1	1	1	1	1	1.01	1.06	1	1	1	1	1.04	1	1	1.07	1	1.09	1	1	1	1	1	1	1	1	1	1	1	1	1	1	1	1	1	1	1	1
g1024	1.12	1.23	1.01	0.87	0.87	1.09	1.26	1.29	1.51	1.04	0.87	0.98	1.28	0.9	0.9	0.96	0.96	0.92	0.93	1.04	0.95	1.27	1.5	0.98	1.21	1.03	0.97	0.87	0.87	0.94	0.98	1.27	1.41	1.36	1.83	1	1.65	0.96	0.87	1.03	1.01	0.99	1.12	1.03	0.94	1.18	1.02	0.96	0.9
g10250	0.97	0.97	0.97	0.97	0.97	1	0.97	0.97	0.97	0.97	0.97	1.09	1.13	1	1.01	1	1	1	1.04	1.07	0.99	0.97	1.13	1	1.06	1.02	1	0.97	0.97	0.97	1.1	1.12	0.97	0.97	0.97	1.01	0.97	0.97	1.11	0.97	0.97	1.11	0.97	1.01	1.08	1.03	0.97	1.16	1.16
g10267	1.18	0.92	1.07	0.92	0.92	0.92	1.05	1.03	0.92	0.97	0.92	1.14	0.92	1	0.92	0.99	0.98	0.92	1.04	0.92	0.99	1.2	0.92	1.01	0.96	0.92	0.94	1.12	1.09	0.92	0.92	0.92	0.92	0.92	1.12	0.92	1.02	1.19	1.05	1.02	0.92	1.05	0.92	0.98	1.02	0.92	1.02	1.01	1.03
g10281	1	1	1	1	1	1	1	1	1	1	1	1	1	1	1	1	1	1	1.06	1	1	1	1	1	1	1	1	1	1	1	1	1	1	1	1	1	1	1	1	1	1	1	1	1.03	1	1	1	1	1
g10286	1	1	1	1	1	1.06	1.05	1	1.07	1.06	1	1	1	1	1	1.04	1	1.01	1	1	1.04	1	1	1.02	1.04	1	1.03	1	1.09	1	1	1	1	1	1	1	1	1	1	1.07	1	1	1	1.05	1	1.09	1	1.1	1.03
g10358	1	1	1	1	1	1	1	1	1	1	1	1	1	1	1	1	1	1	1	1	1	1	1	1	1	1	1	1	1	1	1	1	1	1	1	1	1	1	1	1	1	1	1	1	1	1	1	1	1
g10364	1	1	1	1	1	1	1	1	1	1	1	1	1	1	1	1	1	1	1	1	1	1	1	1	1	1	1	1	1	1	1	1	1	1	1	1	1	1	1	1	1	1	1	1	1	1	1	1	1
g10365	1	1	1	1	1	1	1	1	1	1	1	1	1	1	1	1	1	1	1	1	1	1	1	1	1	1	1	1	1.09	1	1	1	1	1	1	1	1	1	1	1	1	1	1	1	1.04	1.03	1	1	1
g10372	0.89	0.89	0.89	0.89	0.89	0.94	1.14	0.89	0.89	0.97	0.89	1.1	1.02	1.15	1.01	0.91	0.96	1.05	0.94	1.03	1.03	1.29	1.07	0.97	1.01	1.15	0.96	0.98	1.05	1.16	1	0.89	0.89	0.89	1.08	1.08	1.08	1.14	1.01	1.14	1.33	0.89	1.05	1.27	1.02	1.32	1.06	1.2	1.07
g10385	1	1	1	1	1.26	1	1	1	1	1	1	1	1	1	1	1.03	1	1	1	1	1	1	1	1	1.04	1	1	1	1	1	1.13	1	1	1	1	1	1	1	1	1	1	1	1.09	1	1	1	1	1	1
g1040	1.28	1	1	1	1	1	1	1	1	1	1.16	1	1	1	1	1.03	1.02	1	1	1	1.02	1	1	1	1	1	1	1	1	1	1	1	1	1	1	1	1	1	1	1.03	1.08	1	1	1	1	1.05	1	1	1
g10430	0.89	0.89	0.89	0.89	0.89	1.47	1.09	1.32	0.95	1.04	1.18	1	0.89	0.97	0.89	1.01	1.03	1.15	0.89	1.27	1.07	1.24	1.26	1	1.05	0.97	1.06	1.31	0.89	0.96	1.01	0.89	1.17	0.89	0.89	0.99	1.09	0.89	0.89	1	0.89	0.89	0.89	1	0.93	0.92	0.99	0.98	1
g10459	0.96	0.96	0.96	0.96	1.22	0.96	1.02	0.96	0.96	1.03	0.96	1.08	0.96	0.99	1	0.99	0.98	0.98	0.96	1.01	0.96	0.96	1.06	0.99	1.13	0.96	0.99	0.96	1.05	1.11	0.96	1.11	0.96	0.96	0.96	1.14	1.07	1.06	0.96	0.96	0.96	0.96	0.96	1	1	0.96	0.96	1.15	1
g1047	1	1	1	1	1	1	1	1	1	1.02	1	1	1	1	1	1	1	1	1	1.05	1	1	1	1	1	1	1	1	1	1	1	1.15	1	1	1	1	1	1	1	1	1	1	1	1	1	1	1.05	1	1
g10796	1	1	1	1	1	1	1	1	1	1.02	1	1.24	1	1.03	1	1	1	1	1	1	1.03	1	1.1	1	1.09	1	1.03	1	1	1.12	1	1	1	1	1	1	1	1	1.14	1	1	1	1	1	1.04	1	1.05	1	1.03
g10840	1	1	1	1	1	1	1	1	1.07	1	1	1	1	1	1	1	1	1.01	1	1	1	1	1	1.01	1	1	1	1	1.09	1.08	1	1	1	1	1	1	1.11	1	1.14	1	1	1	1	1	1	1	1	1	1
g10848	1	1	1	1	1	1	1	1	1	1	1	1	1	1	1	1	1	1	1	1	1.02	1	1	1	1	1	1	1	1	1	1	1	1	1	1	1	1	1	1	1	1	1	1	1	1	1	1	1	1
g10918	1	1	1	1.32	1.26	1.03	1	1	1	1.08	1	1	1	1	1.07	1	1	1	1	1	1	1	1	1.01	1	1.05	1	1	1	1	1	1	1	1	1	1.07	1	1	1	1	1	1	1	1	1	1	1	1	1
g1098	1	1	1	1.32	1	1.03	1	1	1	1	1	1	1	1	1	1.03	1	1.01	1	1	1	1	1	1.01	1	1	1	1	1	1	1	1	1	1	1	1	1	1	1	1	1	1	1	1	1	1	1	1	1
g10997	1	1	1.26	1	1.26	1	1	1	1	1.04	1	1	1	1.13	1.2	1.04	1.02	1.03	1.06	1	1.12	1	1.2	1.09	1.11	1.05	1.03	1.11	1.24	1	1.2	1	1	1	1	1.04	1	1.1	1	1	1	1	1	1	1.04	1.03	1.09	1.19	1
g11028	1.28	1	1	1	1	1.03	1.05	1	1	1.02	1	1	1	1.03	1	1.03	1.02	1.01	1	1.05	1	1	1	1	1	1	1	1	1	1	1	1	1	1	1	1.04	1	1	1	1	1.08	1	1.09	1.07	1.07	1.21	1	1.35	1.17
g11030	1.28	1	1	1	1	1	1	1	1	1.04	1	1	1	1.03	1	1.05	1	1.03	1	1	1.02	1	1.1	1	1	1	1	1	1	1	1	1	1	1	1.21	1.07	1	1	1.14	1	1.21	1.14	1	1	1.04	1	1.05	1.1	1.24
g11056	1	1	1	1	1	1	1	1	1	1.02	1	1	1	1	1	1	1	1	1	1	1	1	1	1.02	1	1	1	1	1	1	1	1	1	1	1	1	1	1	1	1.03	1	1	1	1	1	1	1	1	1
g11080	1	1	1	1	1	1.03	1	1	1	1	1	1	1	1	1	1	1	1.01	1	1	1	1	1	1	1.04	1	1	1	1	1	1	1	1	1	1	1	1	1	1	1	1	1	1	1	1	1	1	1	1
g11091	1	1	1	1.32	1	1	1	1.12	1	1	1	1	1	1	1	1	1	1	1	1	1	1	1	1	1	1	1	1	1	1	1	1	1	1	1	1	1	1	1	1	1	1	1	1	1	1	1	1	1.03
g111	1	1.41	1	1	1	1	1.09	1	1	1.04	1	1	1.16	1	1.03	1	1	1	1	1	1.02	1	1	1.01	1	1.05	1.03	1	1	1	1	1	1	1	1	1	1.11	1.19	1	1	1.08	1.14	1.09	1.09	1	1	1.05	1	1
g1110	1	1	1	1	1	1	1	1	1	1	1	1	1	1	1	1	1	1	1	1	1	1	1	1	1	1	1	1	1	1	1	1	1	1	1	1	1	1	1	1	1	1	1	1	1	1	1	1	1
g11104	1	1	1	1	1	1	1	1	1	1	1	1	1	1	1	1	1	1	1	1	1	1	1	1	1	1	1	1	1	1	1	1	1	1	1	1	1	1	1	1	1	1	1	1	1	1	1	1	1.03
g11109	1	1.41	1	1	1	1	1	1	1	1	1	1	1.16	1.05	1.03	1.05	1.03	1.01	1	1	1.02	1	1	1.04	1.04	1	1	1.11	1	1.23	1	1	1	1.18	1	1	1.11	1	1.14	1.1	1	1	1	1	1	1	1	1	1
g11120	1	1	1	1	1	1	1.05	1	1	1	1	1	1	1	1	1	1.03	1.04	1	1	1.02	1.15	1	1.05	1.04	1	1.03	1.11	1	1.08	1.13	1	1	1	1	1	1	1	1	1	1	1	1	1	1	1.06	1	1	1
g11126	0.96	0.96	0.96	0.96	1.47	1.11	1.23	0.96	1.09	1.08	0.96	0.96	1.11	1.15	1.03	1.01	1.2	1.28	1.15	1.4	1.08	1.11	1.06	1.02	1.09	1.17	0.99	0.96	1.23	0.96	1.09	0.96	0.96	0.96	0.96	1.03	1.07	0.96	0.96	1.06	1.04	1.1	0.96	1.1	1	1.17	1.07	1.06	1.16
g11166	1.28	1	1	1	1	1	1	1	1	1	1	1	1	1.03	1	1	1	1.01	1	1	1	1	1	1.02	1.04	1	1	1	1	1	1	1	1	1	1	1	1	1	1	1	1	1	1	1.03	1	1	1	1	1
g1117	1	1	1	1	1.26	1	1	1	1	1	1	1	1	1	1	1	1	1	1	1	1	1	1	1	1	1.05	1	1	1	1	1	1	1	1	1	1.04	1	1	1	1	1	1	1	1	1	1	1	1	1
g11195	1	1	1	1	1	1	1	1	1	1.1	1	1.12	1	1	1	1	1	1	1	1	1	1	1	1	1	1.05	1	1	1	1.08	1	1	1	1	1	1	1	1	1	1	1	1	1	1	1	1	1.05	1	1
g11224	1	1	1	1	1	1	1.05	1	1	1.04	1	1	1	1	1	1	1	1	1	1	1	1	1	1	1	1	1	1	1	1	1	1	1.31	1	1	1	1	1	1.14	1	1	1	1	1	1	1	1	1	1
g11298	1	1	1	1	1	1	1	1	1.07	1	1	1	1	1	1.03	1	1	1.01	1	1	1	1	1	1.05	1	1	1.03	1.11	1	1	1	1	1	1	1	1	1	1	1	1	1	1	1	1	1.07	1.03	1	1	1
g11302	1	1	1	1	1	1.03	1	1	1	1	1	1	1	1	1	1.03	1.02	1	1	1	1	1	1	1.07	1.04	1.05	1	1	1	1.12	1	1	1	1	1.21	1.04	1	1.1	1	1.03	1	1	1	1	1	1.03	1	1	1
g11309	3.81	3.41	2.09	1.41	2.35	1.67	2.11	3.13	3.34	1.52	2.82	3.5	3.12	0.23	0.47	0.33	0.61	0.23	0.42	0.7	0.77	2.46	2.4	0.86	1.06	1.39	0.77	1.64	1.92	1.34	1.64	1.44	1.87	1.47	3.08	1.67	4.01	2.92	0.87	0.92	0.36	0.95	1.86	1.08	0.5	1.07	0.72	0.43	0.34
g1137	0.97	0.97	0.97	0.97	0.97	1.05	0.97	1.09	1.04	1.05	1.13	0.97	0.97	1	1.04	1.03	1.01	0.97	0.97	1.02	0.99	0.97	0.97	0.98	1.06	1.02	1.02	0.97	0.97	0.97	0.97	0.97	0.97	0.97	0.97	1.01	0.97	1.16	1.11	0.97	0.97	0.97	0.97	1.01	1.01	1.06	1.03	1.07	1.14
g11395	1	1	1	1	1	1	1.05	1	1	1.02	1	1	1	1	1	1.03	1.02	1	1.06	1	1	1	1	1	1.04	1	1.03	1	1	1.08	1	1	1	1	1	1	1	1	1	1	1	1	1	1	1	1	1	1	1
g11423	1	1	1	1	1	1.06	1	1	1	1	1	1	1	1	1	1	1.03	1	1.06	1	1.02	1	1	1.04	1.04	1	1	1	1	1	1	1	1	1	1	1	1	1	1	1	1	1	1	1.03	1	1.06	1	1	1
g11436	1	1	1.16	1.32	1	1.05	1.11	1	1.07	1.03	1	1.12	1.16	1.05	1.05	1.08	1.12	1.03	1.23	1.05	1	1	1.1	1.13	1.25	1.14	1.29	1.22	1.09	1.08	1.2	1.15	1	1	1	1	1	1	1	1	1	1	1	1	1	1.03	1.05	1	1
g1144	1	1	1	1	1	1.03	1	1	1	1	1.16	1	1	1	1	1.03	1	1	1.06	1	1	1	1	1.02	1.09	1	1	1	1	1.08	1	1	1	1	1	1.04	1	1.1	1	1.03	1.08	1.14	1	1.03	1.04	1	1	1	1
g11454	1	1	1	1	1	1	1	1	1	1	1	1	1	1	1	1.03	1	1	1	1	1	1	1	1	1	1	1	1	1	1	1	1	1	1	1	1	1	1	1	1	1	1	1	1	1	1	1	1	1
g1146	1	1	1	1	1	1.03	1	1	1	1.02	1	1	1	1	1.03	1.03	1.03	1.01	1	1	1.02	1.15	1	1	1.04	1.05	1.05	1	1	1.08	1	1.15	1	1	1	1.04	1.22	1.1	1	1	1	1	1.09	1.07	1	1.03	1	1	1
g11478	1	1	1	1	1	1	1	1	1	1.02	1	1	1	1	1	1	1	1	1	1	1	1	1	1	1.04	1	1	1	1	1	1	1	1	1	1	1	1	1	1	1	1	1	1	1	1.04	1	1	1	1
g11492	1	1	1	1	1	1.03	1	1	1	1	1	1	1	1	1	1	1	1	1	1	1	1	1	1	1	1	1	1	1	1	1	1	1	1	1	1	1	1	1	1	1	1	1	1	1	1	1	1	1
g11524	0.67	1.22	1.31	0.89	1.03	0.75	0.82	0.91	0.87	0.73	1	1.06	1.1	0.98	0.85	1.21	0.97	0.8	1.12	1.14	0.79	0.98	1.06	0.91	0.99	1.25	1.18	1.52	1.09	0.75	2.28	1.28	0.88	1.56	1.26	1.8	1.41	1.2	1.76	0.88	1.35	1.98	0.96	1.28	1.46	1.04	1.21	1.97	1.05
g1153	1	1	1	1	1	1	1	1	1.07	1.02	1	1	1	1	1	1	1	1	1	1.05	1.02	1	1	1	1	1	1	1	1	1.08	1	1	1	1	1	1.04	1	1.1	1	1	1	1	1	1	1	1	1	1	1
g11541	1	1	1	1	1	1.05	1.05	1	1	1	1	1	1	1	1	1	1.07	1.06	1	1	1.06	1.15	1	1.15	1.04	1.05	1.08	1	1	1.08	1	1	1	1	1	1.11	1	1	1	1.03	1	1	1.18	1	1	1.06	1	1.1	1
g11545	1	1	1	1	1	1.06	1	1.12	1.07	1.04	1	1	1.31	1.06	1	1.03	1.02	1	1.06	1.05	1.02	1.15	1.1	1.01	1.04	1	1.03	1	1	1	1.13	1	1	1	1.65	1	1.11	1	1	1	1	1	1.09	1.03	1	1.06	1	1	1
g11551	0.93	0.93	1.08	0.93	0.93	0.98	0.93	1.21	0.99	0.93	0.93	1.04	0.93	0.98	0.93	0.95	0.96	1.04	0.93	1.03	0.93	1.07	0.93	0.96	0.93	0.97	1	0.93	1.01	1.07	0.93	0.93	1.21	0.93	0.93	0.93	1.09	1.02	0.93	1.01	1.05	0.93	0.93	1.03	1.03	1.1	1.08	1.02	1.01
g11556	1	1	1	1	1	1	1	1	1	1	1	1	1	1	1	1	1	1	1	1	1	1	1	1	1	1	1.03	1	1	1	1	1	1	1	1	1	1	1	1	1	1	1	1	1	1	1.03	1	1	1
g11557	1.24	0.97	0.97	1.46	0.97	0.97	1.02	0.97	0.97	0.98	0.97	1.08	0.97	0.99	1.09	1.08	1.09	1.03	1.03	1.02	1.03	0.97	1.16	1.01	1.01	0.97	1.09	1.17	1.06	0.97	1.09	0.97	0.97	0.97	0.97	1.09	0.97	0.97	1.1	1	0.97	0.97	1.05	1	0.97	0.99	0.97	1.11	1.06
g11581	1	1	1	1	1	1	1	1	1	1.04	1	1	1	1.03	1	1	1.03	1.03	1	1	1.09	1.3	1.2	1.06	1.09	1.05	1.03	1	1	1	1	1	1	1	1	1.07	1	1	1.14	1	1.08	1	1.09	1.03	1.07	1.03	1	1	1
g11589	1	1.41	1	1	1	1	1	1	1.07	1	1	1	1	1	1.03	1	1.02	1	1	1.05	1.02	1	1	1	1	1	1	1	1.09	1.08	1	1	1	1	1	1	1	1	1	1	1	1	1	1.03	1	1.03	1	1	1
g11590	1	1	1	1	1	1	1	1	1	1	1	1	1	1	1	1	1.03	1	1.06	1	1	1	1	1	1	1	1	1	1	1	1	1	1	1	1	1	1	1	1	1	1	1	1	1	1	1	1	1	1
g11757	1.28	1	1.16	1	1	1.05	1	1	1	1.02	1	1	1	1.09	1	1	1.02	1.01	1	1	1.04	1	1	1.19	1	1	1	1	1.09	1.12	1	1	1	1	1	1.04	1	1.1	1	1.03	1.13	1	1	1.07	1.04	1.06	1	1	1
g118	1	1	1	1.32	1	1.03	1	1	1	1	1	1	1	1	1.03	1	1	1	1	1	1	1	1	1	1.04	1	1.03	1	1	1	1	1	1	1	1	1	1.11	1.1	1	1.07	1	1	1	1.03	1.04	1	1	1	1
g11806	1	1	1	1	1	1	1	1	1	1	1	1	1	1	1	1.04	1	1	1	1	1	1	1	1.01	1	1	1	1	1	1	1	1	1	1	1	1	1	1	1	1.06	1	1	1	1	1	1	1	1	1.03
g11848	1	1	1	1	1	1	1.05	1	1	1	1	1	1	1	1	1	1.02	1	1	1	1.03	1	1	1.01	1	1	1.03	1	1	1	1	1	1	1	1	1	1	1	1	1	1	1	1	1	1	1	1	1	1
g11883	1	1	1	1	1	1.06	1	1	1	1	1	1	1	1	1	1	1.02	1	1	1	1	1	1	1	1	1	1	1	1	1	1	1	1	1	1	1.04	1	1	1	1	1	1	1	1	1	1	1	1	1
g11895	1	1	1	1	1	1.17	1.11	1	1.07	1.03	1	1	1	1.09	1.09	1	1.02	1.07	1.13	1	1.02	1	1.1	1	1	1.05	1	1.11	1.09	1	1	1	1.31	1	1.21	1	1.11	1	1	1	1	1	1.18	1	1	1	1.09	1	1.03
g11948	1	1	1	1	1	1	1	1	1	1	1	1	1	1	1	1	1.02	1.01	1.06	1	1	1.15	1	1.02	1	1.05	1.03	1	1	1.08	1	1	1	1	1	1.04	1	1	1	1.03	1	1	1	1	1	1.03	1	1	1
g11950	1	1	1	1	1	1.03	1	1.12	1	1	1	1	1	1.05	1	1	1	1.01	1	1	1.02	1	1	1.04	1	1	1.05	1	1	1.23	1	1	1	1	1	1.09	1	1	1	1.12	1	1	1	1	1	1	1.05	1.1	1
g11997	1	1	1	1	1	1.03	1	1	1	1	1	1	1	1	1	1.03	1.02	1.01	1	1	1.04	1	1	1	1	1	1	1.11	1.09	1	1	1	1	1.18	1	1	1	1.1	1	1.03	1	1	1	1	1	1.03	1	1	1
g1201	1	1.41	1	1	1	1.05	1	1	1	1.02	1.16	1	1	1	1.09	1	1	1	1	1	1.03	1.15	1	1.01	1	1.05	1	1	1	1	1	1	1	1	1	1	1	1	1	1.03	1	1	1	1	1	1	1.05	1	1
g12013	1	1	1	1	1	1.03	1	1	1	1	1	1	1	1	1.03	1	1.02	1	1	1	1.04	1	1	1.01	1.04	1	1.03	1.11	1	1	1	1	1	1	1	1.07	1	1	1	1	1	1	1	1	1	1.03	1	1.1	1
g1202	1	1	1	1	1	1.06	1	1.12	1	1.02	1	1.12	1	1	1.03	1	1.02	1.01	1	1	1.05	1.15	1.1	1	1	1	1	1	1	1	1.13	1.24	1	1	1	1	1.11	1	1	1	1	1	1	1	1	1	1.05	1	1.03
g12038	1	1	1	1	1	1	1	1	1	1.02	1	1	1	1	1	1	1	1.03	1	1	1	1	1	1.02	1	1	1	1	1	1	1	1	1	1	1	1	1	1.1	1	1.03	1	1	1	1	1	1	1	1	1
g12098	1	1	1	1	1	1	1.11	1	1	1.04	1	1	1	1	1.03	1.03	1.04	1.04	1.06	1.05	1	1	1.1	1.02	1	1.05	1	1.11	1	1	1.13	1	1	1	1	1	1	1	1	1	1	1	1	1.03	1	1.03	1	1	1
g12101	1	1	1	1	1	1	1	1	1	1.02	1	1	1	1	1	1	1	1.01	1	1	1	1	1	1	1	1	1	1	1	1	1	1	1	1	1	1	1	1	1	1	1	1.14	1	1	1	1	1	1	1
g12105	1	1	1	1	1	1	1	1	1	1	1	1	1	1	1	1	1	1.01	1	1	1	1	1	1.01	1	1	1	1	1	1	1	1	1	1	1	1	1	1	1.14	1	1	1	1	1	1	1	1	1	1
g12132	1	1	1	1	1	1	1	1	1	1	1	1	1	1	1	1	1	1	1	1	1	1	1	1	1	1	1	1	1	1	1	1	1	1	1	1	1	1	1	1	1	1	1	1	1	1	1	1	1
g12149	1	1	1	1	1	1	1	1	1	1	1	1	1	1	1	1	1.02	1	1.06	1	1.02	1	1	1	1	1	1.03	1	1.09	1	1	1	1	1	1	1	1	1	1	1	1	1	1	1	1.07	1	1	1	1
g1215	1.28	1	1	1.32	1	1	1	1	1	1	1	1	1	1	1	1.03	1	1.03	1	1	1.03	1	1	1	1	1	1	1	1	1	1	1.15	1	1	1	1.04	1.11	1	1	1	1	1	1	1	1.07	1	1	1.1	1.03
g1216	1	1	1	1	1	1	1.05	1	1	1.03	1	1	1	1	1.09	1.08	1	1	1	1	1.04	1	1.1	1.04	1	1.05	1.07	1.36	1.09	1.08	1	1.15	1	1	1	1	1	1.19	1.14	1.06	1	1	1	1	1.13	1.06	1	1.15	1.07
g12172	1	1	1	1	1	1	1	1	1	1	1	1	1	1	1	1	1	1	1	1	1	1	1	1	1	1	1	1	1	1	1	1	1	1	1	1	1	1	1	1.03	1	1	1.18	1	1	1	1.11	1	1
g12188	1.57	1.54	1.55	1.12	0.85	0.9	1.01	0.95	1.05	1.09	1.34	1.21	0.98	1.16	1.27	1.2	1.12	1.16	1.06	1.11	1.08	1.1	1.24	1.47	1.22	1.48	1.22	1.5	1.08	1.11	1.29	0.97	0.85	1	0.85	1.03	1.03	1.01	1.08	0.97	1.12	0.96	1.25	1.04	0.91	1	1.16	0.93	1.01
g12261	1	1	1	1	1	1	1	1	1	1	1	1	1	1	1	1	1	1	1	1	1.02	1	1	1.01	1.04	1	1	1	1	1	1	1	1	1	1	1.04	1	1	1	1	1	1.14	1.09	1.03	1.07	1	1	1	1
g12283	1	1	1	1	1	1	1	1	1	1	1	1	1	1	1.03	1.05	1	1.03	1.06	1	1	1	1	1	1	1	1	1	1	1	1	1	1	1	1	1	1	1.1	1	1	1	1	1	1.03	1	1	1	1	1
g12311	1	1	1	1	1	1	1	1	1	1	1	1	1	1	1	1	1	1	1	1	1.02	1	1	1	1	1	1	1	1	1	1	1	1.31	1	1	1	1	1	1	1.06	1	1	1	1.03	1	1	1	1	1.03
g12340	1	1	1	1.32	1	1	1.05	1	1	1.02	1.16	1	1	1	1	1.03	1	1.01	1	1	1	1	1	1.02	1	1	1	1	1	1.15	1	1	1	1	1	1	1	1	1	1	1	1	1	1	1	1	1	1	1
g12341	1	1	1	1	1	1	1	1	1	1	1	1	1	1	1.05	1	1.05	1	1	1	1	1	1	1.05	1	1	1	1	1	1	1	1	1	1	1	1	1	1.19	1	1	1	1	1	1	1.07	1.03	1	1	1
g12443	1	1	1	1	1	1	1	1	1	1	1	1	1	1	1	1	1	1.01	1	1	1	1	1	1	1	1	1	1	1	1	1	1	1	1	1	1	1	1	1	1.07	1	1	1	1	1	1	1.05	1	1
g12470	1.45	0.93	1.08	0.93	0.93	1.04	0.98	1.03	0.99	1.03	0.93	0.93	0.93	0.98	0.96	0.95	0.99	1.01	0.98	1.12	1.09	0.93	1.02	0.99	1.01	1.05	0.97	1.12	0.93	1.07	0.93	1.06	0.93	1.27	0.93	1.06	0.93	0.93	0.93	0.93	0.93	0.93	1.01	0.96	1.03	1.15	1.08	1.1	1.05
g12472	1	1	1	1	1	1	1	1	1	1	1	1	1	1.03	1	1.03	1	1	1	1	1	1.3	1.2	1.01	1	1	1	1	1.09	1	1	1	1	1	1	1	1	1	1	1	1	1	1	1	1	1	1	1	1
g12494	0.96	1.35	0.96	0.96	0.96	1.08	1.07	0.96	0.96	1	0.96	0.96	0.96	0.96	0.96	0.96	1.05	0.99	0.96	1.06	1.01	0.96	1.06	1.05	1.01	1.01	0.99	0.96	0.96	1.04	1.28	0.96	0.96	0.96	1.17	1.07	0.96	0.96	0.96	1	0.96	0.96	1.14	1.03	1	1.02	1.01	0.96	1.06
g12518	1	1	1.16	1	1	1	1	1	1	1	1	1.12	1	1	1.03	1.03	1.02	1.05	1	1	1.02	1.15	1	1.06	1	1	1.03	1	1	1	1	1	1	1	1	1.07	1	1	1.14	1	1	1	1	1.03	1.07	1.03	1	1	1
g12569	1	1	1	1	1	1	1	1	1	1	1	1	1	1	1	1	1	1	1	1	1	1	1	1.01	1	1	1	1	1	1	1	1	1	1	1	1	1	1.15	1	1	1	1	1	1	1	1	1	1	1
g126	1.22	1.34	0.95	0.95	0.95	1.01	1	0.95	0.95	1.01	0.95	0.95	0.95	0.98	1.02	0.95	0.95	0.98	0.95	1.05	1	0.95	1.05	1.05	0.95	0.99	1.03	0.95	0.95	0.95	0.95	1.24	0.95	0.95	0.95	1.02	0.95	0.95	0.95	0.95	1.03	0.95	0.95	0.98	1.06	1	1.11	0.95	1.1
g12614	1	1	1	1	1	1	1	1	1	1	1	1	1	1	1.03	1	1	1	1	1	1	1	1	1.02	1	1	1.03	1	1	1	1	1	1	1	1	1	1	1	1	1	1	1	1	1	1	1	1	1	1
g1263	1	1	1	1	1	1	1	1	1	1	1	1	1	1	1	1	1	1	1	1	1	1	1	1	1.04	1	1	1	1	1	1	1	1	1	1	1	1	1	1	1	1	1	1	1	1	1	1	1	1
g1264	1	1	1	1	1	1	1	1	1	1	1	1	1	1	1	1	1	1	1	1	1	1	1	1	1	1	1	1	1	1	1	1	1	1	1	1	1	1	1	1	1	1	1	1	1	1	1	1	1
g1267	1	1	1	1	1	1	1	1	1	1.02	1	1	1	1	1	1	1	1	1	1	1	1	1	1.01	1	1	1.03	1	1	1	1	1	1	1	1	1	1	1	1	1	1	1	1	1	1	1	1	1	1
g1270	1	1	1	1	1	1	1.14	1	1	1.03	1	1	1	1	1	1	1	1	1	1	1	1	1	1	1	1	1	1	1	1	1	1	1	1	1.21	1	1	1	1	1	1	1	1	1	1	1	1	1	1
g1285	1	1	1	1	1	1	1	1	1	1	1	1	1	1	1	1	1	1.03	1	1	1	1	1	1	1	1	1	1	1	1	1	1	1	1.18	1	1	1	1	1	1	1	1	1	1	1.04	1	1	1	1
g1286	1	1	1	1	1	1	1	1	1.07	1	1	1	1	1	1	1	1	1.01	1	1	1	1	1.1	1	1.04	1	1	1	1	1	1	1	1	1	1	1	1	1	1	1	1	1	1	1	1	1	1	1	1.03
g1291	0.95	0.95	1.25	1.25	0.95	1	0.95	0.95	1.01	0.95	1.1	0.95	0.95	0.95	1.05	0.95	0.98	1.01	1.01	1	1	1.23	1.04	0.95	0.95	0.99	0.97	0.95	0.95	1.02	0.95	1.09	1.24	0.95	1.15	1.01	1.05	0.95	1.08	1.01	1.1	0.95	0.95	1.01	1.37	1.02	0.95	1.09	0.95
g1304	1	1	1	1	1	1	1	1	1.07	1.04	1	1	1	1	1	1	1	1.03	1	1	1	1	1	1	1	1	1	1	1	1	1	1	1	1	1	1	1	1	1	1.07	1	1	1	1	1	1	1	1	1
g1320	1	1	1	1	1	1	1	1	1	1.02	1	1	1	1	1	1	1	1	1	1	1	1	1	1	1	1	1	1.11	1	1	1	1	1	1	1	1	1	1	1	1.03	1	1	1	1	1	1	1	1	1
g1327	1	1	1	1	1.26	1	1.05	1	1.07	1.06	1	1	1.16	1.11	1	1.05	1.02	1.04	1	1.05	1	1	1	1.05	1.07	1.09	1	1	1	1	1	1	1	1	1	1.13	1.22	1.1	1.14	1.16	1.16	1	1.18	1.07	1.28	1.09	1.09	1	1.1
g134	1	1	1.16	1	1	1	1	1	1.07	1.02	1	1	1	1.06	1.05	1.03	1.04	1.01	1	1.1	1.02	1	1	1.04	1	1.05	1.03	1	1	1	1.13	1	1	1	1	1	1	1.1	1	1	1.24	1.14	1	1.23	1.07	1.11	1.05	1.1	1.03
g1341	1	1	1	1	1	1	1	1	1	1	1	1	1	1.03	1.03	1	1.05	1.03	1	1	1.02	1	1	1	1	1.07	1.05	1	1	1	1	1	1	1	1	1	1	1	1	1.07	1	1	1	1.07	1.04	1.09	1.14	1	1
g1342	1	1	1	1	1	1	1.05	1	1	1	1	1	1	1	1	1	1	1	1	1	1.05	1	1.1	1.01	1	1	1	1	1	1	1	1	1	1	1	1	1	1	1	1	1	1	1	1	1	1	1.05	1	1
g1367	1	1	1	1	1	1	1	1	1	1	1.16	1	1	1	1	1	1	1	1	1	1	1	1	1	1	1	1.03	1.11	1	1	1	1	1	1.18	1	1	1	1	1	1	1	1	1	1	1.04	1	1	1	1
g1386	2.09	1.91	2.09	0.61	1.09	1.43	1.94	1.12	1.25	1.63	1.18	2.71	0.87	0.53	0.82	0.59	0.75	0.75	0.79	0.87	1.13	1.64	1.18	1.04	0.78	1.03	1.26	0.69	0.82	1.33	1.27	0.5	0.6	0.48	0.79	0.92	1.04	1.37	0.8	1.2	0.54	1.07	1.51	0.85	0.67	1.02	1.03	0.86	0.69
g1392	1	1	1	1	1	1	1	1	1	1.02	1	1	1	1	1	1.03	1	1	1	1	1	1	1	1	1	1	1	1	1	1	1	1	1	1	1	1	1	1	1	1	1	1	1	1	1	1	1	1	1
g1393	1	1	1	1	1	1	1.05	1	1	1	1	1.24	1	1	1	1.03	1	1.03	1	1	1	1	1	1	1	1	1	1	1	1	1	1.15	1	1	1	1	1	1	1	1	1	1	1	1	1	1	1	1	1
g1394	1	1	1.16	1	1	1	1	1	1	1	1	1	1	1	1	1	1	1	1	1	1	1	1	1.01	1	1	1	1	1	1	1	1	1	1	1	1	1	1	1	1	1	1	1	1	1	1.03	1	1	1.03
g1395	1	1	1	1	1	1	1	1	1	1	1	1	1	1	1	1	1	1	1	1	1	1	1	1	1	1	1	1	1	1	1	1	1	1	1	1	1	1	1	1	1	1	1	1	1	1	1	1	1
g1404	1	1	1	1	1	1	1	1	1	1	1	1	1	1	1.03	1	1	1	1	1	1.02	1	1	1	1	1	1	1	1	1	1	1	1	1.18	1	1	1	1	1	1	1	1	1	1	1	1	1	1	1.03
g1409	1	1	1	1	1	1.03	1	1	1	1	1	1	1	1	1	1	1	1	1	1	1	1	1	1.01	1	1	1	1	1	1	1	1	1	1	1	1.04	1	1	1	1	1	1	1	1	1	1	1	1	1
g1424	1	1	1	1	1	1	1	1	1	1	1	1	1	1	1	1	1	1	1	1	1	1	1	1	1	1	1	1.11	1	1	1	1	1	1	1	1.04	1	1	1.14	1	1.08	1	1	1	1.04	1	1	1.19	1
g1433	1	1	1	1	1	1	1	1	1	1	1	1	1	1	1	1	1	1	1	1	1	1	1	1	1	1	1	1	1	1	1	1	1	1	1	1	1	1	1	1	1	1	1	1	1.04	1	1	1	1
g1438	1	1	1	1	1.53	1.05	1	1	1	1.06	1	1	1	1	1	1	1.05	1.01	1	1.05	1	1.15	1	1.1	1	1.09	1.07	1	1.09	1.38	1.13	1	1.62	1.18	1	1.11	1	1	1	1.03	1	1	1	1.09	1.04	1	1	1	1.07
g1460	1	1	1	1	1	1	1.09	1	1.07	1.02	1.32	1	1	1.03	1	1.03	1.02	1	1	1	1	1	1	1.05	1.04	1	1.03	1	1	1	1	1	1	1	1	1.07	1	1	1	1	1	1.27	1	1	1.04	1.06	1	1	1
g1470	1	1	1	1	1	1	1	1	1	1	1.16	1	1	1.06	1.03	1	1.02	1	1	1	1.02	1	1	1	1	1	1.03	1	1	1	1	1.15	1	1	1	1	1	1	1.14	1	1	1.14	1	1	1	1	1	1	1
g148	1	1	1	1.32	1	1.03	1	1.12	1	1.06	1	1	1.16	1	1.07	1.03	1.02	1.04	1	1	1	1.15	1	1.02	1	1	1	1.11	1.09	1	1.13	1	1	1	1	1.07	1	1	1	1.07	1	1	1	1	1	1	1	1	1
g1506	1	1	1	1	1	1	1	1	1	1	1	1	1	1	1	1	1	1.01	1	1	1.02	1	1	1.05	1	1	1	1	1	1	1	1	1	1	1	1	1	1	1	1	1	1	1	1	1	1	1	1	1
g1508	1	1	1	1	1	1	1	1	1	1	1	1	1	1	1	1	1	1.01	1	1	1	1	1	1	1	1	1	1	1	1	1	1	1	1	1	1	1	1	1	1	1	1	1	1	1	1.03	1	1	1
g151	1	1	1	1	1	1	1	1	1	1	1	1	1	1	1	1.03	1.02	1	1	1	1.03	1	1.1	1	1	1.05	1	1	1	1	1	1	1	1	1	1.04	1	1	1	1	1	1	1	1	1	1	1	1	1.11
g1534	1.25	0.97	0.97	1.29	0.97	1.03	1.03	0.97	0.97	1	0.97	0.97	0.97	0.97	0.97	1	0.97	1.01	0.97	0.97	0.99	0.97	0.97	1.01	0.97	0.97	1.05	1.08	0.97	1.12	0.97	1.12	0.97	0.97	0.97	0.97	0.97	1.16	0.97	1.01	0.97	0.97	0.97	0.97	0.97	1.09	0.97	1.07	0.97
g159	1	1	1	1	1	1	1	1	1	1	1	1	1	1	1	1	1.02	1	1	1	1	1	1	1.02	1	1	1	1	1	1	1	1	1	1	1	1	1	1	1	1.06	1	1	1	1	1	1	1	1	1
g162	1	1	1	1	1	1	1	1	1	1.04	1.16	1	1	1	1	1	1	1	1	1	1	1	1	1	1	1	1	1	1	1	1	1	1	1.18	1	1	1	1	1	1	1	1	1	1	1	1	1	1	1
g163	1	1	1	1	1	1.03	1.16	1.12	1	1.02	1	1.19	1	1.09	1.05	1.05	1.02	1.07	1	1.16	1.04	1	1	1.01	1.09	1	1	1	1	1.08	1	1.24	1	1.18	1	1	1	1.19	1	1	1	1	1.09	1	1.04	1	1	1	1.07
g1631	1	1	1	1	1	1.03	1	1	1	1	1	1	1.16	1.1	1	1.08	1.03	1.04	1.06	1	1.02	1	1	1	1	1	1.03	1.11	1	1	1	1	1	1	1	1.04	1	1	1	1.03	1	1	1	1.03	1	1.03	1	1	1.03
g164	1	1	1	1	1	1	1	1	1	1.03	1	1	1	1.05	1	1	1	1	1	1	1.02	1	1	1	1	1	1.03	1	1	1	1	1	1	1	1.34	1	1.11	1	1	1.03	1	1	1	1	1	1.03	1	1	1
g1647	1	1	1	1.32	1	1	1	1	1	1	1	1	1	1	1.03	1	1.02	1	1	1	1	1	1	1.03	1	1	1	1	1	1	1	1	1	1	1	1.04	1	1	1	1	1	1	1	1	1	1	1	1	1
g1681	1	1	1	1.32	1	1	1	1	1	1	1	1	1	1	1.07	1	1	1	1	1	1	1	1	1.01	1	1	1	1	1	1.18	1	1	1	1.18	1	1	1	1	1	1	1	1	1	1	1	1	1	1	1
g1688	1	1	1	1.32	1.42	1	1	1	1	1.03	1	1	1	1.03	1.03	1	1	1	1	1	1	1	1	1.03	1	1	1	1	1	1.08	1	1	1	1	1	1	1	1	1	1.03	1	1	1	1.03	1	1	1	1	1
g1689	1	1	1	1.65	1.62	1	1	1	1.07	1.02	1	1	1	1.03	1.07	1.03	1	1	1	1	1	1	1.1	1.05	1.04	1	1	1	1	1.12	1	1	1	1	1	1	1	1	1	1	1	1	1	1.03	1	1.03	1	1	1
g1694	1	1	1	1	1	1	1	1	1	1	1	1	1	1	1.03	1	1	1	1	1.05	1	1	1	1	1.04	1	1	1	1	1	1.2	1	1	1	1.21	1	1.11	1	1	1	1	1	1	1.03	1.04	1	1	1	1
g1737	1	1	1	1	1	1	1	1	1	1	1	1	1	1.03	1	1	1	1	1	1	1	1	1	1	1	1	1	1	1	1	1	1	1	1	1	1	1	1	1	1	1	1	1	1	1	1	1	1	1
g1746	1	1	1	1	1.26	1.06	1	1	1	1.05	1	1	1	1	1	1	1	1.01	1	1	1	1	1	1	1	1	1	1	1	1	1	1	1	1	1	1	1	1	1	1.03	1	1	1	1	1	1	1	1	1.03
g178	1	1	1	1	1	1	1	1	1	1	1	1	1	1	1.03	1	1	1	1	1	1	1	1	1	1	1	1.04	1	1	1	1	1	1	1	1	1	1	1	1	1.03	1	1	1	1.09	1.04	1.06	1	1	1
g181	1	1	1	1	1	1	1	1	1	1	1.16	1.12	1	1	1	1	1	1	1	1	1.02	1	1	1	1	1	1	1	1.09	1	1.13	1	1	1	1	1	1	1	1	1	1	1	1	1.07	1	1	1	1	1
g182	1	1	1	1	1	1.06	1.05	1	1.07	1	1	1	1	1	1.03	1	1	1.03	1	1.05	1.02	1	1.1	1.01	1	1	1.03	1	1	1	1	1.15	1	1	1.21	1.09	1	1	1	1.03	1.08	1	1.09	1.07	1	1	1	1	1
g1832	1	1	1	1	1	1	1.05	1.12	1	1	1	1	1	1	1.03	1	1	1	1	1	1.02	1.3	1	1	1	1	1.03	1	1	1	1	1.15	1	1.18	1	1.04	1	1.1	1.14	1	1	1	1	1	1.04	1.03	1	1	1
g1833	1	1	1	1	1	1	1.05	1.24	1	1	1	1	1	1.03	1	1.03	1	1.01	1.06	1.1	1.02	1	1	1	1	1	1	1	1	1	1	1	1	1.18	1	1.11	1	1.1	1	1	1	1	1	1	1.04	1	1	1.1	1.03
g1835	1	1	1	1	1	1	1	1	1	1	1	1	1	1	1.07	1.03	1	1	1	1	1	1	1	1	1	1	1	1	1	1	1	1	1	1	1	1	1	1	1	1	1	1	1	1	1	1	1.05	1.1	1
g1838	1	1	1	1	1	1	1	1	1.1	1	1	1	1.16	1.05	1	1.03	1	1	1	1.05	1.04	1.3	1	1.06	1.09	1	1.03	1	1	1.08	1	1.15	1	1	1	1.04	1.11	1	1	1	1.08	1.14	1	1.09	1.13	1.09	1	1	1.03
g19	0.98	0.98	1.14	0.98	0.98	0.98	0.98	0.98	1.05	1.03	0.98	0.98	0.98	0.98	0.98	1.02	1	1.03	0.98	0.98	1	1.13	1.14	0.98	1.03	1.12	0.98	0.98	0.98	0.98	0.98	0.98	1.28	0.98	1.19	0.98	0.98	0.98	1.12	0.98	0.98	0.98	1.07	1.05	1.02	1.01	0.98	0.98	1.11
g193	1	1	1	1	1	1.06	1.05	1	1.07	1.02	1	1	1	1	1	1	1.02	1	1	1	1	1	1	1	1	1	1.03	1	1	1.08	1	1	1	1	1.21	1	1	1	1	1	1	1	1	1	1	1	1	1	1
g1973	1	1	1	1	1	1	1	1	1	1.04	1	1	1	1	1.03	1	1	1	1	1	1	1	1	1.01	1	1	1	1	1.09	1	1	1	1	1	1	1	1.11	1.1	1.14	1	1	1	1.09	1.03	1	1	1	1	1
g20	1	1	1	1	1	1	1	1	1	1	1	1	1	1	1.03	1	1	1	1.06	1	1	1	1	1.01	1	1	1	1	1	1	1	1	1	1	1	1	1	1	1	1.03	1	1	1	1	1	1	1	1	1
g204	1	1	1	1	1	1	1.05	1	1	1	1	1	1	1	1.03	1	1.03	1	1	1	1	1	1	1.01	1	1	1	1	1	1	1	1	1	1	1	1	1	1	1	1	1	1	1	1	1	1.03	1.2	1	1.03
g2090	1	1	1	1	1.26	1	1	1.12	1	1	1	1	1	1	1	1	1	1	1	1	1	1	1	1.01	1	1	1	1	1	1	1	1	1	1	1	1	1	1	1	1	1	1	1	1	1	1.03	1	1	1
g2091	1	1	1	1	1	1	1	1	1	1	1	1	1	1	1	1	1	1	1	1.05	1	1	1	1	1	1	1.03	1	1	1	1	1	1	1	1	1	1	1	1	1.03	1	1	1	1	1	1	1	1	1
g21	0.95	0.95	1.11	1.26	0.95	0.95	1.06	1.06	1.11	0.97	1.11	0.95	1.1	1.42	1.05	1.08	0.95	1.03	1.01	1	1	1.1	1.05	1.14	1	1.08	0.98	1.06	1.18	1.02	1.32	1.09	0.95	0.95	0.95	1.02	0.95	0.95	0.95	1.05	0.95	0.95	0.95	1.02	0.99	0.98	1.09	0.95	0.95
g2141	1	1	1	1	1	1	1	1	1	1	1	1	1	1	1	1	1	1.01	1	1	1.02	1	1.1	1.01	1	1	1.03	1	1	1	1	1	1	1	1.21	1.07	1	1	1	1.06	1	1	1	1.03	1.06	1.09	1	1	1.17
g2155	1	1	1	1	1	1	1	1	1	1	1	1	1	1	1	1	1	1.03	1.06	1	1	1	1	1	1.07	1.05	1	1	1	1	1	1	1	1	1	1	1	1	1	1.03	1	1	1.09	1.03	1	1	1	1	1
g2159	1	1	1	1	1	1	1	1	1	1	1	1.31	1	1	1	1	1	1.01	1	1	1.02	1	1	1	1	1	1	1	1	1.08	1	1	1	1.18	1	1.04	1	1	1	1	1	1	1	1.03	1	1.05	1	1	1
g2165	1	1	1	1	1	1	1	1	1	1.02	1	1	1	1	1.03	1.03	1	1	1	1.05	1	1	1	1	1	1	1	1	1	1	1	1	1	1.18	1	1	1	1.1	1	1.03	1	1	1	1	1	1.03	1	1	1
g2171	1	1	1.16	1	1	1.11	1	1	1	1.06	1	1	1	1.03	1.16	1.07	1.02	1	1	1.05	1.1	1	1	1.02	1	1	1	1	1.09	1	1.13	1	1	1	1	1.07	1	1	1	1	1	1	1	1	1.04	1.06	1	1	1.03
g2174	1	1	1	1	1	1	1	1	1	1	1	1	1	1	1	1	1	1	1	1	1	1	1	1.01	1	1	1	1	1	1	1	1	1	1	1	1	1	1	1	1	1	1.14	1	1	1.04	1	1	1	1
g2214	0.67	0.95	1.07	0.89	0.85	0.88	0.84	0.99	0.81	0.91	0.89	1	1.1	0.85	0.93	1.42	0.99	0.92	0.93	0.89	0.88	0.88	0.88	1.05	0.89	1	0.88	1.1	1.05	0.91	1.02	1.18	1.3	1.91	1.11	0.92	0.79	1.14	1.2	1	0.94	0.95	0.92	1.18	1.13	1.13	1.22	0.87	1.09
g2258	0.95	1.34	1.1	1.25	1.2	1.01	1	1.06	1.07	1	0.95	1.06	0.95	1.06	1.02	1.05	1.03	1.02	0.95	1.05	1.02	1.24	1.14	1.13	1.03	1.08	1.08	1.26	0.95	1.09	0.95	0.95	0.95	1.23	0.95	1.18	0.95	0.95	0.95	0.98	0.95	0.95	0.95	1.05	0.98	1.01	1	0.95	1.01
g2400	1	1	1	1	1	1	1	1	1	1	1	1	1	1	1	1	1	1	1	1	1	1	1	1	1	1	1	1	1	1.08	1	1	1	1	1	1	1	1	1	1.03	1	1	1	1	1	1	1.05	1	1
g2401	0.9	0.9	0.9	0.9	1.14	1	1	1.01	0.96	0.98	1.05	0.9	1.27	0.99	1.08	1.09	1.05	1	1.02	0.95	1.05	0.9	1.08	1.02	0.94	0.98	0.97	1	0.98	1.08	1.25	1.03	0.9	0.9	0.9	0.93	0.9	0.9	1.4	1.04	1.04	1.4	0.9	1.01	1.1	0.98	0.9	0.9	0.9
g2441	0.94	0.94	1.18	0.94	0.94	0.94	0.94	0.94	1	1.03	0.94	0.94	0.94	1.11	0.97	1.01	1	0.97	1	0.99	0.99	0.94	1.23	1.04	1.07	1.03	0.97	1.04	0.94	1.01	1.18	0.94	1.53	0.94	0.94	0.98	0.94	1.03	1.15	1.07	0.94	0.94	1.03	0.97	0.98	1	0.99	0.94	0.94
g2481	0.88	1.24	1.03	0.88	0.88	0.91	0.93	0.88	1	1.01	0.88	1.05	1.02	1.03	0.96	0.99	1.07	1.06	1.11	1.02	1.01	0.88	0.88	1.12	1.04	1.13	1.04	0.98	1.05	1.02	1	0.88	0.88	0.88	1.07	1.01	0.98	0.88	1.25	1.01	1.07	1	0.88	1.01	1.14	1.02	1.03	1.11	1.17
g2516	1	1	1	1	1	1	1.05	1	1	1.02	1	1.12	1	1	1.03	1	1	1.01	1	1	1.05	1	1	1	1	1	1	1	1	1	1	1	1	1	1	1	1	1	1.14	1	1	1	1	1	1	1	1	1	1
g2521	1	1	1	1	1	1	1	1	1	1	1	1	1	1	1	1	1	1	1	1	1	1	1	1	1	1	1	1	1	1	1	1	1	1	1	1	1	1	1	1	1	1	1	1	1	1	1	1	1
g2599	1	1	1	1	1	1	1	1	1	1.02	1.16	1	1	1.06	1	1	1.03	1.01	1	1	1	1	1	1.02	1	1	1	1	1	1	1	1	1	1.18	1	1.04	1	1	1	1.03	1	1.14	1	1	1	1.03	1	1	1
g2608	1	1	1	1	1	1	1	1	1	1.02	1	1	1	1	1	1	1	1	1	1	1	1	1	1	1	1.05	1	1	1	1	1	1	1	1	1	1.04	1	1	1	1	1	1	1	1.03	1	1	1	1.1	1
g2612	0.86	0.86	1.28	0.86	0.86	1.17	1	1.17	1.38	0.96	1.22	1.27	1.4	1.04	0.98	0.97	1.01	1	1.06	1.11	1.03	1.25	1.03	0.94	1.08	0.9	1.09	0.86	1.31	0.96	0.97	0.99	1.13	1.02	0.86	1.21	1.05	1.11	1.1	0.98	1	0.86	1.15	1.12	1.07	1.04	1.08	1.34	1.05
g2634	1	1	1	1	1	1	1	1	1.07	1.02	1	1	1.16	1.06	1.28	1.08	1	1.03	1.06	1	1.02	1	1	1.02	1	1	1.03	1.11	1	1	1	1	1	1	1	1	1	1	1.28	1	1	1	1.09	1	1.11	1.03	1	1	1
g2647	1	1	1	1	1	1	1.11	1	1	1.04	1	1	1	1	1	1	1.02	1.01	1	1	1	1	1	1.06	1	1	1	1	1	1	1	1	1	1	1	1	1	1	1	1	1	1	1	1	1	1	1	1.15	1
g2681	1	1	1	1	1	1	1	1	1	1.08	1	1.12	1.16	1	1	1.03	1	1	1	1	1	1	1	1	1	1.05	1.05	1	1.09	1	1.13	1	1	1	1	1	1	1	1.14	1	1.08	1	1	1	1	1.03	1	1.1	1
g2683	1.28	1	1	1	1	1.03	1	1	1	1.04	1	1	1	1	1.07	1.05	1.13	1.03	1	1.05	1.04	1	1.2	1.06	1.13	1	1.11	1	1.09	1.23	1	1	1	1	1	1.07	1	1	1	1	1	1	1	1.07	1.07	1	1.05	1	1
g2688	1	1	1	1	1	1	1	1	1	1	1	1	1	1	1	1.03	1.02	1	1	1	1	1	1	1	1	1	1.03	1	1	1.12	1	1	1	1	1	1	1.11	1	1	1	1.08	1	1	1.03	1	1	1	1	1
g2696	1	1	1	1	1	1.03	1	1	1.07	1	1.16	1	1	1.06	1.05	1.05	1.02	1.03	1	1.05	1	1	1.1	1.01	1.04	1	1	1	1	1	1	1	1	1.18	1	1	1	1	1	1	1	1	1	1.07	1.04	1	1	1	1
g2699	1	1	1.33	1	1	1	1	1	1	1.02	1	1.12	1	1	1	1	1.02	1	1	1	1	1	1.1	1	1.04	1	1	1	1	1	1	1	1.31	1	1	1	1	1	1	1.03	1.16	1	1	1.03	1.07	1	1	1	1
g2716	0.96	0.96	0.96	1.27	1.21	0.99	1.06	1.19	1.15	0.96	0.96	1.25	0.96	0.96	0.96	0.98	0.99	1	0.96	1.04	1.02	0.96	0.96	0.98	1.09	1	0.98	0.96	1.05	1.03	1.21	1.1	0.96	0.96	0.96	0.99	1.06	0.96	1.09	1.03	0.96	0.96	1.14	1.07	1.03	1.05	1.15	1.05	1.11
g2772	1.28	1	1	1	1	1	1	1	1	1	1	1	1	1	1	1	1	1	1.06	1	1	1	1	1	1	1	1	1	1	1	1	1	1	1	1	1	1	1	1	1	1.13	1.22	1	1	1	1	1	1.1	1
g278	1	1	1	1	1	1	1	1	1	1	1	1	1	1	1	1	1	1	1	1	1	1	1	1	1	1	1	1	1	1	1	1	1	1	1	1	1	1	1	1	1	1	1	1	1.04	1	1	1	1
g2789	0.98	1.37	0.98	0.98	0.98	0.98	0.98	1.09	0.98	1.03	0.98	1.09	1.37	0.98	0.98	1	1.01	1	0.98	0.98	0.98	0.98	0.98	0.98	1.02	0.98	0.98	1.08	0.98	0.98	0.98	0.98	0.98	0.98	1.18	1.01	0.98	0.98	0.98	1.01	0.98	0.98	0.98	1.01	1.07	1.14	0.98	0.98	1.04
g2791	1	1	1	1	1	1	1.05	1	1	1	1	1	1	1	1	1	1.04	1	1	1	1.04	1	1.1	1.01	1	1	1	1.11	1	1	1.13	1	1	1	1	1	1	1	1	1	1	1	1	1	1	1.03	1	1	1
g2804	1	1	1.16	1	1	1.06	1	1	1	1	1	1	1	1.03	1.03	1	1.02	1.09	1.13	1.13	1.05	1	1	1.02	1.09	1.05	1.07	1.28	1	1	1	1	1	1	1	1.07	1	1	1	1	1	1	1	1	1	1.06	1	1	1
g284	1	1	1	1	1	1	1	1	1	1	1	1	1	1	1	1	1	1	1	1	1	1	1	1	1	1	1	1	1	1	1	1	1	1	1	1	1	1	1	1	1	1	1	1.03	1	1.09	1	1	1
g2854	1.87	1.65	2.26	1.3	1.63	1.12	2.01	2.37	3.15	3.61	2.82	2.84	2.88	1.86	2.21	2.63	2.44	0.95	1.69	1.05	1.53	2.2	3.21	3.74	2.66	2.8	2.19	2.6	3.29	2.96	3.29	1.11	0.59	0.78	1.37	1.19	1.2	1.14	1.28	1.02	1.01	0.62	0.79	0.7	0.82	0.88	0.82	0.83	0.63
g2898	0.96	0.96	0.96	0.96	0.96	1.04	0.96	0.96	0.96	0.97	1.11	0.96	1.1	0.96	0.99	0.98	0.96	0.98	1.02	0.96	0.99	0.96	1.25	1	0.96	1.04	0.96	0.96	0.96	1.1	1.08	0.96	0.96	0.96	0.96	1.11	1.06	0.96	0.96	1.02	0.96	0.96	0.96	1.02	0.96	1.01	1.01	0.96	1.05
g2926	0.93	0.93	0.93	0.93	0.93	1.01	0.93	0.93	1.05	0.95	0.93	1.04	0.93	1.03	0.96	0.95	0.99	1.04	0.99	0.93	0.96	0.93	0.93	0.93	0.97	0.93	0.93	0.93	1.02	1	1.05	1.07	0.93	0.93	1.13	0.93	1.03	0.93	1.06	1.03	1	0.93	1.1	0.96	1.25	0.96	0.98	0.93	1.05
g293	1	1	1	1	1	1	1.05	1	1	1.02	1	1	1	1	1.03	1	1.02	1	1	1	1	1	1	1	1.04	1	1	1.11	1	1	1	1	1	1.18	1.21	1	1	1	1	1.03	1.08	1	1.09	1.03	1.04	1	1	1	1
g3082	1	1	1	1	1	1	1	1	1	1	1	1	1	1.03	1	1	1	1	1	1	1	1	1.2	1	1	1	1	1	1	1	1	1	1	1	1	1	1	1	1.22	1	1.08	1	1	1	1	1	1	1	1.03
g3123	1	1	1	1	1	1	1	1.12	1	1	1	1	1	1	1.03	1	1	1	1	1	1	1	1	1	1	1	1	1	1	1	1	1	1	1	1	1	1	1.19	1	1	1	1	1	1.03	1	1.03	1	1	1.03
g3148	1	1	1	1	1	1	1	1	1	1	1	1	1	1	1	1.03	1.02	1	1	1	1	1	1	1.01	1	1	1	1	1	1	1	1	1	1	1	1	1	1.1	1	1	1	1	1	1	1	1	1.05	1	1
g3180	1	1	1.16	1	1	1	1	1	1	1	1	1	1	1	1.03	1	1	1.01	1	1	1	1	1	1	1	1	1	1	1	1	1	1	1	1	1	1	1	1	1	1	1	1	1	1	1	1	1	1	1
g3183	0.89	0.69	1.32	1.73	1.07	0.93	1.34	1.07	1.68	1.71	1.02	1.91	1.66	2.12	1.57	2.14	1.61	1.27	1.41	1.26	1.15	0.99	1.47	1.36	1.23	1.19	1.55	1.36	1.7	1.19	1.51	1.14	1.05	1.16	1.75	1.2	0.99	0.78	1.15	1.07	1.25	1.27	0.9	1.12	1	1.02	1.05	0.78	1
g319	1	1	1	1	1	1	1	1	1	1	1	1	1	1	1	1	1	1	1	1	1	1	1	1	1.07	1.05	1	1	1	1	1	1	1	1	1	1	1	1	1	1	1	1	1	1	1	1	1	1	1
g3203	0.99	0.99	0.99	0.99	0.99	1.02	0.99	0.99	0.99	0.99	0.99	0.99	0.99	1.02	1.02	0.99	0.99	1	0.99	0.99	1.01	0.99	0.99	1	0.99	1.03	0.99	1.09	0.99	0.99	1.11	1.22	0.99	0.99	0.99	1.06	0.99	0.99	1.12	1.02	0.99	0.99	0.99	1.06	1.06	0.99	0.99	1.18	0.99
g3216	0.94	0.94	0.94	1.24	0.94	0.97	0.94	1.05	0.94	0.96	1.09	0.94	0.94	0.94	0.97	0.96	0.99	1	1	0.99	1.01	0.94	0.94	0.96	0.98	0.94	0.94	0.94	0.94	1.01	0.94	1.08	0.94	1.29	0.94	1.03	1.04	1.21	1.07	1.04	1.17	1.07	0.94	1.01	0.98	1.02	1.15	1.03	1
g3232	1	1	1	1	1	1.06	1	1	1.07	1	1	1	1.16	1	1.03	1.03	1.02	1.01	1	1	1	1	1	1.01	1	1	1.03	1.11	1	1	1	1	1	1	1	1.04	1	1	1	1.09	1	1	1	1	1	1	1	1.1	1.03
g3238	1	1	1	1	1	1	1	1	1	1	1	1	1	1	1	1.03	1	1.03	1	1	1	1	1	1.01	1	1	1	1	1	1	1	1	1.31	1	1	1	1	1	1	1	1	1	1	1	1.07	1.05	1	1	1
g3248	1	1	1	1	1	1	1	1	1	1	1	1	1	1.03	1	1	1	1.01	1	1	1	1	1	1.01	1	1	1	1	1.19	1	1	1	1	1	1	1	1	1	1	1.03	1.08	1	1	1.03	1	1	1	1	1
g3256	1	1	1	1	1	1	1	1.12	1	1.02	1	1	1	1	1.1	1	1.03	1.03	1.06	1	1	1	1	1.01	1	1	1.03	1.11	1.15	1	1	1	1	1	1.21	1	1	1.1	1.14	1	1.13	1	1.09	1	1.06	1	1	1	1.05
g3271	1	1	1	1	1	1	1	1.12	1	1	1	1	1	1	1	1	1	1	1	1	1	1	1	1	1	1	1	1	1	1	1	1	1	1	1	1	1	1	1	1	1	1	1.09	1	1	1	1	1	1
g3272	1.28	1	1	1	1	1	1	1.12	1	1	1.16	1	1	1	1.03	1	1	1.03	1.06	1.05	1.02	1	1	1	1.04	1.05	1.03	1	1	1.08	1	1.15	1	1	1	1.04	1.22	1.1	1	1.03	1	1	1	1.03	1.04	1	1	1	1
g3297	1	1	1	1	1	1	1	1	1	1	1	1	1	1	1	1.08	1	1	1	1	1.02	1	1	1.01	1	1	1	1	1.09	1	1	1	1	1	1.21	1	1	1	1	1	1	1	1	1	1	1	1	1	1
g333	0.96	0.96	0.96	1.26	1.21	0.96	1.19	1.25	1.21	1.18	0.96	1.07	0.96	1.01	1.42	1.15	1.22	1.01	1.02	1.06	0.99	1.39	1.4	1.35	1.33	1.17	1.3	1.06	1.1	1.1	1.45	0.96	0.96	0.96	1.16	0.99	1.06	0.96	1.09	0.99	0.96	0.96	0.96	1.02	0.96	0.96	0.96	0.96	1.07
g3338	1	1	1	1	1	1	1	1	1	1	1	1	1	1	1	1	1.02	1	1	1	1	1	1	1.01	1	1	1	1	1.09	1	1	1	1	1.29	1	1.07	1	1.25	1	1.03	1.24	1.14	1.15	1.14	1.1	1	1	1	1
g3365	1	1	1	1.32	1.26	1.03	1	1	1	1	1	1	1.16	1	1	1	1.02	1	1	1	1.05	1.15	1	1.01	1	1.05	1	1	1	1.08	1	1	1	1	1	1.04	1	1	1	1	1	1	1	1.03	1	1.06	1	1	1
g3408	1.28	1	1	1	1	1.03	1	1	1	1	1	1	1	1	1.03	1	1	1	1	1	1	1	1	1.08	1	1	1	1	1	1	1	1	1	1	1	1	1.11	1	1.14	1.03	1	1	1	1.05	1	1	1	1	1
g342	1	1	1	1	1	1	1	1	1	1.02	1	1	1	1.03	1	1	1	1.01	1	1	1	1	1	1.01	1	1	1	1	1	1	1	1	1	1	1	1.04	1	1	1.14	1	1	1	1	1	1	1	1	1.1	1
g343	1	1	1	1	1.53	1	1	1	1	1	1	1	1	1	1	1	1.03	1	1	1.05	1	1	1	1.04	1	1	1	1	1	1	1	1	1	1	1	1	1	1	1	1	1	1	1	1	1	1	1	1	1
g3446	1	1	1	1	1	1	1	1	1	1	1	1	1	1.06	1	1	1	1	1.06	1	1.02	1	1	1.01	1	1	1.03	1	1	1	1	1	1	1	1	1.04	1	1.29	1.14	1	1	1	1	1.1	1	1.06	1	1	1.03
g352	1.57	1	1	1	1	1	1	1	1	1	1	1	1	1	1	1	1	1	1	1	1.02	1	1	1	1	1	1	1	1	1	1	1	1	1	1	1	1	1	1	1	1	1	1	1	1	1	1	1	1
g3601	1.28	1	1	1	1	1	1	1	1	1	1	1	1	1	1	1	1	1.01	1	1	1	1	1	1	1	1.05	1.03	1	1	1	1	1.15	1	1	1	1	1.11	1	1	1.03	1	1.14	1	1	1.04	1.03	1.05	1	1
g3664	0.94	1.32	1.09	1.24	0.94	1	1.04	0.94	1	0.96	0.94	0.94	1.09	1.01	0.97	1	1.02	1	0.94	1.09	0.96	1.08	1.03	0.95	0.94	1.02	0.99	0.94	0.94	1.01	0.94	0.94	0.94	1.11	0.94	1.01	0.94	0.94	1.14	1.04	0.94	0.94	1.03	0.94	1.08	1.05	1.02	0.94	1
g3667	1	1	1	1	1	1	1	1	1	1.02	1	1.12	1	1	1	1	1.03	1.01	1.06	1	1	1.15	1	1.02	1	1	1	1	1	1	1	1	1	1	1	1.04	1.11	1	1	1.07	1	1	1	1.1	1.04	1	1	1	1
g3669	1.07	0.87	1.03	0.62	1.44	1.23	0.97	1.11	0.99	0.98	0.92	0.77	1.07	1.17	1.29	0.95	1.03	1.34	1.05	1.39	1.29	1.05	1.2	1.02	1.15	1.29	1.43	1.78	0.91	1.46	0.91	1.24	1.31	1.08	0.89	1.15	1	1.44	1.05	0.98	1.05	0.92	0.88	1.09	0.95	0.92	0.97	0.8	1.08
g3725	1	1	1.16	1	1	1	1	1	1	1	1	1	1	1	1	1	1	1	1	1	1	1	1	1	1	1	1	1	1	1	1	1	1	1	1	1	1	1	1	1.07	1	1	1	1	1	1	1	1	1
g3728	1	1	1	1	1	1	1	1	1	1	1	1.12	1	1.03	1	1	1	1	1	1	1	1	1.1	1	1.04	1	1	1	1	1.08	1	1	1	1	1	1.04	1	1.15	1.22	1.12	1	1	1	1.17	1.04	1.03	1.05	1	1
g3778	1	1	1	1.32	1	1	1	1	1.07	1	1	1	1	1.09	1	1	1.02	1.03	1	1	1	1	1	1.04	1.04	1	1.03	1	1	1	1	1	1	1.18	1	1.04	1	1	1	1	1	1	1.09	1	1	1	1.05	1	1.03
g38	1	1	1	1	1	1	1	1	1	1	1	1	1	1	1	1	1	1.01	1	1	1	1	1	1.03	1	1	1	1	1	1	1	1	1	1	1	1	1	1	1	1	1	1.14	1	1	1	1	1	1	1
g3834	1	1	1	1	1	1.03	1.05	1	1	1.06	1	1	1	1	1	1	1	1.04	1	1	1	1	1	1	1	1	1	1	1	1	1	1	1	1	1	1.04	1	1	1	1	1	1	1.09	1.03	1.07	1	1.05	1	1.09
g3835	1.17	0.91	0.91	0.91	0.91	0.99	1.06	0.91	0.91	1.05	0.91	0.91	1.05	0.96	0.94	0.94	0.97	0.99	0.91	0.99	1.06	0.91	1.1	1.02	1.14	1.04	1.08	1.01	0.91	0.98	1.03	1.05	1.19	0.91	1.11	1.11	0.91	1	1.16	0.94	0.98	0.91	0.91	1.03	1.08	0.97	1.11	0.91	1.08
g3867	1	1	1	1	1	1	1.05	1	1	1	1	1	1	1	1	1	1	1.01	1	1	1.02	1.24	1	1.02	1.04	1	1	1	1	1	1	1.15	1	1	1	1	1	1.1	1	1	1	1	1	1	1.04	1.03	1	1.1	1
g3868	0.96	1.59	0.96	0.96	0.96	1.02	1.02	1.08	1.25	0.96	0.96	1.08	0.96	1.02	0.96	0.96	0.98	0.99	1.03	1.01	0.96	1.11	0.96	0.99	0.96	1.01	0.96	0.96	1.05	1.04	0.96	1.11	0.96	1.14	1.17	1	0.96	0.96	1.1	1	0.96	0.96	0.96	1	1	0.99	0.96	0.96	1
g3871	1	1	1	1	1	1	1	1	1	1	1	1	1	1	1	1	1	1	1	1	1	1	1	1.01	1	1	1	1	1	1	1	1	1	1	1	1	1	1	1	1	1	1	1	1	1	1	1	1	1
g3979	1	1	1	1	1	1	1	1	1	1	1	1	1	1	1	1	1	1.03	1	1	1	1	1	1	1	1	1	1	1	1	1	1	1	1	1.21	1	1	1	1	1	1	1	1.09	1	1.04	1	1	1	1
g4018	1	1	1.16	1	1	1.03	1	1.19	1.07	1.04	1	1	1	1	1.1	1.03	1	1.04	1.06	1	1	1.15	1.16	1	1.04	1.05	1	1.11	1	1	1	1	1	1	1	1.14	1	1	1	1.17	1.08	1	1	1.03	1	1.09	1	1.1	1.03
g404	1	1	1	1	1	1	1	1	1	1.02	1	1	1	1	1.03	1.13	1.03	1.06	1.06	1	1.02	1	1	1	1	1	1.03	1	1	1	1	1	1	1.18	1	1	1.22	1	1.28	1.03	1	1.22	1.09	1	1.1	1.03	1.2	1	1.17
g4065	1	1	1.26	1	1	1	1	1	1.13	1	1	1	1	1	1	1.05	1.02	1	1	1.05	1	1	1.1	1.01	1	1	1	1	1	1	1	1	1	1.18	1	1.07	1	1	1	1	1	1	1.09	1.12	1	1	1.05	1	1.14
g4083	1	1	1	1	1	1	1	1	1	1	1	1	1	1	1	1	1	1	1	1	1	1	1	1	1	1	1	1	1	1	1	1	1	1	1	1	1	1	1	1	1	1	1	1	1	1	1	1	1
g4102	1	1	1	1	1	1	1	1	1	1	1	1	1	1	1	1	1	1	1	1	1	1	1	1	1	1	1	1	1	1	1	1	1	1	1	1	1.11	1	1	1	1	1	1	1	1	1	1	1	1
g411	1	1	1	1.32	1	1	1	1	1	1.04	1	1	1	1.03	1	1	1	1	1	1	1.02	1	1	1.02	1	1.07	1	1.11	1	1	1	1	1	1.18	1	1	1	1	1	1.03	1	1	1	1.03	1.04	1	1	1	1.03
g4122	0.98	0.98	0.98	1.3	0.98	1.03	1.03	1.1	0.98	1	0.98	0.98	1.29	0.98	1.01	0.98	0.98	1.02	1.04	0.98	0.98	0.98	0.98	1.01	0.98	0.98	1.01	0.98	0.98	0.98	0.98	0.98	0.98	0.98	0.98	1.07	0.98	1.08	0.98	0.98	1.06	1.11	0.98	1.01	1.02	1.01	0.98	0.98	1.07
g4154	1	1	1	1	1	1	1	1	1	1	1	1	1	1	1	1	1.02	1	1	1	1.02	1	1	1	1	1	1	1	1	1	1	1	1	1	1	1	1	1.19	1.14	1	1	1	1	1	1	1	1.05	1	1
g4157	0.82	0.82	0.96	1.36	0.82	1.07	1.03	0.92	0.82	1.01	1.09	0.92	1.08	0.94	1.11	1.14	0.93	0.98	0.93	0.87	1.03	0.95	1.12	1.19	0.97	1	1	0.91	0.9	1.52	0.82	0.82	0.82	0.82	1.18	1.16	0.91	1.06	1.05	0.97	0.89	0.94	0.98	1.07	0.95	0.99	1.12	0.9	1.21
g4233	1	1	1	1	1	1	1	1	1	1	1	1	1	1	1	1	1	1	1	1	1	1	1	1	1	1.05	1	1	1	1	1	1	1	1	1	1	1	1	1	1.06	1	1	1	1	1	1	1	1	1
g4237	1	1	1.16	1	1	1	1	1	1	1	1	1	1	1	1	1	1	1	1	1	1	1	1	1	1	1.05	1	1	1.09	1	1	1	1	1	1	1	1	1	1	1	1	1	1	1	1	1	1	1	1
g4238	1	1	1	1	1.26	1	1	1.12	1.13	1	1.16	1	1	1	1	1.03	1.03	1	1.06	1	1	1	1	1	1	1.09	1	1	1	1	1	1	1	1	1	1.07	1	1	1	1.03	1	1.14	1	1.03	1.04	1	1	1.1	1.03
g4249	1	1	1	1	1	1	1	1	1	1	1	1	1	1	1	1	1	1	1	1	1	1	1.1	1	1	1	1	1	1	1	1	1	1	1	1	1	1	1	1	1	1	1	1	1	1	1	1	1	1
g4251	1	1	1	1	1	1	1	1	1	1.06	1	1	1	1	1	1.03	1.02	1.04	1	1	1.02	1	1	1.01	1	1	1	1	1.09	1	1	1	1	1	1.21	1.04	1.17	1.19	1.14	1	1	1	1	1	1	1.03	1.05	1	1
g4268	1	1	1	1	1	1.05	1	1.12	1	1.02	1	1	1	1	1	1	1	1	1.06	1	1	1	1	1.01	1	1	1.03	1	1	1	1	1	1	1	1	1.04	1.11	1	1	1.03	1	1	1	1	1	1	1	1	1
g4279	1	1	1	1	1	1	1	1	1	1	1	1.12	1	1	1.03	1.03	1	1	1	1	1	1	1	1	1	1	1	1	1	1	1	1	1	1	1	1.06	1	1	1	1	1	1	1	1	1	1	1	1	1
g4311	1	1	1	1	1	1	1	1	1.07	1.02	1	1	1	1	1.03	1	1.02	1.03	1.13	1	1.03	1	1.2	1	1	1	1	1	1	1	1	1	1	1	1	1	1	1	1.14	1	1	1.14	1	1	1.04	1.03	1.05	1	1.17
g4369	1	1	1	1	1	1	1	1	1	1	1	1	1	1	1	1	1	1	1	1	1	1	1	1	1.09	1	1.03	1	1	1	1	1	1	1	1	1	1	1	1	1	1	1	1	1	1.04	1	1	1	1.03
g4473	1	1	1	1	1	1	1	1	1	1	1	1	1	1	1	1	1	1.02	1	1	1	1	1	1	1	1	1	1	1	1	1	1	1	1	1	1	1	1	1.14	1.03	1	1	1	1.03	1	1	1	1	1.03
g452	1	1	1	1	1	1	1	1.12	1	1	1	1	1	1	1	1	1	1.01	1	1	1	1.15	1	1	1	1	1	1	1	1	1	1	1	1	1	1	1	1	1	1	1	1	1	1	1	1	1	1	1
g454	1	1	1	1	1	1.03	1	1	1	1	1	1	1	1	1	1.04	1	1.03	1	1	1	1	1	1	1	1	1	1	1	1	1	1	1	1	1	1	1	1	1	1	1	1	1	1	1	1.03	1.05	1	1.03
g4599	0.87	0.87	0.87	1.15	1.1	1.33	1.01	0.97	1.04	1.02	0.87	0.97	0.87	0.92	0.99	1.02	0.93	0.97	0.98	1.17	1.05	1.13	1.24	0.95	0.98	0.95	0.91	0.87	0.87	0.87	0.87	1.13	1.4	1.03	1.82	1.27	1.25	1	0.99	1.29	1.12	1.47	2.73	4.54	3.01	1.39	2.07	1.5	1.12
g4642	1	1	1	1	1	1	1	1	1	1	1	1	1	1	1	1	1	1.01	1	1	1	1	1	1	1.09	1	1	1	1	1	1	1	1	1	1	1	1	1	1	1	1	1	1	1	1	1	1	1	1
g467	1	1	1	1	1	1	1	1	1	1	1	1	1	1	1	1	1.03	1	1	1.05	1.02	1	1	1	1	1.05	1	1	1	1	1	1	1	1	1	1	1	1	1	1.03	1	1	1	1	1	1	1	1	1
g4686	1	1	1	1.32	1	1	1	1	1	1	1	1	1	1.05	1	1	1.02	1	1.06	1	1	1	1	1	1	1	1.03	1	1	1	1	1	1	1	1	1	1	1	1	1	1	1	1	1	1	1	1	1	1
g4693	0.93	0.93	1.08	1.53	0.93	1.01	1.03	0.93	1.05	0.96	0.93	0.93	0.93	0.96	0.96	1	0.95	1.06	0.99	0.98	1.01	0.93	0.93	1	1.01	1.1	1.03	0.93	1.01	1	0.93	0.93	1.21	1.1	0.93	1	1.19	1.25	0.93	0.99	1	1.18	1.01	1.06	0.93	1.04	0.93	1.02	1.08
g4694	1	1	1	1	1	1	1	1	1.07	1	1	1	1.16	1	1	1	1	1	1	1	1.02	1	1	1	1	1	1	1	1	1	1	1	1	1	1	1	1	1	1	1	1	1	1	1.09	1	1.03	1	1	1
g4731	0.99	1.08	0.9	1.27	2.02	0.86	0.92	0.77	0.92	0.97	1.35	1.05	0.77	0.98	0.87	1.02	1.01	1.02	0.92	0.89	1.17	1.12	1	1	1.09	0.95	0.96	0.94	1.03	1.01	0.77	1	0.77	0.91	0.94	1.13	1.19	1.07	1.09	0.9	0.99	0.88	0.84	1.24	1.26	1.22	1.01	1.07	1.21
g4856	1	1	1	1	1	1	1	1	1	1	1	1	1	1	1	1.03	1	1	1	1	1.02	1	1	1.01	1	1	1	1	1	1	1	1.15	1	1	1	1	1	1	1	1.06	1	1	1	1	1	1	1	1	1
g4857	1	1	1	1	1	1	1	1	1.07	1	1	1	1	1	1	1	1	1.01	1	1	1.02	1	1	1.02	1	1	1	1	1	1	1	1	1	1	1	1.07	1	1	1.14	1.03	1	1	1	1	1	1	1	1	1.03
g4872	1	1	1.16	1	1	1	1	1	1	1	1	1	1	1	1	1	1	1	1	1	1	1	1	1	1	1	1	1	1	1	1	1	1	1	1	1	1	1.1	1	1	1	1	1	1	1	1	1	1	1
g4889	1.02	1.12	1	0.66	0.85	1.01	0.86	0.8	1.07	0.91	0.71	0.9	0.82	0.67	0.88	0.77	0.73	0.72	0.87	0.66	0.78	0.99	0.71	0.8	0.82	0.88	0.71	0.61	0.88	1	0.83	1.21	0.97	1.6	1.23	1.18	1.01	1.3	1.58	1.59	1.09	0.85	1.08	1.13	1.13	1.21	1.06	0.8	0.82
g4899	1	1	1	1	1	1	1	1	1	1	1	1	1	1	1	1	1	1	1	1	1	1	1	1	1.07	1	1	1	1	1	1	1	1	1	1	1	1	1	1	1	1	1	1	1	1	1	1	1	1
g4923	1	1.41	1	1	1	1.09	1	1	1	1	1	1	1	1.05	1	1.03	1	1.07	1.1	1	1.04	1	1	1.02	1.09	1.05	1	1	1.09	1	1	1	1	1	1	1.04	1.11	1	1.36	1.03	1	1	1	1	1	1.05	1	1.19	1.03
g493	1	1	1	1	1	1	1.05	1.12	1	1	1	1	1.16	1.03	1.03	1.03	1	1	1	1	1.02	1	1.1	1.01	1	1	1	1	1.09	1	1.13	1	1	1	1.21	1	1.11	1.15	1	1	1	1	1	1	1.04	1	1	1	1.03
g4986	1	1	1	1	1	1	1	1	1	1	1	1	1	1	1	1.03	1	1	1	1	1	1	1	1	1	1	1	1	1	1	1	1	1	1	1	1	1	1	1	1	1	1	1	1	1.04	1	1	1	1
g50	1	1	1	1	1	1	1	1	1	1	1	1	1	1	1	1	1.02	1	1	1	1.02	1	1	1	1	1	1	1	1	1	1	1	1	1	1	1	1	1	1	1	1	1	1	1	1	1.03	1.05	1	1
g501	1	1	1	1	1	1	1	1	1	1	1	1	1	1	1	1	1	1	1	1	1	1	1	1	1	1	1.03	1	1	1	1	1	1.49	1	1	1.04	1	1	1	1.06	1	1.14	1	1.05	1	1	1	1	1
g5053	1	1	1	1	1	1	1	1	1	1	1	1	1	1	1	1	1	1	1	1	1	1	1	1.01	1	1	1.03	1	1	1	1.13	1	1	1	1	1	1	1	1	1	1	1	1	1	1	1	1	1	1
g5076	1	1	1	1	1	1	1	1	1	1	1	1	1	1	1.03	1	1	1	1	1	1	1	1	1	1	1	1	1	1	1	1	1	1	1	1	1	1	1	1	1	1	1	1	1.03	1	1.03	1	1	1
g5130	1	1	1	1	1	1.03	1	1	1.07	1.02	1	1	1	1	1	1	1.02	1	1	1	1	1	1.1	1.01	1.04	1.05	1	1.11	1	1	1	1	1	1	1	1	1	1	1	1	1	1	1	1.03	1.04	1.08	1	1.15	1
g5151	1.11	0.87	0.87	0.87	1.1	0.91	1.05	0.97	0.92	1.07	1.01	1.07	0.87	1.06	0.96	1.05	1.1	0.89	1.03	0.98	1.02	1.21	1.22	1.12	1.08	1.23	1.08	0.87	0.95	1.34	1.32	1	0.87	0.87	0.87	1.06	0.87	1.08	0.99	0.9	0.94	0.87	1.12	1.02	0.87	0.97	1.11	0.95	1
g5169	1.25	0.98	0.98	0.98	0.98	1.01	0.98	1.09	0.98	0.98	0.98	1.16	0.98	0.98	0.98	1.03	1.01	1.01	1.04	1.03	1.02	1.12	0.98	1.03	0.98	1.02	1	0.98	0.98	1.09	0.98	0.98	0.98	0.98	0.98	1.03	1.08	1.07	1.11	1.01	0.98	0.98	0.98	0.98	1.11	1.03	0.98	0.98	0.98
g5172	1	1	1	1	1	1	1	1	1.07	1	1	1.12	1	1.06	1.03	1.12	1.03	1.01	1	1	1	1	1.1	1.01	1	1	1	1	1	1	1	1	1.31	1	1.34	1	1	1	1	1	1	1	1	1	1	1	1	1	1
g5180	1.27	1.82	0.73	0.83	0.79	1.28	0.88	1.31	1	0.9	0.62	0.85	1.02	0.74	0.95	0.77	0.8	0.85	0.83	1.16	0.89	1.7	0.94	0.83	0.97	1.02	0.87	0.69	1.04	0.8	1.03	1	1.32	1.09	1.39	1.11	1.11	0.93	0.88	1.14	0.96	1.02	0.86	0.97	0.91	0.97	0.94	0.75	0.98
g5220	1	1	1	1	1	1	1	1	1	1.04	1	1	1	1	1	1	1	1	1	1	1	1	1	1	1	1	1	1	1	1	1	1	1	1	1	1	1	1	1	1	1	1	1	1	1	1	1	1	1
g5249	1.28	1	1	1	1	1	1	1	1	1	1	1.12	1	1	1	1	1	1.01	1	1	1	1	1	1	1	1	1	1	1	1	1	1	1	1	1	1	1	1	1	1	1.08	1.14	1	1	1	1	1	1	1
g5254	0.97	0.97	1.12	1.27	0.97	1.02	0.97	0.97	1.03	1.02	0.97	0.97	0.97	0.97	0.97	0.99	1.02	0.98	1.12	0.97	1	0.97	1.22	1.05	1.01	0.97	1.04	1.17	0.97	0.97	0.97	0.97	0.97	0.97	1.17	1	1.07	1.06	1.23	1.03	0.97	1.1	0.97	1.08	1	1.02	1.02	0.97	1
g536	1	1	1	1	1	1.03	1	1	1	1.1	1	1	1.16	1.03	1.03	1.07	1.03	1.01	1.06	1.1	1	1	1	1.04	1	1	1	1	1	1	1	1.15	1	1	1	1	1	1	1	1.03	1	1.14	1.09	1.03	1	1.03	1	1	1.03
g5365	1	1	1	1	1	1	1	1	1	1	1	1	1	1	1	1	1	1	1	1	1	1	1	1	1	1	1	1	1	1	1	1	1	1	1	1	1	1	1	1	1	1	1	1	1	1	1	1	1
g5374	1	1	1	1	1	1	1	1	1	1	1	1	1	1	1	1	1	1	1	1	1.02	1	1	1	1	1	1	1	1	1	1	1	1	1	1	1	1	1.1	1	1	1	1	1	1	1	1.03	1	1	1
g5386	1	1	1	1	1	1	1	1	1	1.02	1	1	1	1.05	1	1	1	1	1	1	1.02	1.15	1	1	1	1	1	1	1	1	1	1	1	1.18	1	1	1	1	1	1	1	1	1	1	1.04	1	1	1	1
g5406	1.19	0.93	1.08	1.22	0.93	1.07	1.13	1.04	0.93	1.07	1.08	0.93	0.93	1.02	1.14	1.04	1.02	1.04	0.93	0.97	0.98	0.93	1.02	0.97	1.01	0.97	1	0.93	0.93	1.07	0.93	1.2	0.93	0.93	0.93	0.98	1.03	1.16	1.05	0.99	0.93	1.18	0.93	1.02	0.96	0.93	1.03	0.93	0.93
g5407	1	1	1	1	1.26	1.03	1	1	1	1	1	1	1	1	1	1.03	1	1.01	1.06	1	1.02	1	1	1	1	1	1	1	1	1	1	1	1	1	1	1	1	1	1	1.03	1	1.14	1	1	1	1.03	1	1	1
g5408	0.87	0.87	1.3	1.15	0.87	1.07	1.06	0.97	0.93	1.03	1.15	0.98	0.87	1.21	1.02	1.02	1.29	0.98	1.24	1.15	1.16	1.13	1.32	1.37	1.27	1.47	1.28	1.15	1.03	1.18	1.1	0.87	0.87	1.03	0.87	1.16	0.87	1.04	0.87	0.93	0.87	1.11	0.95	0.9	0.94	0.9	0.97	0.96	0.9
g5409	0.99	0.99	0.99	0.99	0.99	0.99	0.99	0.99	1.05	1.03	0.99	0.99	0.99	1.1	1.06	1.11	1.04	1.07	0.99	0.99	0.99	0.99	0.99	1	1.03	1.03	1.01	0.99	0.99	0.99	0.99	0.99	0.99	0.99	0.99	0.99	0.99	0.99	0.99	0.99	0.99	0.99	1.08	1.02	0.99	0.99	0.99	0.99	1.05
g5431	1	1	1	1	1	1	1	1	1	1.03	1	1	1	1	1	1	1.02	1	1	1	1	1	1	1.01	1	1	1	1	1	1	1	1	1.31	1	1	1	1	1	1	1	1	1	1.09	1.07	1	1	1	1	1
g5434	1	1	1	1	1	1.06	1	1	1	1	1	1	1	1	1	1	1	1	1	1	1	1.15	1	1	1.04	1	1	1	1	1	1	1	1	1	1	1	1	1	1	1	1	1	1	1	1	1	1	1	1
g5449	1	1	1	1.32	1	1	1	1	1	1	1	1	1	1	1	1	1	1	1	1	1	1	1	1	1	1	1	1	1	1	1	1	1	1	1	1	1	1	1	1	1	1.14	1	1	1	1	1	1	1
g5459	1	1	1	1	1	1.05	1	1	1	1	1	1	1	1	1	1	1	1	1	1	1	1	1	1	1	1.05	1	1	1	1	1	1	1	1	1	1.04	1	1	1	1	1	1	1	1.03	1	1	1	1	1
g5492	1	1	1	1	1	1.03	1	1	1	1	1	1	1	1	1	1.03	1	1	1	1	1	1	1	1.01	1	1	1	1.17	1	1	1	1	1	1	1	1	1	1	1	1	1	1	1	1	1	1	1	1	1
g5509	1	1	1	1	1	1	1	1	1	1.02	1	1	1	1	1	1	1	1	1	1	1	1	1	1	1.04	1	1.03	1	1	1	1	1	1	1	1	1	1.11	1	1	1	1	1	1	1.03	1	1	1	1	1
g5511	1	1	1	1	1	1.03	1	1	1	1	1	1	1	1	1	1	1	1	1	1	1.02	1	1	1	1	1.05	1	1	1	1	1	1	1	1	1	1.04	1	1	1	1	1	1	1	1	1	1	1	1	1
g5519	1	1	1	1	1	1	1	1	1.07	1	1.16	1	1	1.03	1.05	1.1	1.06	1	1	1	1	1	1	1.05	1.04	1	1	1.11	1.09	1	1	1	1.31	1	1	1	1	1	1	1.03	1	1	1	1.03	1	1	1	1	1.03
g5522	1	1	1	1	1	1	1	1	1	1.02	1	1	1	1	1	1	1	1	1.06	1	1	1	1	1.01	1	1	1	1	1	1	1	1	1	1	1	1	1	1	1	1	1	1	1	1.03	1	1	1	1	1
g5527	1	1	1	1	1	1	1	1	1	1	1	1	1	1	1	1	1	1.01	1	1	1.02	1.15	1	1.01	1	1	1	1	1	1	1	1	1	1	1	1	1	1	1	1.03	1	1	1	1.03	1	1.09	1	1	1
g555	1	1	1	1	1	1	1	1	1	1	1	1	1	1	1	1	1.03	1.04	1.06	1.1	1.02	1	1	1.04	1.09	1.05	1	1	1	1	1	1	1	1	1	1	1	1	1	1	1	1	1	1.07	1.04	1	1.05	1.1	1.07
g5552	1.74	1	1.16	1.32	1	1	1	1	1	1	1	1.19	1	1	1.03	1	1.02	1	1	1	1	1	1.26	1	1.07	1.05	1.03	1.11	1.09	1	1.13	1	1	1	1.21	1.04	1.11	1.1	1	1	1	1	1	1	1	1	1	1	1
g5589	1	1	1	1	1	1	1.09	1	1	1.02	1.16	1	1	1.03	1	1.03	1.03	1.01	1	1	1	1	1	1	1	1	1	1	1	1	1	1.15	1	1	1	1	1	1	1.14	1.03	1.08	1	1.09	1.03	1.04	1	1	1.19	1.15
g5600	1	1	1	1	1	1	1	1	1	1	1	1	1	1	1	1	1	1	1	1	1	1	1	1	1	1	1	1	1	1	1	1	1	1	1	1	1	1	1	1	1	1	1	1	1	1	1	1	1
g5601	1	1.95	1	1	1	1	1	1	1	1	1	1	1	1	1.03	1.03	1.08	1	1	1.05	1	1	1.1	1.04	1.04	1	1	1	1	1.34	1	1	1	3.13	1	1.22	1	1	1	1.03	1	1	1	1	1	1	1	1	1
g5619	1	1	1	1	1	1	1	1	1	1.02	1	1	1	1	1	1	1	1	1	1	1	1	1	1	1	1	1	1	1	1	1	1	1	1	1	1.04	1	1	1	1	1	1	1	1	1	1.06	1.05	1	1
g5624	1	1	1	1	1	1	1	1	1	1	1	1	1	1	1	1	1	1	1	1	1.02	1	1	1	1	1	1	1	1	1	1	1	1	1	1	1	1	1.1	1	1	1	1	1	1	1.04	1	1	1	1
g5629	1	1	1	1	1	1	1	1	1	1	1	1	1	1	1	1	1.02	1	1	1.05	1	1	1	1	1	1	1	1	1	1	1	1.15	1	1.18	1	1	1	1	1	1	1	1	1	1	1	1	1	1	1.03
g5630	1	1	1	1	1	1	1	1	1	1	1	1	1	1	1	1	1	1.01	1	1	1	1	1	1.01	1	1	1.04	1	1	1	1	1	1	1.29	1	1	1	1	1	1	1	1.14	1	1	1	1.06	1.11	1	1
g5652	1	1	1	1	1.26	1	1	1	1.07	1	1	1	1.16	1	1	1	1.1	1	1	1.05	1.04	1.15	1.1	1.06	1	1	1.05	1.11	1	1.08	1	1	1.31	1	1.21	1.04	1	1	1	1.03	1.08	1	1	1.03	1.13	1.09	1.14	1	1.03
g5665	1	1	1.26	1	1	1	1	1	1	1	1	1	1	1	1	1	1.03	1.01	1	1.05	1	1	1	1	1	1.05	1	1	1	1.08	1	1	1	1	1.21	1.04	1	1	1	1	1.08	1	1	1.07	1.04	1	1	1	1
g5687	1	1	1	1	1	1	1	1	1	1	1	1	1	1	1.03	1	1	1.01	1	1	1	1	1	1	1	1	1	1	1	1	1	1	1	1	1	1	1	1	1	1	1	1	1	1	1	1	1	1	1
g5720	1	1	1	1	1	1	1	1	1	1	1	1	1	1	1	1	1	1.01	1	1	1	1	1	1.04	1	1	1	1	1	1	1	1	1	1	1	1.07	1	1	1	1	1	1	1	1	1	1	1.05	1	1
g5724	1.09	1.55	1.49	1.29	1.67	1.01	1.04	0.95	0.91	1	0.85	0.95	0.85	1.16	1.26	1.09	1.15	1.16	1.12	1.06	1.16	1.45	1.02	1.23	1.18	1.12	1.23	1.13	1.48	1.08	1.47	0.85	0.85	1.01	1.03	0.96	1.19	1.02	0.97	0.91	0.99	0.97	1.09	0.91	1.01	0.99	1.04	0.85	0.98
g5727	1	1	1	1	1	1	1	1	1	1	1	1	1	1	1	1	1	1	1	1	1.02	1	1	1	1	1	1	1	1	1	1	1	1	1	1	1.04	1	1	1.14	1	1	1	1	1	1	1	1	1	1
g5747	1	1	1	1	1	1.03	1	1	1	1	1	1.12	1	1	1	1	1.03	1	1	1	1	1	1	1.02	1.09	1.09	1	1	1.09	1	1	1	1	1	1	1	1	1	1	1	1	1	1	1	1.04	1	1	1.1	1
g5768	1.14	1.32	0.73	0.96	0.92	0.81	0.99	0.81	0.73	0.99	0.96	1.25	1.18	0.93	1.25	1.05	0.93	0.99	0.89	1.06	0.97	1.17	1.29	0.97	0.89	0.91	0.94	0.93	0.97	1.15	0.73	1.37	1.31	1.53	0.73	0.91	1.04	1.08	0.93	0.89	1.11	0.82	0.86	1.08	0.92	0.89	0.9	1.34	0.96
g5779	0.97	0.97	1.21	1.59	1.22	0.99	0.97	0.97	1.03	0.97	0.97	1.08	0.97	0.97	1.03	1.05	1	0.99	1.09	0.97	1.01	0.97	1.22	1	1.05	0.97	0.99	0.97	0.97	0.97	0.97	1.48	0.97	0.97	0.97	1	0.97	1.15	1.1	1.07	0.97	0.97	0.97	1	1.04	1.02	0.97	0.97	0.97
g5790	1	1	1	1	1	1	1	1	1	1	1	1	1	1	1	1	1	1.03	1.13	1	1	1	1	1.02	1	1	1	1	1	1	1	1	1	1	1	1	1	1	1.14	1.06	1	1	1.37	1.03	1.06	1.03	1	1	1.03
g5805	1	1	1	1	1	1.03	1	1	1	1.04	1	1	1	1.03	1.09	1.03	1.03	1	1	1	1	1	1	1.06	1.04	1.09	1.03	1	1.15	1.08	1	1.24	1	1.18	1	1	1	1	1	1.03	1	1	1	1	1.07	1.06	1.05	1.1	1
g5840	1	1	1	1	1	1	1	1	1	1	1	1	1	1	1	1	1	1.01	1	1	1	1	1	1	1	1	1	1	1	1	1	1	1	1	1	1	1	1	1	1	1	1	1	1	1.04	1	1	1	1
g5847	1	1	1	1	1	1	1	1	1	1.02	1	1	1	1	1	1	1.02	1	1	1	1	1.15	1	1.01	1	1	1	1	1	1	1	1	1	1	1	1	1	1.1	1	1	1	1	1	1.03	1	1	1	1	1
g5876	1	1	1	1	1	1	1.05	1	1	1.02	1	1	1	1	1	1	1	1	1	1	1	1	1	1	1	1	1	1	1	1	1	1	1	1	1	1	1.11	1	1	1	1	1	1	1	1	1	1	1	1
g5979	1	1	1	1	1	1	1	1	1	1	1	1	1	1	1	1	1	1	1	1	1	1	1.1	1	1	1.05	1	1	1	1	1	1	1	1	1.21	1	1	1	1	1	1	1	1	1	1	1	1	1	1
g60	0.98	0.98	1.14	0.98	0.98	1.01	0.98	1.1	0.98	1.02	1.14	0.98	1.14	1.04	0.98	1.03	1	1.01	1.05	0.98	1	0.98	1.08	1.02	0.98	0.98	1.01	0.98	0.98	0.98	1.11	0.98	0.98	0.98	1.62	1.06	0.98	1.08	1.26	0.98	0.98	0.98	0.98	1.09	1.02	1.06	1.04	0.98	0.98
g607	1	1	1	1	1	1.03	1	1	1	1	1	1	1	1	1	1	1	1	1	1	1	1	1	1	1	1	1	1	1	1	1	1	1	1	1	1	1	1	1	1	1	1	1.09	1	1	1	1	1.1	1
g6077	1	1	1	1	1	1	1	1	1	1	1	1	1	1	1.03	1.03	1	1	1	1	1	1	1	1	1	1	1.03	1	1	1	1	1	1.31	1	1	1	1	1	1	1	1	1	1	1	1.04	1	1	1	1
g6079	0.83	1.5	1.17	0.83	1.04	1.15	1.17	1.02	1.38	1.05	0.96	1.02	0.95	0.89	0.94	1.05	1.1	1.02	1.49	1.16	1.13	0.95	0.83	0.94	1.09	0.94	0.89	1.18	0.83	0.95	1.04	0.95	1.08	0.83	1	1.08	1.06	1.23	0.94	1	1.16	0.94	0.9	1	0.98	1.07	1.07	1.07	0.93
g610	0.89	0.89	1.03	0.89	0.89	0.97	0.93	0.99	0.89	0.9	1.03	0.89	0.89	0.94	0.89	0.93	0.99	0.92	0.94	0.89	0.97	1.02	0.98	0.97	0.93	1.05	0.93	0.98	0.97	0.89	1.07	1.42	0.89	0.89	1.27	1.11	1.18	0.97	1.2	1.01	1.03	1.01	1.21	0.98	0.99	0.99	1.06	0.89	1.05
g6123	0.95	0.95	0.95	0.95	0.95	0.98	0.95	0.95	0.95	0.95	0.95	0.95	1.1	0.98	1.06	0.98	0.97	1.06	0.95	1.05	1.01	1.1	0.95	1.03	1	1.11	1.04	1.06	1.04	0.95	0.95	0.95	1.25	0.95	1.16	1.02	0.95	0.95	0.95	1.01	1.07	1.29	0.95	1.04	0.95	1.06	1.09	1.05	0.95
g614	1	1	1	1	1	1.03	1	1	1	1	1	1	1	1	1	1	1	1	1	1	1	1	1	1.01	1	1	1	1	1	1	1	1	1	1	1	1	1	1	1	1	1	1	1	1	1.04	1.03	1.05	1	1
g6158	1	1	1.16	1	1	1.03	1.09	1	1.07	1	1	1	1	1	1	1	1.02	1.03	1	1	1.03	1	1.1	1.05	1.04	1.05	1.05	1.11	1	1	1	1	1	1	1	1	1	1	1	1.07	1.08	1	1	1	1.04	1.12	1	1	1
g6213	1	1	1	1	1	1	1	1	1	1.02	1	1	1	1	1.05	1	1.02	1	1.06	1	1	1	1	1	1	1	1.05	1	1	1	1	1	1	1	1	1	1	1	1	1.07	1.08	1	1	1	1	1	1	1	1
g6224	1	1	1	1	1	1	1.05	1	1	1	1	1	1	1	1	1	1.02	1	1	1	1	1	1	1	1	1	1	1	1	1	1	1	1	1	1	1	1	1.1	1	1	1	1	1	1	1	1.03	1	1	1
g6259	1	1	1	1	1	1	1	1	1	1	1	1	1	1	1	1	1	1	1	1	1	1	1	1	1	1	1	1.11	1	1	1	1	1	1	1	1	1	1.1	1	1.03	1	1.14	1	1	1	1.03	1	1	1
g63	0.97	0.97	0.97	0.97	0.97	0.97	0.97	0.97	0.97	0.97	0.97	0.97	0.97	1	1.01	1.02	0.97	1	1.03	0.97	0.99	0.97	0.97	1.01	0.97	0.97	1	0.97	0.97	1.09	1.1	0.97	0.97	1.15	0.97	0.97	0.97	1.07	0.97	1.04	0.97	0.97	1.06	1.01	1.01	1.03	1.03	1.07	1.01
g6333	0.67	0.95	0.89	0.89	1.03	0.91	0.78	0.83	0.79	0.79	0.89	1.08	0.84	0.77	0.82	0.79	0.76	0.8	0.8	0.74	0.81	0.88	0.74	0.8	0.92	0.85	0.76	0.89	1.05	0.86	1.11	1.35	1.64	1.17	0.96	1.14	1.35	1.35	1.35	0.9	1.06	1.04	0.8	0.79	0.88	0.75	0.9	1.11	0.97
g6343	1	1	1	1	1	1	1	1	1	1	1	1	1	1	1	1	1	1	1	1	1	1	1	1	1	1	1	1	1	1	1	1	1	1	1	1	1	1	1	1	1.08	1	1	1	1	1.03	1	1	1
g635	1	1	1	1	1	1	1	1	1	1	1	1	1	1.03	1	1	1.03	1	1	1	1	1	1	1	1	1	1	1	1	1	1	1	1	1	1	1	1	1	1	1	1	1	1	1	1	1	1	1	1
g6353	1.14	1.25	1.18	1.46	1.12	0.94	0.89	0.99	0.98	0.96	0.89	0.99	1.02	0.91	1.09	0.98	0.9	0.91	1	1.03	0.94	1.02	0.89	0.95	1.16	0.93	0.91	1.27	1.25	0.95	1	0.89	1.16	0.89	1.27	1.03	0.89	1.28	0.89	1.03	0.96	0.89	1.05	0.95	1.19	1.01	0.89	1.14	1.12
g6369	1	1	1	1	1	1	1	1	1	1	1	1	1	1	1	1	1	1	1	1.1	1	1	1	1	1	1	1	1	1.09	1	1	1	1	1	1	1	1	1	1	1	1	1	1	1	1	1	1	1	1
g6370	1	1	1	1	1	1	1	1	1	1.02	1	1	1.16	1	1	1	1	1	1	1	1	1	1	1.02	1	1	1	1	1	1	1	1	1	1	1	1.04	1	1	1	1	1	1	1	1	1	1	1	1	1.03
g6393	1	1	1	1	1	1	1	1	1	1	1	1	1	1	1	1.03	1.02	1.01	1	1	1	1	1	1.03	1	1	1	1	1	1	1.13	1	1	1	1	1	1	1	1	1	1	1.14	1	1	1	1	1	1	1
g6422	1	1	1	1	1.26	1	1	1	1	1.02	1	1	1	1.03	1	1.03	1	1.01	1	1	1.02	1.15	1	1	1.04	1	1	1	1.09	1	1	1	1	1	1	1.04	1	1.19	1	1.03	1	1	1	1.03	1.04	1.03	1.05	1	1.03
g6424	1	1	1	1	1	1	1	1	1	1.05	1.16	1	1	1	1.12	1.05	1.12	1	1	1	1.05	1	1	1.13	1.18	1.12	1.2	1.11	1	1	1.26	1	1	1	1	1	1	1	1	1	1	1	1	1	1	1.12	1.05	1	1
g6465	0.91	0.91	0.91	0.91	0.91	0.96	0.91	1.02	0.91	0.94	0.91	0.91	1.28	0.95	1	0.91	1.04	1.05	1.03	0.96	0.96	1.05	1	0.93	1.03	0.99	1.01	1.01	0.99	0.91	1.14	0.91	0.91	1.08	1.1	1.13	1.07	0.91	1.16	0.91	0.98	1.03	0.91	1.12	0.96	1	0.96	1	1
g649	1.19	0.93	0.93	0.93	0.93	1.01	1.03	1.03	1.05	1	0.93	1.04	0.93	0.93	0.96	0.95	1.01	0.94	1.16	0.93	0.98	1.2	1.02	1.06	1.09	0.97	0.97	0.93	1.01	0.93	0.93	0.93	0.93	0.93	0.93	1.11	0.93	0.93	0.93	1.02	1	1.05	1.01	0.99	0.96	1.01	1.03	1.1	0.93
g650	1	1	1	1	1	1	1	1	1	1	1	1	1	1	1	1	1	1	1	1	1.04	1	1	1	1	1	1	1	1	1	1	1	1	1	1	1.04	1	1	1	1	1	1.14	1	1	1	1	1	1	1
g6514	1.07	1.18	1.11	1.38	1.73	0.96	1.23	0.99	0.95	1.04	0.84	0.93	0.84	1.09	1.08	1.03	1.2	1.2	1.1	1.2	1.21	0.84	1.09	1.14	1.24	1.15	1.18	1.25	0.99	1.03	0.94	0.84	0.84	0.84	0.84	0.9	0.93	1	0.95	0.91	0.9	0.84	0.84	0.89	0.96	0.9	0.84	1	0.95
g6522	1	1	1	1	1	1	1	1.12	1.07	1.02	1	1	1	1	1	1.05	1	1	1	1	1.02	1	1	1.01	1	1	1	1	1	1	1	1	1	1	1	1	1	1	1.14	1	1	1	1	1	1	1	1	1	1
g6594	1	1	1	1	1	1	1	1	1	1	1	1	1	1	1	1	1	1	1	1	1	1	1	1	1	1	1	1	1	1	1	1	1	1	1	1	1	1	1	1	1	1	1	1	1	1.03	1	1	1
g663	1	1	1	1	1.53	1.03	1.05	1	1.07	1.02	1	1	1	1	1.03	1.05	1	1	1	1	1.04	1	1	1	1.09	1	1.05	1	1	1	1	1	1	1	1	1	1	1	1	1	1	1	1	1	1	1	1	1	1
g6801	1	1	1	1	1	1.03	1.05	1	1	1	1	1	1	1	1	1.03	1	1	1	1	1	1	1.1	1	1	1	1	1	1.09	1	1	1	1	1	1	1	1	1	1	1.03	1.08	1	1	1	1	1.03	1	1	1
g682	1	1	1	1	1	1	1	1	1	1	1	1.12	1	1	1	1.03	1	1	1.06	1.05	1.05	1	1	1.01	1.04	1	1.03	1	1.19	1.08	1.26	1.15	1	1	1	1	1	1	1	1.03	1	1.27	1	1	1	1	1	1	1
g6844	1	1	1	1	1	1	1	1	1	1	1	1	1.16	1	1	1	1.02	1	1	1	1	1	1	1	1	1	1.03	1	1	1	1	1	1	1	1	1	1	1	1	1	1	1	1	1	1	1	1	1	1.03
g6881	1	1	1	1	1	1.03	1.05	1	1	1	1	1.12	1	1	1	1	1	1	1	1	1	1	1	1	1	1	1	1.11	1	1.08	1	1.3	1	1.18	1	1.06	1	1.19	1	1.27	1	1	1.09	1.03	1	1.09	1.16	1.19	1
g6885	1	1	1	1	1	1	1.05	1	1	1	1	1	1	1.03	1	1	1	1	1	1	1	1	1	1.01	1	1	1	1.11	1	1	1.26	1	1	1	1	1	1	1	1	1	1	1	1	1	1	1	1	1	1
g6894	1	1	1	1	1	1.03	1	1	1	1	1	1	1	1	1	1	1	1	1	1	1	1	1	1	1	1	1	1	1	1	1	1	1	1	1	1	1	1	1	1	1	1	1	1	1	1	1	1	1
g6943	1	1	1	1	1	1	1	1	1	1	1	1	1	1	1	1	1	1	1	1	1	1	1	1	1	1	1	1	1	1	1	1	1	1	1	1	1	1	1	1	1	1	1	1	1	1	1	1	1
g6953	1.99	0.94	0.94	1.24	1.43	0.94	1.04	0.94	1.34	0.94	1.24	0.94	1.08	0.96	0.97	1.04	0.99	0.97	0.94	1.11	0.99	0.94	1.13	1	0.94	1.06	1.01	1.14	1.02	0.94	1.06	0.94	0.94	0.94	0.94	1.14	1.04	1.12	1.4	1.02	1.09	0.94	0.94	0.97	1.01	1.05	0.94	0.94	1
g6965	1.22	0.95	0.95	0.95	0.95	1.04	0.95	0.95	1.02	0.97	0.95	0.95	0.95	1.01	0.95	0.95	0.97	0.95	0.95	1	0.97	0.95	1.05	0.96	0.95	0.95	0.95	0.95	0.95	1.02	0.95	0.95	1.25	0.95	1.36	1.13	0.95	1.04	1.22	1.17	1.15	1.08	1.13	1.05	1.01	0.95	1.06	0.95	1
g6971	0.96	0.96	0.96	0.96	0.96	0.99	1.01	0.96	0.96	0.98	0.96	0.96	0.96	0.99	0.96	0.98	0.99	0.99	1.08	1.01	1.01	1.1	0.96	0.98	1	0.96	0.96	0.96	1.14	0.96	1.2	0.96	0.96	1.13	0.96	1.24	0.96	1.14	1.22	1.02	1.11	1.09	0.96	0.96	1.09	0.96	0.96	0.96	1.12
g6976	1	1	1	1	1	1	1.11	1.12	1	1.12	1	1	1	1	1	1.03	1	1	1.13	1	1.04	1	1	1	1	1.09	1	1.11	1.09	1	1	1	1	1	1	1.11	1.11	1	1	1	1.08	1	1	1.07	1.04	1	1.05	1	1.07
g6989	0.97	0.97	0.97	0.97	0.97	1	0.97	1.08	1.03	0.97	0.97	1.09	1.12	0.97	1	0.97	0.99	0.98	1.03	1.02	0.97	0.97	0.97	0.99	1.01	1.1	1.05	0.97	1.06	0.97	1.09	0.97	0.97	0.97	1.39	1.01	0.97	1.21	0.97	1.06	1.05	0.97	1.06	1	1.04	1.06	0.97	0.97	0.97
g7042	1	1	1	1	1	1	1	1	1	1	1	1.12	1	1	1	1	1	1	1	1.05	1	1	1	1	1	1	1	1	1	1	1	1	1	1	1	1	1	1	1	1	1	1	1	1	1	1	1	1	1
g7053	1	1	1	1	1	1	1	1	1	1	1	1	1	1	1	1	1	1	1	1	1	1	1	1	1.07	1	1	1	1	1	1	1	1	1	1	1	1	1	1	1	1	1	1	1	1	1	1	1	1
g7055	1	1	1	1.32	1	1	1	1	1	1	1	1.36	1	1.06	1	1	1.03	1.04	1	1	1	1.15	1	1.04	1	1	1.03	1.11	1	1	1	1	1	1	1.34	1.07	1.11	1	1	1.03	1	1	1.09	1.03	1.07	1.03	1	1.1	1
g7056	1	1	1	1	1	1	1	1	1	1	1	1	1	1	1	1	1	1.03	1	1	1	1.15	1	1	1	1	1	1	1	1	1	1	1	1.18	1	1	1	1	1	1	1	1	1.15	1	1	1	1	1	1
g7085	1.23	0.96	0.96	0.96	0.96	1.02	1.06	0.96	0.96	0.96	1.12	0.96	0.96	0.99	1.01	0.96	1.01	1	1.02	1.01	1	0.96	0.96	0.97	0.96	1.09	0.99	1.06	0.96	0.96	0.96	1.1	0.96	1.14	1.17	1.03	0.96	1.05	0.96	1.15	1.04	0.96	1.05	1.08	1.03	1.1	0.96	0.96	1.02
g7164	0.97	0.97	1.13	1.28	1.23	1	0.97	0.97	0.97	0.99	0.97	0.97	0.97	0.97	0.97	0.97	1.05	1	1.03	0.97	1.02	0.97	0.97	1.01	1.14	1.01	1.05	0.97	1.06	0.97	1.17	1.26	0.97	1.62	1.18	1.45	0.97	0.97	0.97	1.09	1.05	1.24	0.97	1.13	1.23	1.06	1.05	0.97	1
g7188	1	1	1	1	1	1.03	1.05	1	1	1	1	1	1	1.03	1	1	1.04	1	1	1	1	1.15	1	1	1	1.05	1	1	1	1	1	1	1	1.18	1	1	1	1.1	1	1.07	1	1.14	1.09	1.03	1.04	1	1	1.1	1
g7192	1	1.82	1	1	1	1	1	1	1	1	1	1.12	1	1	1.03	1	1	1	1	1	1.04	1	1.1	1	1	1	1	1	1	1	1	1	1	1	1	1.04	1	1	1	1	1	1	1	1	1	1.22	1.05	1.1	1.13
g7240	0.9	0.9	1.04	0.9	0.9	0.9	0.9	1	1.02	0.9	0.9	0.9	0.9	0.92	0.9	0.99	0.98	0.91	1.13	0.95	1	1.03	1.17	1.05	0.94	0.94	1.03	1.09	0.98	1.04	1.13	0.9	1.18	0.9	0.9	1.06	1	0.9	0.9	0.93	0.9	0.9	0.9	0.93	0.93	1.01	1	0.9	0.99
g7257	1.66	1.03	3.43	1.65	0.64	0.58	1.13	1.58	1.59	2.16	2.91	2.21	3.12	3.12	2.83	3.15	2.05	0.79	1.76	0.96	1	2.17	4.14	4.09	2.08	3.47	2.17	3.26	4.27	3.55	2.85	2.56	1.05	1.79	2.07	3.05	2.2	2.9	2.77	3.21	2.07	2.81	0.94	1.07	1.43	1.29	1.56	0.93	0.88
g7278	1	1	1	1	1	1	1	1	1	1	1	1	1	1	1	1	1	1	1	1	1	1	1	1	1	1	1	1.11	1	1	1	1	1	1	1	1	1	1	1	1	1	1	1	1	1	1	1	1	1
g73	1	1	1	1	1	1.03	1	1	1	1	1	1	1	1	1	1	1	1	1	1	1	1	1	1	1	1	1	1	1	1	1	1	1	1	1	1	1	1	1	1	1	1	1.09	1	1	1	1	1	1
g7343	1	1	1	1	1	1	1	1	1	1	1	1	1	1	1	1	1.03	1	1	1	1	1	1	1.01	1	1	1.03	1	1	1	1	1	1	1	1.21	1	1	1	1	1	1	1	1	1	1	1.03	1	1	1
g7379	1	1	1	1	1	1	1.05	1	1.07	1	1.16	1	1.16	1	1	1	1	1	1	1.05	1.04	1	1	1	1	1.05	1	1	1	1.08	1.13	1.15	1	1	1	1	1	1	1	1	1.08	1	1	1	1	1.03	1.05	1.1	1
g7451	1.28	1	1	1	1	1	1	1	1	1	1	1	1	1	1	1	1.02	1	1	1	1	1	1	1.02	1	1	1	1	1	1	1	1	1	1	1	1	1	1	1	1.03	1	1	1	1	1	1.06	1	1	1
g7454	0.82	0.82	1.36	1.08	1.25	0.88	0.86	0.92	0.87	0.91	0.95	0.92	0.82	0.91	0.92	0.95	1.05	0.98	0.98	1.1	1.04	0.82	0.99	0.95	1.1	1.05	1.18	1.09	0.94	0.88	1.03	1.07	1.33	1.12	1.46	1.03	1	1.06	1.05	1.02	1.32	1	1.05	1.05	1.2	1.04	0.98	0.82	1.09
g7465	1	1	1	1	1	1	1	1	1	1	1	1	1	1	1	1	1	1	1	1.05	1	1	1	1	1	1	1	1	1	1	1	1	1	1	1	1	1.11	1	1	1	1	1	1	1	1	1	1	1	1
g7479	1	1	1	1	1	1	1	1	1	1	1	1	1	1	1	1	1	1	1	1	1	1	1	1.01	1	1	1	1	1	1	1	1.15	1	1	1	1	1	1	1	1	1	1	1	1	1	1	1	1	1
g7633	1	1	1	1	1	1	1	1	1	1	1	1	1	1	1	1	1	1.02	1	1	1	1	1	1	1	1	1	1.22	1	1	1	1	1	1	1	1	1	1	1	1	1	1	1	1	1	1	1	1	1
g7650	1	1	1	1	1	1	1	1	1	1	1	1	1	1	1	1	1	1	1	1	1.03	1	1.1	1	1	1	1	1	1	1	1	1	1	1	1	1.04	1	1	1.14	1.03	1	1	1	1.03	1.04	1	1.11	1.1	1.03
g7653	0.85	0.85	0.85	1.12	0.85	0.9	0.89	1.05	0.96	0.97	1.12	0.95	0.85	0.98	1.06	0.91	0.98	0.92	1.01	1.1	0.96	1.1	0.93	0.94	1	0.96	0.97	1.27	1.05	0.98	1.02	1.27	1.11	1.25	0.85	1.12	1.03	1.01	1.6	1.04	1.14	1.08	1.24	1.01	0.91	0.91	0.92	0.93	0.93
g7666	1	1	1	1	1	1.03	1	1	1	1	1	1	1.31	1	1	1	1.02	1.01	1	1	1.02	1.15	1.2	1	1	1.12	1	1	1	1	1	1.15	1	1	1	1	1	1.1	1	1	1	1	1	1	1.04	1	1	1	1
g7668	1	1.82	1	1	1	1	1	1	1	1	1	1	1	1.03	1	1	1	1	1	1	1	1	1	1	1	1	1	1	1	1	1	1	1	1	1	1	1	1	1	1	1	1	1	1	1	1	1	1	1
g7669	1	1	1	1	1	1	1	1	1	1	1	1	1	1	1	1.03	1	1	1.06	1	1	1	1	1	1	1.05	1	1.11	1	1.08	1	1	1	1	1	1	1	1	1	1.07	1	1	1	1.03	1	1.03	1.05	1	1
g77	1	1	1	1	1	1.15	1.11	1.24	1.07	1.08	1.16	1	1	1.07	1.23	1	1.08	1.15	1	1	1.07	1.15	1.2	1.13	1.04	1.09	1.11	1	1.19	1.08	1	1	1	1	1.21	1.18	1	1.1	1	1.07	1.08	1	1	1.03	1.11	1.03	1.25	1.19	1.03
g7759	1	1	1	1	1	1	1	1	1.07	1	1	1	1	1.05	1	1	1.02	1	1	1.05	1.03	1	1	1.02	1	1.05	1	1	1	1.15	1	1	1	1	1	1.04	1	1	1	1	1	1.14	1	1.07	1	1	1	1	1
g7787	1	1	1	1	1	1	1	1	1	1	1	1	1	1	1	1.03	1	1.01	1	1	1	1	1	1.01	1	1	1	1	1	1	1	1	1	1	1	1	1	1.1	1	1	1	1	1	1	1	1	1	1	1
g78	1	1	1	1	1	1	1.05	1	1	1	1	1	1	1.07	1	1	1	1.02	1	1	1.02	1	1	1	1	1	1.03	1	1	1	1	1	1	1	1	1	1	1	1	1	1	1	1	1	1	1	1	1	1
g782	1	1	1	1	1	1.03	1.05	1.12	1	1	1	1	1	1.06	1	1	1.02	1.03	1.06	1.05	1	1.15	1	1.02	1	1	1.08	1	1	1.08	1	1	1	1	1	1	1	1	1	1	1	1	1	1	1.04	1.06	1	1	1
g7900	1	1	1	1	1	1	1	1	1	1	1	1	1	1	1.03	1	1	1	1	1	1	1	1	1.01	1.04	1.05	1	1	1	1	1	1	1	1	1	1	1	1.1	1	1	1	1.14	1	1	1	1.05	1	1	1
g7902	1	1	1	1	1	1	1	1	1	1	1	1	1	1	1.03	1.05	1	1.01	1	1	1	1.15	1	1	1	1	1	1	1	1	1	1	1	1	1	1.07	1	1.19	1	1.03	1.24	1	1	1	1	1.03	1	1.1	1.05
g7912	1	1	1	1.32	1	1	1	1	1.07	1	1	1	1	1	1	1	1	1.03	1	1	1	1	1	1	1.04	1	1.05	1	1	1	1	1	1	1	1	1.04	1	1	1	1	1	1	1	1	1	1	1	1	1
g7914	1.33	0.81	1.53	0.59	1.04	1.73	2.17	1.28	1.18	1.57	1.47	3.76	1.6	0.8	0.91	0.82	0.85	0.88	0.81	0.82	0.91	1.57	1.24	0.84	0.75	0.93	0.91	0.79	1.11	1.08	1.08	1.06	1.23	0.86	0.64	1	1.26	1.34	1.19	1.14	0.7	1.28	1.44	0.92	0.87	1.02	1.07	1.1	0.78
g7917	1.24	0.97	1.12	0.97	1.22	1.03	1.07	1.08	0.97	1.06	0.97	1.2	0.97	1.02	0.97	0.97	0.97	1.02	1.03	0.97	0.99	1.26	0.97	1	0.97	1.01	1.02	0.97	1.06	0.97	0.97	0.97	0.97	0.97	0.97	1.04	0.97	1.15	1.1	1.04	0.97	0.97	1.06	0.97	0.97	1.08	1.02	1.06	1
g7933	1	1	1	1	1	1	1	1	1	1	1	1	1	1	1	1	1	1	1	1	1	1	1	1	1	1	1	1.11	1	1	1	1	1	1	1	1	1	1	1	1	1.08	1	1	1	1	1	1	1	1
g7949	1	1	1	1	1	1.11	1.14	1.12	1.07	1.08	1	1.12	1	1	1	1.03	1.02	1.06	1.06	1	1	1	1	1	1	1	1	1	1	1	1	1	1	1	1	1	1	1.1	1	1	1.08	1	1	1.03	1.1	1.03	1.05	1.1	1.09
g7951	1	1	1.33	1	1	1.06	1.16	1	1	1.02	1	1.12	1	1.03	1.03	1.03	1.04	1.13	1	1.05	1.07	1	1	1.04	1.09	1.05	1.11	1	1	1	1	1	1	1	1	1.04	1	1	1	1	1	1	1	1.03	1	1.03	1	1	1.05
g7955	1	1	1	1	1	1	1	1	1.07	1.03	1	1	1	1	1	1	1.02	1.01	1	1	1	1	1	1.01	1	1	1	1	1	1.08	1	1	1	1	1.21	1	1	1	1.14	1	1	1.22	1	1	1.06	1	1	1	1.03
g7980	1.15	1.64	1.05	0.9	0.9	1.04	1	1.01	1.02	0.95	1.05	1.22	1.04	0.93	0.93	0.95	0.96	0.91	0.9	1.04	0.9	0.9	0.99	0.96	1.34	1.13	1	1.19	1.07	1.04	1.2	0.9	1.18	1.07	0.9	0.99	1	1.25	0.9	1.09	0.9	0.9	1.07	0.9	1	1.14	1.13	0.9	0.9
g7999	0.88	1.24	0.88	0.88	1.11	0.91	0.93	0.99	1	0.98	1.02	1.2	1.02	0.98	1.04	1.01	1.02	1.06	0.97	1.07	1.05	1.01	0.97	0.97	1.1	1.12	1.03	1.17	1.05	1.08	0.88	0.88	0.88	0.88	1.07	1.07	0.88	0.88	1.12	0.97	0.95	0.88	0.96	1.08	0.95	1.07	1.03	0.97	1
g8051	1	1	1	1	1	1	1	1	1	1	1	1	1.16	1	1	1	1	1	1	1	1	1	1	1.02	1	1	1	1	1	1	1	1	1	1	1	1	1	1	1	1	1	1	1	1.03	1	1.03	1	1	1
g811	1	1	1	1	1	1.03	1	1	1	1.04	1	1	1	1.03	1	1	1.02	1	1	1	1.02	1	1	1.01	1	1	1	1	1	1	1	1	1	1	1	1	1	1	1	1	1	1	1	1	1	1.03	1	1	1
g8129	1	1	1	1	1	1	1	1	1	1.03	1	1	1	1	1	1	1	1	1	1	1	1	1	1.01	1	1.05	1	1	1	1	1	1	1	1	1	1	1	1	1	1	1	1	1	1	1	1	1	1	1
g8149	0.84	1.18	1.33	0.84	0.84	0.89	0.93	0.99	1	0.89	0.97	0.84	1.14	0.91	0.97	1	0.95	0.95	1.22	1.05	0.9	0.84	0.84	1.03	1.06	1.19	0.95	1.38	1.07	0.96	0.84	1.67	1.77	0.99	1.2	1.23	1.39	0.84	1.42	0.92	0.9	0.95	0.91	1.22	1.04	1.03	1.02	1	1.04
g8174	1.52	0.97	1.12	0.97	1.22	1.03	1.07	0.97	0.97	0.97	1.12	1.08	0.97	1	1	1.01	0.97	0.98	1.03	1.07	0.97	0.97	0.97	1.03	0.97	1.1	1.04	0.97	0.97	0.97	0.97	0.97	0.97	0.97	0.97	1.04	0.97	1.06	0.97	0.97	0.97	1.1	1.06	1	1	1	1.07	1.06	1
g825	1	1	1	1	1	1	1	1	1	1	1	1	1	1	1	1	1	1	1	1	1	1	1	1	1	1	1	1	1	1	1	1	1	1	1	1	1	1	1	1	1	1	1	1.03	1	1	1	1	1
g8280	1	1	1	1	1	1	1	1	1	1	1	1	1	1	1	1.03	1	1	1	1	1	1	1	1	1	1	1	1	1	1	1	1	1	1	1	1	1	1	1	1	1	1	1	1	1.04	1	1	1	1.05
g8283	1	1	1.16	1	1	1.08	1.05	1	1	1.04	1	1	1	1.03	1.03	1.03	1.02	1.03	1	1.05	1.02	1	1	1	1	1	1	1	1	1	1	1	1	1	1	1	1	1	1	1	1.08	1	1	1	1.04	1	1.11	1.1	1.09
g8327	1	1	1	1	1	1	1	1	1	1	1	1	1	1	1	1	1	1	1	1	1	1	1	1	1	1	1.03	1	1	1	1	1	1	1	1	1	1	1	1	1	1	1	1	1	1	1	1	1	1
g8359	0.77	1.08	0.77	1.01	0.77	0.91	0.77	0.95	0.97	0.86	0.96	1.32	0.89	0.85	0.85	0.9	0.96	0.82	0.94	0.85	0.84	1.07	0.89	0.9	0.8	1.03	0.96	1.01	1.38	1.04	1.06	0.88	1.24	0.91	1.1	1.16	1.65	1.14	1.3	1.05	0.89	1.19	1.16	1.04	0.77	0.95	0.81	0.91	1.04
g8490	1.22	0.95	1.11	0.95	0.95	0.95	1.01	0.95	0.95	1.03	1.11	0.95	0.95	0.98	0.95	1	1.06	1.01	0.95	1.1	1.01	1.24	1.05	1.08	1.17	1.13	1.08	1.06	0.95	1.03	1.08	0.95	0.95	0.95	1.37	1.09	0.95	1.05	0.95	1.05	1.27	0.95	0.95	0.95	0.95	0.98	0.95	1.05	1.08
g852	0.92	0.92	1.07	1.22	1.41	1	1.07	1.03	1.1	1.19	0.92	1.03	0.92	0.95	1.12	1.09	0.97	0.99	1.1	0.92	0.94	0.92	1.01	1.01	1	0.96	0.94	0.92	1.01	0.92	0.92	0.92	0.92	1.71	1.32	1.21	1.49	3.11	1.3	1.83	1.18	2.57	2.66	1.46	2	1.27	2.25	1.93	1.03
g8552	0.95	0.95	0.95	0.95	1.35	1.01	0.95	0.95	0.95	1	0.95	1.06	0.95	0.98	0.98	0.95	0.98	0.98	1.01	0.95	0.95	0.95	0.95	0.98	0.95	0.99	0.95	1.05	0.95	1.02	0.95	0.95	0.95	0.95	0.95	1.04	1.06	1.43	1.35	0.95	1.18	1.08	0.95	1	0.95	0.98	0.95	1.17	0.95
g859	1	1	1	1	1	1	1	1	1	1.04	1	1	1	1	1	1	1	1	1	1	1	1.15	1	1.01	1.04	1	1	1	1.09	1	1	1	1	1	1	1.07	1	1	1	1.07	1	1	1	1	1	1.06	1	1	1.03
g861	1	1	1	1	1	1	1	1.12	1	1.02	1.16	1	1	1.03	1	1.03	1	1	1	1	1.02	1	1	1	1	1.05	1	1	1	1	1	1	1.31	1	1	1.06	1	1	1	1.06	1.08	1	1	1.03	1.07	1.05	1	1.15	1
g8614	1	1	1	1	1	1	1.05	1.12	1	1.02	1	1	1.16	1.16	1.12	1	1.03	1	1	1	1	1	1	1.02	1	1	1	1.11	1	1.08	1	1	1	1	1	1	1	1	1	1	1	1	1	1	1	1	1	1	1
g8640	1	1	1	1	1	1	1	1	1	1	1	1	1	1.03	1.03	1.03	1.05	1	1	1	1	1	1	1.04	1.04	1	1	1	1	1.08	1.13	1	1	1	1	1	1	1	1	1.03	1.08	1	1	1	1	1	1	1	1
g8672	1	1	1	1	1	1	1	1	1	1	1.16	1	1	1.03	1	1	1	1	1	1	1	1	1	1	1	1.05	1	1	1	1.08	1	1	1	1	1.21	1	1	1	1	1	1	1	1.09	1	1	1	1	1	1.03
g8698	1	1	1	1.32	1	1.12	1.05	1	1	1.06	1	1.12	1	1	1	1.03	1.03	1.01	1	1.05	1.08	1	1	1.02	1.04	1.09	1.03	1	1	1	1.13	1.15	1	1	1	1.04	1.22	1	1	1	1	1	1.09	1.03	1	1.06	1	1	1
g8724	1.28	1	1	1	1	1	1	1	1	1	1	1	1	1	1.03	1.05	1	1.01	1	1	1	1	1	1.01	1.13	1	1	1	1	1	1	1	1	1	1	1.07	1.11	1.1	1	1	1	1	1	1	1.04	1.06	1	1	1.03
g8732	0.89	1.25	1.32	0.89	0.89	0.91	0.89	0.89	1	0.92	0.89	0.99	0.89	0.98	0.95	0.89	0.96	0.93	1	0.89	0.9	1.02	1.07	0.93	0.97	1.05	0.89	1.17	0.97	0.89	1	1.02	0.89	1.31	1.08	1.05	0.89	1.06	1.13	1.04	0.89	1.01	0.89	1.04	0.97	0.99	0.94	0.89	1.04
g8768	0.95	0.95	1.1	0.95	0.95	1.04	1.15	0.95	1.13	0.98	1.1	0.95	1.09	0.97	0.95	0.98	1.04	0.96	0.95	0.95	1.01	0.95	1.19	1.13	1.03	1.07	0.99	1.05	1.21	1.02	1.31	0.95	0.95	0.95	0.95	1.05	1.36	1.13	0.95	0.95	1.02	1.2	0.95	1.01	0.95	1.03	1	0.95	0.95
g8919	0.93	1.31	1.08	0.93	1.18	1.02	0.93	0.93	1.12	1.26	0.93	1.04	1.08	1.24	1.1	1.21	1.01	1.02	1.05	1.03	1	1.07	1.27	1.18	1.08	1.14	1	1.03	1.28	1	1.17	0.93	1.22	0.93	1.13	1.1	0.93	0.93	0.93	1	1.01	0.93	0.93	1	1.04	0.96	0.98	0.93	0.96
g8948	1	1	1	1	1	1	1	1	1	1.02	1	1	1	1	1	1	1	1.03	1	1	1	1	1	1.01	1	1	1	1	1	1	1	1	1	1	1	1	1	1	1	1	1	1	1	1.03	1	1	1	1	1
g8969	1.28	1	1	1	1	1.12	1.11	1.47	1.26	1.1	1.16	1.12	1	1.07	1.14	1.05	1.03	1.06	1	1.05	1	1	1.1	1	1	1	1	1.11	1	1	1	1	1	1	1	1	1.33	1	1	1.03	1.21	1	1.09	1.07	1	1	1	1.29	1.03
g8989	0.98	0.98	0.98	0.98	0.98	1.01	0.98	0.98	1.05	0.98	0.98	0.98	0.98	0.98	0.98	0.98	1	0.98	0.98	0.98	1	1.13	0.98	1.01	0.98	1.03	1.01	0.98	0.98	0.98	0.98	1.13	0.98	1.16	0.98	0.98	0.98	0.98	1.12	0.98	0.98	0.98	1.07	1.09	1.06	1.04	1.04	0.98	0.98
g8993	1	1	1	1	1	1	1	1.12	1	1	1	1	1	1	1	1	1.02	1	1	1	1	1	1	1	1	1	1	1	1	1	1	1	1	1	1	1	1	1	1	1	1	1	1	1	1	1	1	1	1
g9022	1	1	1	1	1	1	1	1	1	1	1	1	1	1.03	1	1.05	1.06	1	1	1	1.02	1.15	1	1.08	1	1.09	1	1.11	1.15	1.15	1	1	1	1	1	1	1.11	1	1.28	1.03	1	1	1	1	1.07	1	1	1	1
g9037	1	1	1	1	1	1	1	1	1	1	1	1	1.16	1	1	1	1.03	1.03	1	1	1	1	1	1.01	1	1.05	1	1	1	1	1	1	1	1	1	1	1	1.1	1	1.03	1.08	1	1	1	1	1	1	1	1
g9038	0.92	0.92	0.92	0.92	1.16	0.94	0.97	0.92	0.92	0.95	0.92	1.03	1.06	1.04	0.95	1.01	0.96	1.01	0.92	0.92	0.93	0.92	1.01	1.01	0.96	1	1.08	0.92	1	0.92	1.03	0.92	0.92	0.92	1.51	0.92	1.02	0.92	1.04	1.11	1.06	0.92	1.17	1.1	1.12	1	1.1	1.09	0.95
g9045	1	1	1	1.32	1	1	1.05	1	1.07	1.02	1	1	1	1.07	1.03	1.05	1.08	1.05	1	1	1	1	1	1.11	1	1	1.12	1	1	1	1.2	1	1	1	1	1	1	1	1	1	1	1	1	1.03	1	1.03	1.16	1	1.07
g9046	1	1	1.16	1	1	1	1.11	1	1	1.05	1	1	1	1	1	1	1.11	1.02	1	1	1.06	1	1	1.04	1.04	1.05	1.16	1.11	1.09	1	1	1	1	1	1	1	1	1	1.14	1	1	1	1	1	1	1	1.05	1.15	1
g9049	1	1	1	1	1	1.18	1.11	1.24	1.2	1.17	1	1.43	1.47	1	1.16	1.03	1.03	1.04	1	1	1.04	1	1	1.03	1.04	1.05	1	1.11	1	1	1	1	1	1	1.21	1.07	1.17	1.45	1.14	1.27	1	1	1	1	1.04	1.03	1.11	1	1.03
g9055	1	1	1	1	1	1	1	1	1.07	1.02	1	1	1	1	1	1	1	1	1	1	1	1	1	1	1	1	1	1.11	1.19	1	1	1	1	1.29	1	1	1	1	1	1	1	1	1	1	1	1	1	1	1
g9061	1.03	0.83	1.3	2.66	1.82	0.73	0.92	0.95	1.37	1.2	0.98	0.73	1.65	2.23	2.02	1.6	1.45	1.01	1.09	1.22	1.18	1.14	1.38	1.8	1.4	1.62	1.61	1.36	1.97	1.58	1.02	2.13	2.61	1.99	2.06	1.85	1.1	0.88	1.53	1.5	2.19	2.02	1	1.19	1.53	1.12	1.18	1	1.12
g9063	1	1	1	1	1	1.03	1	1	1	1	1	1	1	1	1	1	1	1	1	1	1	1	1.1	1	1	1	1	1	1	1	1.13	1	1	1	1	1	1	1	1	1	1.08	1	1	1	1	1	1	1	1
g9074	1	1	1	1	1.42	1	1	1	1	1	1	1	1	1	1	1	1	1	1	1	1	1	1	1	1	1	1	1	1	1	1	1	1	1	1	1.04	1	1	1	1.03	1	1	1	1	1.04	1	1	1	1
g9089	1	1	1	1	1	1	1	1	1.07	1	1.16	1.12	1	1	1	1	1.03	1.01	1.06	1	1.04	1	1	1.01	1	1	1	1.11	1	1	1	1	1	1	1	1.04	1	1	1	1.07	1.21	1	1	1.07	1	1.06	1.05	1.15	1.09
g9125	1	1	1	1	1	1	1	1	1	1	1	1	1	1	1	1	1	1	1	1	1	1	1	1	1	1	1	1	1	1	1	1	1	1	1	1	1	1	1	1	1	1	1	1	1	1	1	1	1
g913	1	1	1	1	1	1	1	1	1	1	1	1	1	1	1.05	1	1	1	1	1	1	1	1	1	1	1	1	1	1	1	1	1	1	1	1.21	1	1	1.25	1	1	1	1	1	1	1	1.03	1	1	1
g9177	1	1	1	1	1	1	1	1	1	1	1	1	1	1	1	1	1	1	1	1	1	1	1	1.01	1	1	1	1	1	1	1	1	1	1	1	1	1	1.1	1	1	1	1	1	1	1	1	1	1	1
g9180	1	1	1	1	1	1	1	1	1	1	1	1	1	1	1	1	1	1	1	1	1.02	1	1	1	1	1	1	1	1	1	1.13	1	1	1	1	1	1	1	1	1	1	1	1	1	1	1	1	1	1
g9210	1	1	1	1	1	1.03	1	1	1	1	1	1	1	1	1	1	1	1	1	1	1.05	1	1	1.01	1	1	1	1	1.09	1.08	1	1	1	1	1	1.04	1	1.1	1.14	1	1	1.27	1	1	1	1	1.05	1	1
g9237	1	1	1.16	1	1	1	1	1	1	1	1	1	1	1	1.12	1	1	1	1	1	1.02	1	1	1.01	1	1	1.03	1	1	1	1	1	1	1.18	1	1	1	1	1	1.03	1	1	1	1.03	1	1	1	1	1
g9254	1	1	1.16	1	1	1	1.05	1	1	1.02	1	1	1	1	1	1	1.03	1.01	1	1	1.04	1	1	1.04	1	1.05	1.03	1	1	1	1	1	1	1	1	1.04	1	1	1	1.03	1	1.14	1	1.03	1.07	1.11	1	1	1
g9300	1	1	1	1	1	1.03	1	1.12	1	1.02	1	1	1	1.03	1.07	1	1	1.01	1	1	1	1	1	1.01	1	1	1	1	1	1	1	1	1	1	1.21	1	1	1.1	1	1	1	1	1	1.03	1.04	1.07	1	1	1
g9304	1	1	1	1	1	1	1	1	1	1	1	1	1	1	1	1	1	1	1	1	1.02	1	1	1	1.04	1	1	1	1	1	1	1	1	1	1	1	1	1	1	1	1	1	1.09	1.03	1	1	1	1	1
g9358	1	1	1	1	1	1	1	1	1	1.02	1	1	1	1	1	1	1	1.01	1	1	1.05	1	1.1	1	1	1	1	1	1	1	1.13	1	1	1	1	1	1	1	1	1	1	1	1	1	1	1	1	1	1
g9394	1	1	1	1	1	1	1	1	1	1	1	1	1	1	1	1	1	1.03	1	1	1	1	1.1	1	1.04	1	1	1	1	1	1	1	1.31	1	1	1	1	1	1	1	1	1	1	1	1	1	1	1	1.07
g94	0.95	0.95	0.95	0.95	1.2	0.98	1.14	0.95	0.95	0.99	0.95	1.07	0.95	0.98	0.95	0.98	0.97	0.95	0.95	0.95	0.97	1.1	1.05	0.95	1.06	0.95	1.05	1.06	1.04	0.95	0.95	0.95	0.95	1.13	0.95	1.06	0.95	0.95	0.95	1.05	0.95	0.95	1.04	1.05	0.99	1.04	1.11	0.95	1.05
g9402	1	1	1	1	1	1	1	1	1	1	1	1	1	1	1	1.03	1	1	1	1	1	1	1	1	1	1	1	1	1	1	1	1	1	1	1	1.04	1	1	1	1	1	1	1	1.07	1	1	1	1	1.03
g9428	0.93	0.93	0.93	0.93	0.93	1.03	0.93	0.93	0.99	1.02	0.93	0.93	0.93	1.01	0.93	0.95	0.97	0.98	0.99	1.07	0.96	1.21	1.21	1.01	1.05	1.1	0.98	1.19	0.93	1	0.93	1.07	1.22	1.1	1.13	1.17	1.19	1.2	1.26	1.16	1	1.26	0.93	0.99	0.93	0.99	0.93	0.93	0.93
g9439	1	1	1	1	1	1	1	1	1	1.02	1	1	1.16	1	1	1	1	1	1	1	1.02	1	1.16	1	1	1	1	1	1	1	1	1	1	1.18	1	1	1	1.1	1	1	1	1	1	1.03	1	1	1	1	1
g9445	1	1	1	1	1	1	1	1	1	1	1	1	1	1	1.03	1	1	1	1	1	1	1	1	1.02	1	1	1	1.11	1	1	1	1	1.31	1	1	1	1	1	1	1	1	1	1	1.03	1	1	1	1	1.03
g947	0.97	0.97	1.13	1.28	1.23	1	1.02	0.97	0.97	0.99	0.97	0.97	0.97	1	0.97	1.02	0.99	0.98	1.03	0.97	0.97	0.97	0.97	0.98	0.97	1.01	0.97	1.18	0.97	0.97	1.09	0.97	1.27	0.97	0.97	0.97	1.08	1.06	0.97	1	1.09	1.37	0.97	0.97	0.97	1	0.97	1.16	1
g9587	1	1	1	1	1	1	1	1	1	1.04	1	1.12	1	1	1	1.03	1.02	1.01	1	1	1.02	1.15	1	1.01	1	1	1	1	1	1	1	1	1	1	1	1.04	1	1	1	1	1.08	1	1.18	1.07	1.06	1	1	1	1.03
g9588	1	1	1	1	1	1	1	1	1	1.04	1	1	1	1	1	1	1	1	1	1	1	1	1	1	1	1	1	1.11	1	1	1	1	1	1	1	1	1	1	1	1	1	1	1	1	1.07	1	1	1	1
g9676	1	1	1	1	1	1	1	1	1	1	1	1	1	1	1	1.07	1	1	1	1	1	1	1	1.02	1	1	1	1	1	1	1	1	1	1	1	1.04	1	1	1	1	1	1	1	1	1	1	1	1	1
g9678	1	1	1	1	1	1	1	1	1	1.02	1	1.12	1	1.03	1	1	1	1.01	1	1	1	1	1	1	1	1	1	1	1	1	1	1	1	1	1	1	1	1.1	1	1.03	1	1	1.09	1	1	1	1.05	1	1
g9763	1	1	1	1	1	1	1	1	1	1	1	1	1	1	1	1	1	1	1	1	1	1	1	1	1	1	1	1	1	1	1	1	1	1	1	1	1	1	1	1	1	1	1	1	1	1.03	1	1	1
g9850	0.97	0.97	0.97	1.27	0.97	1.1	0.97	0.97	1.03	0.97	0.97	1.43	1.12	0.97	0.97	1.04	1.03	1	0.97	0.97	1	1.11	0.97	1.02	1.05	1.1	1.02	1.17	1.11	1.11	0.97	0.97	0.97	0.97	0.97	0.97	1.07	0.97	0.97	1.03	1.04	0.97	0.97	1.03	1	0.97	1.02	0.97	1
g9901	1	1	1	1.32	1	1	1	1	1	1	1	1	1.16	1.03	1.07	1	1.02	1.03	1.06	1	1	1	1	1.02	1.09	1.05	1	1	1	1	1	1	1	1	1.21	1	1	1	1	1	1	1	1	1	1.04	1.03	1	1.1	1.07
g9916	1	1	1	1	1	1	1	1	1	1	1	1	1	1.06	1	1.03	1	1.01	1	1	1	1	1	1	1	1	1.03	1	1	1	1	1	1	1	1	1	1	1	1.14	1.07	1	1	1	1	1	1	1	1	1.03
g9928	1	1	1	1	1	1	1	1	1	1	1	1	1	1	1	1	1	1.05	1	1.05	1	1	1	1	1	1	1	1	1	1	1	1.15	1	1	1	1.04	1	1	1	1	1	1	1	1	1	1	1	1	1
g9937	1	1	1	1	1	1	1	1	1	1	1	1	1	1	1	1	1.02	1	1	1	1	1	1	1	1.04	1	1	1	1	1	1	1	1.31	1	1	1	1	1	1	1.03	1	1	1	1.05	1	1	1	1	1.03
g9958	1	1	1.16	1	1	1	1	1.3	1	1.02	1	1	1.16	1.03	1	1.03	1.02	1	1.06	1	1.04	1	1	1.02	1.09	1.05	1	1	1	1	1	1	1	1	1.34	1.07	1	1	1.36	1.03	1.08	1.14	1	1	1	1	1.05	1	1
g997	0.97	0.97	0.97	0.97	0.97	1	1.08	0.97	0.97	1.01	1.13	1.09	0.97	1.03	1.01	1	1.01	1.1	0.97	1.02	0.97	0.97	0.97	1.02	1.02	1.02	1	0.97	1.06	1.05	0.97	0.97	0.97	1.44	0.97	0.97	0.97	0.97	0.97	1.01	1.05	0.97	0.97	1.01	1.08	1	1.08	0.97	1.04
g9992	1.11	1.94	3.3	1.14	1.56	1.88	2.1	1.17	1.24	1.81	1.75	1.95	1.41	1.18	1.82	1.7	2.19	1.53	1.27	1.07	2	1.61	2.01	2.28	2	1.58	1.66	1.34	1.61	1.67	1.66	1	0.87	0.87	1.05	0.93	0.96	1.12	0.99	0.96	0.87	0.87	0.95	0.94	0.93	0.94	0.96	0.87	0.9
g9993	1.35	1.56	1	0.86	1.09	2.52	2.15	3.1	1.82	1.94	1.65	1.5	1.27	1.37	1.1	1.19	1.05	1.67	1.33	1.47	1.23	0.99	0.95	0.93	0.96	1	0.95	1.14	0.86	0.93	0.97	0.99	1.13	1.5	0.86	0.89	1.14	1.11	1.34	1.01	1.28	0.86	0.86	0.89	0.92	0.96	1	0.94	0.89
g9994	1	1	1	1	1	1	1.09	1	1	1.02	1	1	1	1	1	1	1.02	1.06	1	1	1.02	1	1	1	1	1.05	1	1	1	1.08	1	1	1	1	1	1	1	1	1	1	1	1	1	1	1.04	1	1	1	1
g9995	1.14	1.26	0.89	1.18	0.89	1.78	1.18	1.21	0.95	1.03	0.89	1	1.03	1.05	1.3	0.98	1.01	2.69	1.51	2.15	2.17	1.03	0.89	0.97	0.93	1.12	1.19	1.14	1.06	1.24	0.89	1.16	1.45	1.22	0.89	0.96	0.99	0.98	0.89	1.02	0.96	0.89	1.14	0.92	0.99	1	0.99	1.24	0.95
g9996	1	1.41	1.16	1	1	1.27	1.05	1.12	1	1.12	1	1	1	1.09	1.14	1.37	1.05	1.14	1.06	1.05	1.05	1	1	1.08	1.3	1.05	1	1	1	1.15	1.13	1	1.31	1	1	1.04	1	1	1	1.09	1	1	1	1	1	1	1	1	1
model_10	1	1	1	1	1	1	1	1	1	1	1	1.12	1	1	1	1	1	1.03	1	1	1.04	1	1.1	1.01	1	1	1.05	1	1	1	1	1	1	1	1	1	1	1.1	1	1.03	1	1	1.09	1.03	1	1.03	1	1	1.03
model_100	0.88	2.2	1.03	0.88	1.12	0.99	1.19	0.88	1	1.05	1.03	1.09	1.02	0.99	1.02	1.01	1.03	1.03	1.03	0.93	1.18	1.02	1.03	1.02	1.07	1.11	1.23	1.23	0.97	1.22	1.11	1.02	0.88	0.88	1.07	0.98	0.98	1.06	0.88	0.95	0.88	1.08	1.05	1.13	0.88	1.09	1.21	0.88	0.97
model_1000	0.91	1.28	1.05	0.91	0.91	1.07	1.31	1.01	1.18	1.16	1.89	1.12	1.05	0.98	1.05	1	1.04	1.1	1.21	0.95	0.92	1.04	0.91	0.94	0.95	0.91	0.93	0.91	0.99	0.91	0.91	1.04	1.19	1.07	0.91	0.91	1.01	0.91	0.91	1.05	0.98	1.28	0.99	0.97	0.97	0.99	0.96	0.99	1.06
model_10000	1	1	1.33	1.32	1	1.06	1	1	1	1.04	1	1	1	1	1.03	1	1.03	1	1.06	1	1.02	1	1.1	1.07	1.07	1.09	1	1.11	1	1	1.13	1	1	1	1.21	1.04	1.11	1.1	1	1.1	1	1	1.15	1.07	1.04	1.03	1.11	1.1	1
model_10002	0.42	0.77	1.29	0.98	0.76	0.85	0.87	0.76	1.11	0.75	0.81	1	0.94	1.12	1.02	0.93	0.96	1.28	1.1	1.09	1.07	0.96	1.03	0.89	1.05	1.14	1.03	1.04	0.87	1.26	0.75	0.84	1.17	1.24	1.13	1.25	0.84	0.89	1	0.91	1.27	1.3	0.76	1.04	1.08	1.16	0.98	1.23	1.16
model_10003	1.15	1.33	0.85	1.45	0.73	1.03	0.93	1.13	0.95	0.92	0.73	0.82	0.96	0.99	0.9	0.79	0.92	1.03	0.87	1.03	1.06	1.36	1	0.92	0.83	0.92	0.96	1.26	0.87	0.84	0.92	1.29	1.19	0.95	0.89	1.01	0.97	1.09	0.73	1.02	1.17	0.73	0.94	1	1.24	1.23	1.13	0.99	1.34
model_10007	0.89	0.89	0.89	1.18	0.89	0.99	0.94	0.89	0.89	0.91	1.18	1	1.03	0.92	0.92	0.92	0.92	0.95	0.89	0.94	0.94	1.11	0.89	0.91	0.95	1.01	0.96	0.89	1.06	0.89	0.89	1.02	0.89	1.22	1.08	1.02	0.99	1.17	0.89	1.1	1.03	0.89	1.37	1.2	0.99	1.18	1.04	1.15	1.03
model_10008	0.93	0.93	0.93	0.93	0.93	1.07	0.98	0.93	0.93	0.99	1.08	0.93	0.93	0.96	1.13	1.05	0.96	0.96	0.99	1.06	1	0.93	1.02	1	1.04	0.97	0.93	0.93	0.93	0.93	0.93	1.21	1.22	1.27	0.93	1.07	0.93	0.93	1.06	1.03	1.23	0.93	0.93	1	1	0.99	1.03	1.02	0.99
model_10009	0.93	0.93	0.93	0.93	0.93	0.95	0.93	0.93	0.93	0.96	0.93	1.04	1.07	0.93	0.99	0.93	1	0.97	0.93	0.93	0.93	1.15	0.93	1.01	0.97	1.01	0.93	0.93	1.1	1.21	0.93	0.93	0.93	0.93	0.93	0.99	1.03	0.93	0.93	1.02	0.93	0.93	0.93	1.02	1.06	1.04	0.98	0.93	1.19
model_1001	0.82	0.82	0.95	1.08	1.25	0.87	0.91	0.82	0.82	0.95	1.22	0.92	1.08	1	0.88	1.03	0.85	0.91	0.9	0.86	0.88	0.82	0.9	0.93	1	0.89	0.93	1	0.97	1.11	1.03	1.46	1.48	1.43	1.35	1.56	1.32	1.48	1.05	1.29	1.08	1.04	1.4	0.99	1.38	0.97	0.95	0.9	0.93
model_10011	1	1	1	1	1	1	1	1	1	1	1	1	1	1	1.03	1.09	1	1.03	1	1.05	1	1	1	1	1.04	1	1.08	1.11	1	1	1	1	1	1	1	1	1	1	1.14	1	1	1	1	1.03	1.11	1.03	1.05	1	1
model_10013	1	1	1	1.32	1	1	1.05	1	1	1	1	1	1	1	1	1.03	1.02	1.01	1	1	1	1	1	1.01	1	1	1	1	1	1	1	1	1	1.18	1	1	1.11	1	1.14	1.07	1	1	1.09	1.1	1.13	1.03	1	1	1
model_10015	0.92	0.92	0.92	0.92	0.92	1.09	1.22	0.92	1.13	1.06	0.92	1.14	1.2	1	1.03	1.2	1.07	1.03	1.21	0.97	1	1.06	0.92	0.94	0.96	0.92	0.92	0.92	0.92	0.92	0.92	0.92	1.2	1.09	0.92	0.95	0.92	0.92	0.92	0.98	1.21	0.92	1	0.98	1.04	1.02	1.15	1.01	1.13
model_10016	0.83	0.83	0.83	1.09	0.83	0.9	0.96	1.12	0.88	0.95	1.09	0.92	0.95	1.04	0.91	0.92	1	0.91	1.09	1.07	0.96	1.07	0.83	0.99	0.94	0.94	1.01	0.83	0.98	0.95	0.93	0.83	0.83	0.98	1.11	0.92	0.92	0.99	1.05	1.15	0.93	1.05	1.02	0.99	1.09	1.02	1.01	0.91	0.96
model_10017	1.06	0.95	1.04	1.39	0.94	1.03	0.95	1.26	1.09	0.95	0.78	0.87	0.94	0.92	1.06	1.06	1.21	1.15	1.09	1.25	1.09	1.18	0.79	1.01	1.16	1.16	1.29	1.17	1	0.96	0.79	1.29	0.68	0.77	0.64	1.04	0.87	0.91	0.93	0.94	1.05	1.09	1.53	1.39	0.96	1.17	0.99	1.03	0.99
model_10019	0.88	0.88	0.88	0.88	1.11	0.98	0.97	0.88	0.88	0.94	0.88	0.88	0.88	0.95	1.09	1.03	1	1.1	0.99	0.88	0.96	0.88	0.88	0.98	0.99	1.04	0.96	0.97	0.88	1.14	0.88	1.01	1.15	1.36	1.25	1.12	1.16	1.22	1.24	1.11	1.16	0.88	1.04	1.14	0.94	1.17	0.92	1.13	0.99
model_1002	1.03	1.13	0.93	1.06	1.23	1.73	1.6	1.68	1.4	1.11	1.14	1.28	1	1.16	1.42	1.08	1.24	1.51	1.52	0.84	1.04	0.99	0.88	0.97	0.91	0.84	0.91	0.89	1.1	1.08	0.8	1.28	1.3	0.95	0.8	0.89	0.8	1.19	1.13	1.12	1.12	0.91	0.95	1.15	0.92	0.9	1.02	0.92	1.01
model_10020	0.91	0.91	0.91	0.91	1.39	0.96	0.91	0.91	0.91	0.93	0.91	1.13	1.36	0.96	0.97	0.98	0.96	1.08	0.97	1.05	1.01	1.05	1.06	0.93	0.91	0.91	1.03	0.91	1.16	0.98	1.03	1.05	0.91	0.91	1.42	1.04	0.91	0.91	0.91	0.99	1.13	0.91	1.08	1.36	1.18	1.06	1.19	1	1
model_10021	1	1	1	1	1	1	1.05	1	1	1.02	1	1	1	1	1	1	1	1	1	1	1	1	1	1	1	1	1	1	1	1	1	1	1	1	1	1	1	1	1	1	1	1	1	1.03	1	1.03	1	1	1
model_10022	1	1	1.16	1.65	1.26	1.06	1.09	1	1	1.09	1	1	1.16	1	1	1.04	1	1.01	1.06	1	1.05	1	1.1	1.04	1	1.09	1.08	1	1	1.08	1	1	1	1	1	1	1	1	1	1	1	1	1	1	1	1	1	1.1	1
model_10023	1.09	1.3	1.27	0.71	1.17	0.93	1.16	1.14	0.78	1.17	1.43	0.98	0.83	0.78	1.07	0.96	1.34	1.04	1.3	1.03	1.29	0.91	1.05	1.15	1.3	1.19	1.24	1.17	1.12	1.04	1.08	1.2	1.12	1.23	1.69	1.26	1.18	1.13	1.35	1.09	1.66	0.79	1.54	1.06	1.12	1.01	1.21	0.87	1.28
model_10025	1.28	0.97	1.28	1.14	1.06	0.99	1.34	1.15	0.81	0.92	1.03	1.15	0.8	0.92	0.84	0.84	1.09	1	1.18	0.89	1.03	1.54	1.21	0.98	1.07	1.13	1.17	1.08	0.99	0.95	1.23	0.96	0.69	0.89	1.14	0.98	1.22	0.82	0.98	0.87	1	1.18	1.22	1.05	0.87	1.08	0.84	0.76	0.95
model_10026	1	1	1	1	1	1	1	1	1	1	1	1	1	1	1	1	1	1	1	1	1	1	1	1	1	1	1	1	1	1	1	1	1	1	1	1	1	1	1	1	1	1	1	1	1	1	1	1	1
model_10027	1.02	0.79	0.92	1.05	1	0.82	0.84	0.79	0.96	0.86	1.05	1.04	1.24	0.99	0.84	0.89	0.93	0.9	1	1.09	0.97	1.55	1.2	1.03	1.09	1.14	1.03	1.31	1.24	1.17	1.16	0.91	1.94	1.38	1.14	1.13	1.71	1.09	0.79	0.85	1.1	0.79	0.98	0.96	1.03	0.99	0.96	0.95	0.9
model_1003	0.89	1.25	1.03	0.89	0.89	0.89	0.89	0.89	0.94	1	0.89	0.89	1.24	0.99	0.92	0.89	0.93	0.95	0.94	0.93	0.92	1.02	0.89	0.96	0.89	0.93	0.89	0.98	1.13	0.89	0.89	1.02	1.16	0.89	0.89	0.98	1.08	1.11	1.25	0.92	0.89	1.25	1.05	0.95	0.99	0.91	1.08	0.97	0.97
model_10030	1	1	1	1	1	1	1	1	1	1.02	1	1	1	1	1	1	1	1	1	1	1	1	1	1	1	1	1	1	1	1	1	1	1	1	1	1	1	1	1.14	1	1	1	1	1	1	1.06	1	1	1
model_10032	0.95	0.95	0.95	0.95	0.95	0.95	0.95	0.95	1.01	1.02	0.95	0.95	0.95	0.95	0.98	0.99	0.98	1.01	1.01	1.05	1.02	0.95	0.95	1	0.95	0.99	0.97	1.15	0.95	1.02	0.95	0.95	0.95	0.95	1.15	0.98	1.05	1.13	0.95	0.95	1.07	0.95	0.95	0.98	1.06	1.02	1.26	1.04	1.06
model_10036	0.88	0.88	1.02	1.32	1.58	0.93	0.88	0.98	0.93	1	0.88	0.88	1.15	0.94	1	0.92	0.94	0.94	0.93	1.06	0.99	1.27	0.96	1.01	0.95	1.04	0.99	0.88	0.96	1.12	1.1	0.88	1.15	0.88	0.88	0.91	1.03	1.22	1.12	1	1.02	1.36	1	1	1.16	0.98	0.97	0.96	1.01
model_10037	0.94	0.94	1.09	0.94	1.19	1	0.99	1.28	1	0.96	0.94	0.94	0.94	0.94	1.01	0.94	0.97	0.97	0.94	0.94	1	0.94	1.04	1	1.01	0.94	0.94	1.04	1.12	0.94	0.94	0.94	0.94	1.29	1.14	0.98	1.04	0.94	0.94	0.97	1.02	1.2	0.94	1.01	0.94	0.97	1.07	1.09	1.04
model_10038	0.95	0.95	0.95	0.95	0.95	1.15	1.1	0.95	1.07	1.01	0.95	0.95	1.24	0.98	0.98	1	1.05	1.02	1.07	1.1	1.15	1.09	1.14	1.04	1.07	1.03	1.21	0.95	1.04	1.09	1.44	1.09	0.95	0.95	1.15	1.02	0.95	1.04	1.21	1.01	1.22	0.95	0.95	0.98	0.98	1.05	0.95	0.95	1.14
model_10039	0.8	1.12	0.93	1.93	1.01	0.87	0.97	0.98	1.11	0.96	1.32	1.08	0.92	0.89	0.88	0.94	0.93	0.91	0.95	0.92	0.94	1.04	0.88	0.95	1.08	0.94	0.93	1.11	0.87	0.98	0.8	1.4	2.05	3.43	3.72	4.23	1.61	3.17	3.42	3.76	3.13	6.15	6.56	8.16	8.64	4.09	5.63	2.52	1.77
model_1004	0.79	1.23	1.39	1.45	1.53	0.81	1.3	1.12	1.15	1.09	1.39	1.12	1.25	1.41	1.36	1.18	1.25	1.18	1.25	1.06	1.29	0.71	1.18	1.32	1.63	1.16	1.6	1.26	1.45	1.4	1.69	0.63	1.06	1.09	1.03	1.32	1.01	0.9	1.24	0.92	1.21	0.93	0.73	1.05	1.01	1.09	0.97	0.76	1.27
model_10040	1.18	0.92	1.07	0.92	1.65	0.92	0.92	0.92	0.92	0.92	0.92	1.03	0.92	1.01	0.92	0.94	0.95	1.06	1.03	0.97	0.97	1.06	1.01	1	0.96	0.96	0.92	0.92	1.26	0.99	0.92	1.41	1.2	0.92	1.11	1.02	1.02	1.18	1.6	0.98	1.06	0.92	1.05	0.98	1.01	1	1.02	0.92	0.98
model_10042	1.26	0.98	0.98	0.98	1.24	0.98	0.98	0.98	0.98	1	1.14	0.98	0.98	0.98	1.01	1.01	1.01	1.01	1.04	1.13	0.98	0.98	0.98	1.01	1.02	0.98	1.01	0.98	1.07	1.05	0.98	1.13	1.28	0.98	0.98	0.98	0.98	0.98	1.12	1.02	0.98	1.11	0.98	1.03	0.98	1.01	0.98	0.98	0.98
model_10044	1	1	1	1	1	1	1	1	1	1.02	1	1	1	1	1	1	1.02	1	1	1	1.04	1	1	1.02	1	1	1.03	1	1	1	1	1	1	1	1	1	1	1	1	1	1	1	1	1	1	1.05	1	1	1
model_10045	0.83	0.83	0.83	2.23	1.48	1.06	0.99	0.83	1.04	0.95	0.83	1.02	0.95	1.01	0.96	1.06	1.06	1.07	1.2	1.17	1.19	1.2	0.91	1.07	1.18	1.01	1.17	1.33	1.06	1.21	1.04	1.02	1.6	1.22	0.83	1.02	1.01	0.9	1.28	0.94	1.09	0.94	0.9	0.94	0.98	0.91	1.1	1.06	1.04
model_10046	0.92	0.92	0.92	0.92	1.17	1.09	1.02	0.92	0.98	0.97	0.92	0.92	0.92	0.98	1.01	0.98	0.95	1	0.98	0.97	0.99	0.92	1.16	0.96	1	1.05	0.95	1.02	1.01	0.99	0.92	1.06	1.21	0.92	0.92	0.99	1.12	1.01	0.92	0.99	0.92	1.05	1.01	0.95	0.92	1.12	1.02	0.92	0.95
model_10047	1	1	1	1	1	1	1	1	1	1.02	1	1	1	1	1	1	1.02	1	1	1	1.02	1	1	1.02	1	1	1	1.11	1	1.08	1	1	1	1	1	1	1	1	1	1.03	1	1.14	1.09	1	1.04	1	1	1	1
model_10048	0.97	0.97	0.97	0.97	0.97	1	1.06	0.97	0.97	1.06	0.97	0.97	0.97	1.13	0.97	1.03	1.02	1	0.97	0.97	1.06	1.12	0.97	0.97	0.97	1.02	0.97	0.97	0.97	0.97	1.1	0.97	0.97	0.97	0.97	1.04	1.08	1.12	0.97	1.04	0.97	1.11	0.97	1.13	1.05	1	0.97	0.97	1.01
model_10049	0.97	0.97	1.44	0.97	0.97	0.99	0.97	0.97	0.97	0.97	0.97	1.08	0.97	0.97	0.97	1.06	0.97	1.01	0.97	1.02	1.04	0.97	1.06	0.98	0.97	0.97	0.97	1.07	1.05	0.97	0.97	1.11	1.26	1.14	0.97	1	1.18	1.06	0.97	1.05	0.97	0.97	0.97	0.97	1	0.99	1.02	0.97	1
model_1005	1	1	1	1	1	1	1	1	1	1	1	1	1	1	1	1	1.02	1	1.06	1	1	1	1	1	1.04	1	1	1	1.09	1	1	1	1	1	1.21	1.04	1	1.1	1	1	1.08	1	1	1	1	1	1	1	1
model_10050	0.92	1.29	0.92	0.92	1.4	0.97	1.07	1.35	1.01	1.02	1.06	1.09	0.92	1	1.01	0.94	1.13	0.94	0.97	0.99	1	0.92	1.35	1.1	1.04	1.15	1.14	0.92	1.17	1.1	1.03	2.85	1.2	1.43	1.63	2.17	1.42	2.1	1.84	3.32	1.76	1.89	2.11	1.56	1.61	1.23	1.71	1.29	1.3
model_10051	1	1	1	1	1	1	1	1	1	1	1	1	1	1	1	1	1	1	1	1	1	1	1	1.04	1	1	1	1	1	1	1	1	1	1	1	1	1	1	1	1	1	1	1	1	1	1	1	1	1
model_10052	1	1	1	1	1	1	1	1	1	1.02	1	1	1	1	1	1.04	1.03	1.03	1.06	1	1.04	1	1	1.04	1	1.05	1.03	1	1	1	1.13	1	1	1	1	1	1	1	1.14	1	1.08	1.14	1	1.03	1.04	1	1	1.1	1.03
model_10053	0.9	0.9	1.05	1.58	0.9	0.93	0.9	0.9	0.99	0.94	1.28	1.22	1.04	0.97	0.93	0.96	1.06	1.01	0.9	1.04	1.12	0.9	0.99	1.09	1.02	0.9	1.03	0.9	1.2	1.11	1.02	1.04	0.9	0.9	0.9	0.99	1	1.08	1.15	1.01	0.97	1.15	1.07	1	1.01	1.06	0.9	0.9	0.93
model_10054	1	1.41	1	1.51	1	1.05	1	1	1.13	1	1.16	1	1	1	1	1	1.02	1.01	1	1	1.04	1	1.1	1.01	1.04	1	1.07	1	1.09	1	1	1	1	1	1.21	1.07	1	1	1	1.06	1	1	1	1.1	1	1.06	1	1	1.07
model_10055	1	1	1	1	1	1	1	1.12	1	1	1.16	1	1	1.06	1	1	1	1.03	1.06	1.05	1.05	1	1	1.04	1	1	1	1	1	1	1	1	1	1	1	1.04	1	1.1	1.14	1.07	1	1.22	1	1.07	1	1.03	1	1	1
model_10058	1	1	1	1	1	1	1	1	1	1	1	1	1	1.03	1.03	1	1	1	1.06	1	1	1	1	1	1	1	1	1	1	1	1	1	1	1	1	1	1	1	1	1	1	1	1.09	1	1	1.03	1	1	1
model_1006	1.05	0.82	1.99	0.82	1.25	1.18	1.01	0.91	0.87	1.08	1.49	1.07	1.02	0.94	1.11	1.13	0.95	0.99	0.95	1.1	0.95	1.06	0.95	1.11	0.96	1.26	1.02	1.22	1.05	1	1.09	0.82	0.82	0.82	0.99	1.03	0.82	1.3	1	1.02	1.01	0.82	0.97	1.27	0.91	0.94	1.09	0.98	0.87
model_10060	0.93	0.93	1.08	0.93	0.93	0.98	0.98	0.93	0.93	0.99	0.93	1.04	1.07	1.13	0.93	0.93	1.01	0.93	0.98	1.1	1.04	1.15	1.26	1.04	1.01	1.05	1.11	1.13	1.01	1	1.04	1.06	0.93	0.93	0.93	1.03	1.03	1.01	1.18	1.06	0.93	1.05	1.01	0.96	0.98	1.1	0.98	0.93	1.05
model_10062	1	1	1	1	1.26	1.03	1	1	1	1.03	1	1	1	1	1.12	1	1.05	1.01	1.06	1	1.04	1	1	1.04	1.09	1	1.08	1.32	1	1.08	1	1.15	1	1	1	1	1	1.15	1	1.07	1.16	1	1	1.07	1.07	1	1.16	1	1
model_10063	0.94	1.83	0.86	0.97	0.93	1.24	0.9	1	1.24	1.15	1.1	0.91	1.08	0.98	0.88	1.03	0.94	1.05	1.15	1.32	1.24	1.42	0.89	1.21	1.48	1.01	1.02	0.98	1.08	1.02	0.93	0.96	0.96	0.87	1.06	0.9	0.74	0.88	0.74	0.89	0.85	0.84	0.87	1.09	1.03	0.96	0.82	0.95	0.89
model_10064	0.87	0.87	0.87	1.71	0.87	1.05	1.15	0.97	1.04	1.12	1.01	1.07	0.87	1.08	1.04	0.99	1.1	1.07	0.98	1.03	1	1.26	1.04	0.98	1.12	1.03	1.15	1.24	1.11	1	0.87	0.87	0.87	0.87	0.87	0.99	1.11	0.95	0.99	0.97	0.94	1.05	0.95	0.96	1.03	1.04	0.91	0.95	1.03
model_10065	1.17	0.92	1.06	0.92	1.4	1.09	0.96	1.02	1.07	0.99	0.92	0.92	0.92	1.01	0.95	0.98	1.04	0.98	0.92	0.96	1.04	0.92	1.1	1.13	1	1	1.01	0.92	1	1.15	1.03	1.05	0.92	0.92	0.92	1.15	0.92	0.92	1.11	1.02	0.92	0.92	1.05	1.04	0.95	0.94	0.92	1.06	0.99
model_10068	1	1	1	1	1	1.09	1	1	1.07	1.02	1.16	1	1	1.03	1	1.03	1.02	1.01	1	1.05	1.04	1.15	1	1.01	1	1.05	1	1	1	1.08	1.26	1	1	1	1	1	1	1	1	1	1	1	1	1	1	1	1	1	1.03
model_1007	1	1	1	1.32	1	1	1	1	1	1.04	1	1	1	1	1	1	1	1.01	1	1	1	1	1	1	1	1	1	1	1	1	1	1	1	1	1	1	1	1	1	1	1	1	1	1	1	1	1	1	1.1
model_10070	1	1	1.16	1	1.26	1.11	1.11	1.42	1.2	1.17	1.16	1.24	1	1.06	1.03	1	1.09	1.01	1	1.08	1.07	1	1.1	1.07	1.04	1	1.08	1.11	1.09	1.08	1	1.3	1	1.18	1	1.06	1.17	1.1	1	1.12	1	1	1.09	1.23	1.04	1.11	1.11	1.15	1
model_10072	1	1	1	1	1	1.03	1	1.12	1.07	1.02	1.16	1	1	1.03	1	1.03	1.03	1.03	1	1.1	1.02	1	1	1.05	1	1.14	1.03	1	1	1.08	1.13	1	1	1	1	1.04	1	1	1	1.07	1	1	1	1.09	1.07	1	1.05	1.1	1
model_10073	1	1	1	1	1	1.06	1	1	1	1	1	1.12	1	1	1	1.06	1	1	1	1	1.02	1	1	1.01	1	1	1.03	1	1	1	1	1	1	1	1	1	1	1	1	1.03	1.08	1	1.09	1	1	1	1	1	1
model_10074	1.48	1.72	1.19	0.95	0.95	1.35	1.41	1.28	1.49	1.69	1.1	1.17	1.54	1	1.2	1.32	1.3	1.21	1.25	0.95	1.15	1.37	0.95	1.23	1.03	1.16	0.99	0.95	1.12	1.23	0.95	0.95	0.95	0.95	1.15	1.01	1.26	1.04	1.07	0.95	1.02	0.95	0.95	0.95	1.02	0.95	0.95	1.04	0.95
model_10075	1	1	1	1	1	1	1	1	1	1	1	1	1	1	1	1	1	1	1	1.05	1.02	1	1	1	1	1	1	1	1	1	1	1	1	1	1.21	1	1	1	1	1	1	1	1.18	1.05	1	1	1.05	1.1	1
model_10076	0.83	1.51	1.1	1.64	1.27	1.11	1.32	0.98	1.1	1.06	0.83	1.23	1.84	0.94	1.32	1.08	1.21	1.17	1.15	1.28	1.48	1.67	1.34	1.34	1.36	1.43	1.74	1.71	1.3	1.32	1.77	0.95	1.23	0.83	0.83	1.1	1.01	1.69	1.12	1	0.89	0.94	1.21	1.05	1.13	1.12	0.95	0.91	0.97
model_1008	0.89	0.89	1.18	0.89	0.89	0.97	0.89	1	1.24	1.04	0.89	0.89	1.03	0.97	0.95	1.09	0.97	1.03	0.95	1.03	0.97	0.89	0.98	1.02	0.97	0.93	1	0.99	0.97	0.96	1.01	1.16	1.17	1.06	0.89	0.89	1.28	1.06	0.89	1.16	1.11	1.21	0.89	0.92	1.03	1.03	0.89	1.15	1.01
model_10081	2.15	1	1	1	1	1.06	1	1	1	1.04	1	1	1	1	1.03	1	1	1.03	1.23	1.1	1.04	1	1	1	1	1	1.03	1	1	1.08	1	1.15	1	1	1	1	1	1.1	1	1	1	1	1	1	1.04	1	1	1	1
model_10082	1.19	1.38	0.95	1.25	0.76	0.93	0.88	1.08	1.24	1.12	1	0.94	1.43	0.91	0.81	1.07	0.98	0.93	1.05	0.88	0.87	1.1	0.91	0.98	0.97	1.17	0.97	0.84	0.97	1.06	1.52	0.87	0.76	0.9	1.52	1.2	1.26	1.21	1.24	1.09	1.06	1.13	1.23	1.08	1.13	1.34	1.19	1.05	1.15
model_10083	1	1	1	1	1	1	1	1	1.07	1.04	1	1	1	1	1.03	1	1.02	1	1.06	1	1	1	1	1.04	1	1	1.03	1	1.09	1	1	1	1	1.37	1	1	1	1	1.14	1	1	1.14	1	1	1.04	1	1.05	1	1.14
model_10084	0.74	1.04	1.1	0.97	0.74	0.9	0.9	1.09	0.88	0.94	0.86	0.91	0.97	0.81	0.98	0.85	0.83	0.93	0.91	0.85	0.92	0.96	0.81	0.97	0.94	0.95	0.87	0.82	0.81	1.17	1.02	0.74	1.43	1.01	1.06	0.94	1.11	1.14	1.04	1.01	0.8	0.94	0.94	1.09	0.99	1.06	0.99	0.92	1
model_10085	0.84	0.84	0.84	0.84	0.84	1.15	0.93	0.94	0.95	0.92	0.97	0.84	0.97	0.95	0.93	0.86	0.91	1.04	1	1.11	0.93	1.3	0.92	1.03	1.03	0.95	0.95	0.98	1.07	0.9	0.95	0.84	0.84	0.84	1.2	0.96	1.02	1	1.07	1.02	0.84	0.84	0.99	1.2	1.06	1.12	0.91	0.84	1.04
model_10086	1	1	1	1	1	1.03	1	1.12	1.07	1.04	1	1	1	1	1	1	1.03	1.04	1	1	1.03	1	1	1	1.09	1	1	1	1	1	1	1	1	1	1	1	1.11	1	1	1	1	1	1	1	1	1	1	1	1.12
model_10087	1	1	1	1	1	1	1	1	1	1	1	1	1	1.03	1	1	1	1	1	1	1	1	1.16	1	1	1.05	1	1	1	1	1	1.15	1	1	1	1.04	1	1	1	1	1	1.14	1	1.07	1	1	1	1	1.03
model_10088	1	1.82	1.16	1	1	1	1	1	1.07	1.02	1	1	1	1	1.03	1.03	1.1	1.07	1.13	1	1.07	1.3	1.1	1.1	1	1.05	1	1	1	1.4	1	1	1	1	1	1	1	1	1.14	1	1	1	1	1	1	1.06	1.05	1.19	1.07
model_10089	1	1	1	1	1	1.09	1.05	1	1.07	1.08	1	1	1	1	1.05	1.05	1.02	1.08	1	1.16	1	1	1	1	1	1	1	1	1	1	1	1	1	1	1	1.04	1	1	1	1.07	1	1	1	1	1	1.03	1	1	1
model_1009	1	1	1	1	1	1.08	1	1	1.1	1.04	1	1	1	1	1.07	1.03	1.06	1.03	1	1	1.03	1	1	1.06	1.11	1	1	1	1	1	1	1.3	1	1.18	1	1.11	1.11	1	1	1.1	1	1	1.09	1.03	1.04	1.03	1.05	1	1.07
model_10090	1	1	1	1	1	1	1	1	1.07	1.02	1	1	1	1.09	1	1.03	1.02	1	1.13	1.08	1.02	1	1	1	1.13	1.05	1.03	1	1	1	1	1	1	1	1	1.04	1	1	1	1	1	1	1	1	1	1	1	1	1.09
model_10091	1	1	1	1	1	1	1	1	1	1	1	1	1	1	1	1	1	1	1	1	1	1	1.1	1	1	1	1.03	1	1	1	1	1	1	1	1	1.04	1	1	1	1	1	1	1	1.03	1	1.06	1	1	1.03
model_10098	0.8	1.13	0.93	0.8	1.23	1.25	1.15	1.34	0.91	1.05	1.06	1.19	1	0.89	0.91	0.9	1.01	1.24	1.01	0.97	1.16	0.92	1.21	0.96	1.04	0.91	1.05	1.06	0.8	0.92	0.9	0.92	0.8	0.8	0.97	0.92	0.89	1.27	1.47	0.91	1.06	0.91	1.02	1.14	1.07	1.2	1.25	1.19	0.91
model_101	0.95	0.74	1.23	1.22	1.45	1.14	1.1	1.18	1.02	0.9	1.1	0.74	0.74	0.98	0.86	0.8	1	1.08	1.07	1.14	1.46	0.85	0.94	0.94	0.91	1.25	1.23	1.28	0.88	1.2	1.09	0.96	0.74	1.15	0.74	1.08	1	1.03	1.15	1.14	0.98	1	0.81	1	1.02	0.97	1.03	1.07	0.96
model_10101	1	1	1	1	1	1	1	1	1	1	1	1	1	1	1.03	1	1	1	1	1	1.06	1	1	1.01	1.04	1	1	1	1	1.08	1.13	1.24	1	1	1.21	1.11	1.11	1.1	1.14	1	1.08	1	1	1	1.04	1	1	1	1
model_10106	1	1	1	1	1.26	1.06	1	1.12	1.07	1.03	1	1	1	1	1.03	1	1	1.01	1.06	1	1.09	1	1	1	1.04	1	1	1	1.09	1	1	1	1.31	1	1	1.06	1	1	1	1.03	1	1	1	1	1	1.08	1	1.1	1.12
model_10107	1	1	1	1	1	1	1	1	1	1	1	1	1	1	1	1.03	1	1	1	1	1	1	1	1	1	1	1	1	1	1	1	1	1	1	1	1	1	1	1	1	1	1	1	1	1	1	1	1.1	1
model_10109	0.92	0.92	0.92	0.92	1.16	0.94	0.92	0.92	0.98	1.04	0.92	0.92	0.92	1.09	0.95	0.99	1.06	1	1.03	0.96	1.01	0.92	0.92	1.03	1.17	0.92	0.99	1.01	1	0.92	1.03	0.92	0.92	1.08	0.92	1.11	0.92	1	1.04	0.95	1.06	0.92	0.92	1.01	1.12	1.08	1.07	1	1.18
model_1011	1	1	1	1	1	1.03	1.11	1.12	1	1.02	1.16	1	1	1	1.03	1.05	1.03	1.07	1	1	1.05	1	1	1.05	1.09	1	1.03	1	1	1	1	1	1	1.18	1	1.07	1	1	1.14	1.07	1.08	1	1	1	1.1	1.06	1	1.1	1
model_10111	1	1	1	1	1.26	1.03	1	1	1	1.04	1	1	1	1.06	1	1.12	1.02	1.01	1.06	1.05	1.02	1	1	1.06	1	1.09	1	1	1.09	1	1	1	1	1	1	1	1	1	1	1	1	1	1	1	1	1	1	1	1
model_10112	0.89	0.89	0.89	1.17	0.89	0.94	0.94	0.99	0.95	0.97	0.89	0.89	1.16	0.91	0.98	0.93	0.96	1.06	1.03	1.21	1.12	0.89	0.89	0.95	0.93	1.01	0.96	1.08	1.05	0.89	1.07	0.89	1.16	1.05	0.89	1.07	0.89	0.97	1.13	1.01	1.1	0.89	1.15	1.14	1.01	1.06	1	1.02	1.01
model_10114	1	1	1	1	1	1.03	1	1	1.07	1.18	1.16	1	1.16	1.11	1.25	1	1.1	1.01	1.06	1.1	1.04	1.15	1.1	1.02	1.09	1	1.05	1.11	1	1.08	1	1	1	1	1	1.04	1	1.19	1	1.07	1	1	1.09	1.03	1.07	1.03	1	1	1.05
model_10115	1.08	0.84	0.98	1.27	0.84	1.03	0.98	1	0.9	1.07	0.98	0.84	0.84	1.01	0.98	1.02	0.92	0.95	0.84	0.89	0.95	0.97	0.98	0.91	0.92	0.84	0.91	0.84	1	0.91	0.95	1.22	1.1	0.84	1.03	1.02	0.94	1.01	1.15	1.09	1.22	1.31	1.28	1.04	0.97	1.06	1.17	1.44	1.15
model_10116	1	1	1	1	1.26	1	1.11	1.12	1.13	1.08	1.26	1	1.16	1	1.1	1.15	1	1.04	1.13	1	1	1.3	1	1	1	1	1	1	1	1	1	1	1	1	1	1.04	1.11	1.1	1.14	1.14	1	1	1.09	1.07	1.07	1.03	1	1.25	1.13
model_10117	0.96	0.96	1.28	1.27	0.96	1.07	0.96	1.08	1.03	1	0.96	0.96	0.96	0.96	1	1	1	1	1.02	1.01	1	1.11	1.16	0.96	1.01	1.05	1.01	0.96	0.96	0.96	0.96	1.11	0.96	0.96	0.96	1.03	1.07	0.96	0.96	1	0.96	1.09	0.96	1	0.96	0.96	1.07	1.2	1.06
model_10118	1.19	0.59	1.13	0.96	1.15	1.15	1	1.27	0.86	0.9	0.59	0.77	0.77	0.97	0.99	0.95	0.76	1.25	0.93	1.16	1.53	0.72	1.11	0.82	1.1	0.86	0.97	1.03	0.86	0.84	0.93	1.08	1.54	1.13	0.84	0.99	0.65	0.87	0.91	1.09	1.09	1.12	1.06	1.03	1.15	1.07	0.94	0.96	1.23
model_10119	1.1	0.86	1.72	1.14	1.09	1.03	0.95	1.37	1.24	1.09	1	0.96	0.86	0.97	1.06	1.01	1.05	0.95	1.19	1	0.99	0.99	1.04	1.03	0.98	1.1	1.12	1.05	1.02	0.93	0.86	0.86	0.86	1.18	1.05	0.99	0.96	1.2	1.1	1.1	0.86	0.98	1.1	1.04	0.89	1.02	1.05	0.94	0.95
model_1012	1	1	1	1	1	1	1	1	1	1.02	1	1	1	1	1	1	1.02	1	1	1	1	1	1	1	1	1	1	1	1	1	1	1	1	1	1	1.07	1	1	1	1.03	1	1	1	1	1	1	1	1	1
model_10120	0.97	0.97	0.97	0.97	0.97	1	1.03	0.97	1.04	0.97	0.97	0.97	0.97	1	1.01	0.97	0.97	1.09	0.97	1.02	1.01	0.97	0.97	0.99	0.97	0.97	1	0.97	0.97	1.05	0.97	1.12	0.97	1.15	0.97	0.97	0.97	0.97	1.11	1.11	0.97	1.11	0.97	0.97	0.97	1	1.03	0.97	1.04
model_10121	0.95	0.95	1.11	0.95	0.95	1.01	1	0.95	0.95	1.01	1.11	0.95	0.95	0.95	0.95	1	0.97	0.96	1.01	0.95	1.01	1.1	0.95	1	0.95	1	1	0.95	1.04	0.95	1.07	0.95	0.95	0.95	0.95	1.04	1.16	1.14	1.08	1.05	0.95	0.95	0.95	0.99	0.99	1.03	0.95	1.14	1.03
model_10122	1.62	1.21	1.39	1.19	1.99	1.43	1.64	2.14	1.51	1.84	2.14	1.04	1.36	1.91	2.23	2.15	2.92	1.8	1.96	1.51	1.75	1.57	2.5	2.16	2.25	1.45	1.8	1.47	1.29	1.62	1.63	0.94	1.02	1.05	0.97	0.93	0.91	1.09	1.1	0.86	0.83	1.14	0.66	0.93	0.91	0.84	1.06	1	0.81
model_10123	1	1.41	1.16	1	1	1	1	1	1	1.04	1	1	1	1	1	1	1.03	1	1.06	1	1.04	1	1	1.02	1	1	1.03	1	1	1	1	1	1	1	1	1	1	1.1	1.14	1.03	1.08	1	1.09	1	1	1	1	1	1
model_10124	1.06	0.86	1.22	2.05	1.47	1.03	1.45	1.83	1.85	2.22	1.34	1.64	0.9	1.91	1.62	1.47	1.49	1.27	1.48	1.32	1.03	1.08	1.73	1.6	1.09	1.81	1.49	1.78	1.67	1.28	1.53	0.89	1.58	1.18	1.01	1.15	1.15	1.03	1.04	0.96	0.81	1	0.9	0.97	1.01	0.91	0.75	0.79	0.84
model_10125	1	1	1	1	1	1.03	1	1	1.07	1	1	1	1	1	1	1	1	1	1	1	1	1	1	1	1	1	1	1	1	1	1	1	1	1	1	1	1	1	1	1.03	1	1	1	1.03	1	1	1	1	1
model_10127	0.91	0.91	1.2	0.91	0.91	1.04	1	1.01	1.03	0.99	0.91	1.12	0.91	0.96	1	0.91	0.94	1	1.11	0.95	1.04	0.91	1.09	1	0.99	0.99	1.02	0.91	0.99	1.15	1.02	1.12	1.47	1.17	0.91	1	0.91	1.13	0.91	1.21	1.09	1.03	1.33	1.18	0.97	1.24	1.39	1.04	1.24
model_10128	1	1	1	1	1	1	1	1	1	1	1	1	1	1	1	1	1	1.01	1	1	1	1	1	1	1	1	1.03	1	1	1	1	1	1	1	1.34	1	1	1	1	1	1	1	1	1	1.04	1.03	1	1	1
model_1013	0.92	1.29	0.92	0.92	1.65	1.35	1.06	1.82	1.19	1.2	0.92	1.02	1.2	1.45	1.29	1.37	1.18	1.35	1.31	1.48	1.35	1.05	1.25	1.05	1.14	1.17	1.14	1.27	1.17	1.05	1.03	0.92	1.2	1.08	0.92	1.05	0.92	1.09	0.92	0.95	1.06	0.92	1	0.92	0.97	0.97	0.92	1.09	1.15
model_10134	1	1	1	1	1	1	1	1	1	1.05	1	1	1.16	1	1	1	1	1	1	1	1.02	1	1	1.02	1	1.05	1	1	1	1	1	1	1	1	1	1	1	1.1	1	1.03	1	1.14	1.18	1	1	1.03	1	1.1	1
model_10135	0.96	0.96	0.96	0.96	0.96	1.02	0.96	0.96	1.03	1.04	0.96	0.96	1.11	1.1	1	0.99	1.06	0.99	0.96	1.01	0.98	1.11	0.96	1.05	1.23	1.12	0.99	0.96	1.14	1.11	0.96	0.96	0.96	1.14	0.96	1	1.07	1.06	0.96	1	1.19	1.31	1.28	0.96	1	0.99	0.96	1.15	1.13
model_10137	1.57	1	1	1	1	1.06	1	1	1	1.06	1	1	1	1.03	1.05	1	1	1.01	1	1	1.04	1	1.1	1.02	1	1	1	1	1	1	1	1	1	1.18	1	1.11	1	1.19	1	1.03	1	1	1	1	1	1	1	1.1	1.03
model_10138	0.98	0.98	0.98	0.98	0.98	1.02	0.98	0.98	1.1	1.07	0.98	0.98	0.98	0.98	0.98	1.03	1.01	0.98	0.98	0.98	0.98	1.12	0.98	0.99	1.11	0.98	0.98	0.98	0.98	1.05	0.98	1.12	0.98	0.98	1.19	1.05	1.08	1.07	0.98	1.04	1.05	0.98	0.98	1.04	1.01	1.16	1.03	0.98	1.01
model_10139	1	1	1	1	1	1	1	1.12	1	1	1	1	1.16	1.03	1.03	1	1	1	1	1	1	1	1	1	1	1.05	1	1	1	1	1	1.15	1	1	1	1.04	1.11	1.19	1	1	1	1	1	1.03	1.04	1.06	1.09	1	1.03
model_1014	0.93	0.93	1.23	0.93	0.93	0.93	0.93	0.93	0.93	0.97	0.93	0.93	1.07	0.96	0.96	0.93	0.95	0.95	1.05	0.93	0.93	0.93	0.93	0.94	0.93	0.97	0.95	0.93	1.02	0.93	1.05	0.93	0.93	1.1	0.93	0.93	1.13	0.93	1.06	0.96	0.93	0.93	1.02	0.99	1	1.07	1.03	1.11	1.01
model_10140	1	1	1	1	1	1	1	1	1	1.02	1	1.12	1	1	1	1.03	1	1.01	1	1	1	1	1	1	1	1	1	1	1	1	1	1	1	1	1	1.04	1	1.15	1	1	1	1	1.09	1.07	1.04	1.03	1	1	1.03
model_10142	0.84	1.19	0.84	1.12	1.07	1.05	1.24	0.94	1.1	1.25	1.12	1.46	0.98	1.34	1.11	1.09	1.17	1.02	1.12	1	0.92	0.97	1.54	1.12	1.21	0.92	1.13	1.03	1	1.04	1.13	1.22	1.79	1	1.5	1.55	1.46	1.95	1.26	1.3	1.22	1.43	1	0.87	0.91	2.69	2.22	2.26	2.56
model_10144	1	1	1	1	1	1	1	1	1	1	1	1	1	1	1	1.06	1.02	1	1	1	1	1	1	1.04	1.04	1.05	1.05	1	1	1	1.2	1	1	1	1	1	1.11	1.1	1.14	1	1	1	1	1	1.04	1.03	1	1	1
model_10147	0.56	0.36	1.21	0.36	1.55	1.23	1.04	1.06	0.82	0.96	0.63	0.6	0.74	0.94	1.46	1.21	1.45	1.44	1.22	1.34	1.67	0.83	1.09	1.26	1.44	1.55	1.57	1.29	1.04	1.43	1.52	1.12	0.76	0.89	0.92	0.93	0.85	0.76	0.82	1.06	0.93	0.85	0.94	1.08	1	1.43	1.17	0.89	1.31
model_10148	1	1	1	1	1	1	1.05	1	1	1.02	1	1	1	1.03	1	1	1.02	1	1	1	1	1	1	1	1	1	1.05	1	1	1	1	1	1	1.37	1	1.04	1.11	1.1	1	1	1	1	1	1	1	1	1	1.1	1
model_10149	1.15	1.27	1.05	0.9	0.9	0.95	1.17	1.01	0.9	0.97	1.34	1.01	0.9	0.97	0.96	0.9	0.96	0.96	1.02	1.02	0.92	0.9	1.04	0.9	1.06	0.98	1.03	1.19	1.24	1.04	0.9	1.17	1.18	0.9	1.09	0.97	1.1	1.07	1.02	0.93	0.9	1.02	0.9	0.98	0.95	0.9	1.03	0.9	0.93
model_1015	1	1	1	1	1	1	1	1	1	1	1	1	1	1	1	1	1	1	1	1	1	1	1	1.01	1	1	1	1	1	1	1	1	1	1	1	1	1	1	1	1	1	1	1	1	1	1	1	1	1
model_10151	1	1	1	1	1.26	1	1	1	1.07	1.02	1	1	1	1.03	1	1	1.02	1.01	1	1.05	1	1	1	1	1	1	1.05	1	1	1.08	1	1	1	1	1	1	1	1	1	1	1	1	1.09	1	1.04	1.03	1	1	1
model_10152	1	1	1	1	1	1	1	1	1	1	1	1	1	1	1	1	1	1	1	1	1	1	1	1	1	1	1	1	1	1	1	1	1	1	1.21	1	1	1.19	1	1.03	1	1	1	1	1	1.19	1.05	1.1	1
model_10154	0.62	1.09	0.97	1.04	0.97	1.12	0.89	0.79	0.85	0.71	0.65	0.52	0.79	1.02	0.7	0.61	0.95	1.28	1.07	1.56	1.25	1.03	1	0.64	0.84	1.15	1.09	1.23	0.96	0.9	0.74	1.14	0.98	1.19	1.02	1.09	0.87	0.86	1.01	0.86	0.91	0.83	1.08	1.35	1.34	1.65	1.02	1.14	1.4
model_10155	1	1	1.16	1	1	1	1	1	1	1	1	1.12	1	1	1	1.05	1	1	1	1.05	1	1	1.1	1	1	1	1	1	1	1	1	1	1	1.18	1.21	1.04	1	1	1.14	1.03	1	1	1	1.1	1.04	1.03	1.05	1	1
model_10156	1	1	1	1	1	1.03	1.11	1	1.07	1.06	1	1.12	1	1.07	1.03	1.1	1.24	1.04	1	1.05	1.02	1	1.1	1.19	1.18	1.14	1.05	1	1.19	1.15	1.13	1	1	1	1	1	1	1	1	1.03	1	1	1	1.09	1	1.03	1.05	1	1
model_10157	0.9	0.9	0.9	0.9	0.9	0.94	0.99	0.9	0.96	1.08	0.9	1	0.9	0.9	0.95	0.97	1.01	0.94	0.9	0.94	0.95	1.17	1.04	1.03	0.9	0.94	0.99	0.99	0.9	0.9	0.9	1.03	0.9	0.9	0.9	1.08	1	1.12	1.22	1.12	1.38	1.14	0.9	1.05	1.05	1.01	0.95	0.98	0.99
model_10158	1	1	1	1	1	1	1	1	1	1	1	1	1	1.03	1	1	1.03	1	1	1	1	1	1	1	1	1.05	1	1	1	1	1	1	1	1	1	1	1	1	1	1	1	1	1	1	1	1	1	1	1
model_10159	0.92	0.92	0.92	0.92	0.92	1.01	0.92	1.03	0.98	0.94	1.07	1.1	0.92	1.02	0.95	0.97	0.95	1.06	0.98	0.97	0.92	0.92	0.92	0.92	1	1.05	0.92	1.02	0.92	1.06	0.92	0.92	0.92	0.92	0.92	1.09	1.02	0.92	0.92	0.99	0.92	0.92	1.14	1.05	0.96	1.03	0.97	0.92	1.05
model_10160	1	1	1	1	1	1	1	1	1	1	1	1	1	1	1	1.03	1	1	1	1	1.02	1.15	1	1.01	1	1.05	1	1	1	1	1	1	1	1	1	1	1	1	1	1	1	1.14	1	1	1	1	1	1	1
model_10161	0.93	0.93	0.93	0.93	1.17	0.98	0.93	0.93	0.93	1	0.93	0.93	1.07	1.02	0.96	0.98	0.94	1.05	0.93	0.98	1.01	0.93	0.93	0.96	0.97	0.93	0.93	0.93	1.01	0.93	0.93	1.07	1.21	0.93	0.93	1.1	0.93	1.2	0.93	1.04	0.93	0.93	1.01	0.99	1	0.96	1.03	0.93	1.03
model_10162	0.98	0.98	0.98	0.98	0.98	0.98	0.98	0.98	0.98	1.04	0.98	0.98	0.98	1.04	1.01	1.01	0.98	0.99	0.98	1.03	1	0.98	0.98	1	0.98	1.02	0.98	0.98	1.07	0.98	1.11	0.98	0.98	0.98	0.98	0.98	1.19	0.98	1.12	1.07	0.98	1.11	1.07	1.05	1.09	1.01	1.09	1.07	0.98
model_10163	1	1	1.16	1	1	1	1.14	1.12	1	1.04	1	1	1	1.05	1	1.03	1.11	1.03	1	1	1	1	1	1.07	1.04	1	1	1.11	1	1	1.13	1	1	1	1	1	1	1	1	1	1.29	1	1	1.03	1.04	1	1	1	1
model_10164	1	1	1	1	1	1	1.05	1	1.07	1	1	1	1	1.03	1	1	1.02	1.01	1	1	1.02	1	1.1	1.01	1	1.05	1.05	1	1	1	1	1	1.31	1	1	1	1	1.15	1	1	1	1	1	1.03	1.04	1.05	1	1	1
model_10165	0.95	0.95	0.95	1.25	0.95	0.95	1.05	1.06	0.95	0.95	0.95	1.06	1.1	1	0.98	0.97	0.97	0.96	1.01	0.95	0.95	0.95	0.95	0.97	0.99	1.06	0.97	0.95	0.95	1.02	1.19	0.95	0.95	0.95	0.95	1.05	1.05	1.04	0.95	1.05	0.95	0.95	0.95	0.95	1.08	0.98	0.95	0.95	0.95
model_10166	1.39	0.75	0.87	1.37	0.94	1.04	0.87	0.92	0.94	0.94	0.75	0.75	0.86	0.9	1.12	0.92	0.89	0.98	0.84	0.96	1.02	0.86	0.82	0.91	1.07	0.98	0.92	1.07	0.82	1.21	0.94	0.86	0.75	1.02	1.33	1.17	1.29	0.96	1.16	0.93	0.92	1.05	1.06	1.24	1.06	1.15	1.02	1.08	0.95
model_10168	1	1	1	1	1.26	1	1	1	1	1	1	1	1	1	1	1	1	1.01	1	1	1	1	1	1	1	1	1	1	1	1	1	1	1	1	1	1.06	1	1	1	1.03	1	1	1	1	1	1.03	1	1.1	1.05
model_10169	1	1	1	1	1	1.03	1	1	1	1	1	1	1	1	1.03	1	1	1	1	1	1	1	1	1	1	1	1	1	1	1	1	1	1	1	1	1	1	1.1	1	1.03	1	1	1	1	1	1.03	1	1	1
model_1017	0.97	1.36	0.97	0.97	0.97	0.97	0.97	1.08	1.09	1.06	0.97	0.97	1.12	1.13	1	0.99	1.03	0.99	1.09	0.97	0.98	1.11	1.06	1.14	1.18	1.05	0.97	1.07	1.06	1.23	1.09	0.97	0.97	0.97	0.97	1.04	1.07	0.97	0.97	1	0.97	0.97	1.06	1.12	0.97	1	0.97	1.06	0.97
model_10171	1.28	1	1.16	1	1	1	1	1	1	1	1	1	1	1	1.09	1	1	1.03	1	1	1.02	1	1	1	1.04	1	1	1	1	1.08	1	1	1	1	1	1	1	1	1	1.03	1	1	1	1	1	1	1.05	1	1.03
model_10173	1.18	1.3	0.92	0.92	0.92	1	1	0.92	0.98	0.94	0.92	0.92	0.92	1.07	0.99	1.03	0.95	0.95	0.98	1.05	0.98	0.92	1.16	1.05	1.04	1.1	0.97	0.92	1.01	0.99	0.92	1.06	0.92	1.09	0.92	0.95	1.02	0.92	1.05	0.95	0.92	1.17	1.01	0.99	0.98	1.03	0.97	0.92	0.92
model_10175	0.91	0.91	1.06	1.2	1.15	0.96	0.96	1.02	0.91	0.96	1.06	1.13	1.05	0.94	0.96	0.93	0.91	0.93	0.91	0.91	1.01	0.91	1.09	0.95	0.99	0.91	1.04	0.91	0.99	0.98	0.91	1.18	1.47	1.47	0.91	1.66	1.31	1.55	1.29	1.4	1.36	1.54	1.42	1.3	1.45	1.02	1.19	1.31	1.12
model_10176	1	1	1	1	1	1	1	1	1	1	1	1	1	1	1	1	1	1.01	1	1	1	1	1	1.01	1	1	1	1	1	1	1	1	1	1	1	1.04	1	1	1	1	1.08	1	1	1	1	1	1	1.1	1
model_10177	1	1	1	1	1	1	1	1	1	1	1	1	1.16	1	1.03	1	1.02	1	1.1	1.05	1	1	1	1.02	1.04	1	1	1.11	1	1	1	1	1	1	1	1	1	1	1	1	1	1	1	1	1	1	1	1	1
model_10178	1	1	1	1	1	1.03	1	1	1	1	1	1	1	1	1	1	1	1	1.1	1	1	1	1	1	1	1	1	1	1	1	1	1	1	1	1	1	1	1	1	1	1	1.14	1	1	1	1	1	1	1.03
model_10179	0.95	0.95	1.1	0.95	0.95	0.95	0.95	0.95	0.95	1.02	1.1	0.95	0.95	1.2	1.15	1.05	1.11	1.04	1.01	0.95	1.13	1.23	1.14	1.12	1.1	1.03	1	0.95	1.23	1.13	0.95	1.09	1.24	1.3	0.95	1.09	0.95	1.13	0.95	1.1	0.95	0.95	0.95	0.98	1.08	1.03	1	0.95	1.06
model_1018	0.94	0.94	0.94	1.54	0.94	1.22	1.19	1.16	1	1.16	0.94	1.05	1.38	1.02	1.02	1	0.97	0.95	1.09	0.94	0.96	1.22	0.94	0.96	0.94	0.98	0.94	1.04	0.94	0.94	0.94	0.94	0.94	0.94	0.94	1.01	1.04	1.12	0.94	1.14	1.39	1.07	1.44	0.97	0.99	1.05	1.2	0.94	1.11
model_10180	0.68	0.53	0.79	1.05	1.1	1.18	1.05	0.89	0.8	0.9	0.93	0.86	1.23	0.95	0.8	0.82	0.95	1.25	1.14	1.19	1.18	0.94	1.09	0.91	0.96	0.89	1.02	1.19	0.79	1.14	1.3	0.85	1.13	1.03	1.11	0.85	0.88	0.77	1.64	0.89	1	0.98	1.17	1.04	1.12	1.23	1.17	1.45	1.23
model_10181	0.88	0.97	1.02	0.91	0.87	0.94	0.8	1.01	0.91	1.02	0.8	0.85	0.97	0.97	1.11	0.93	0.88	1	1.14	0.93	0.87	1	0.83	0.87	0.78	1.01	0.84	0.91	1.01	0.96	0.86	0.89	2.35	1.14	1.29	1.03	1.31	1.04	0.88	1.15	0.8	0.78	0.88	1.03	1.08	1	1.35	1.04	0.97
model_10182	1.13	0.89	0.89	0.89	1.12	1.01	0.89	0.99	1.06	1.05	1.03	1.31	1.02	0.91	1.04	1	0.96	0.93	1	0.93	0.94	1.02	0.98	0.96	0.93	0.97	0.91	0.98	1.05	0.89	1	1.1	0.89	0.89	1.27	1.14	0.89	1.14	1.01	1.04	0.89	0.89	0.89	1.01	0.89	1.05	1.03	1.06	0.95
model_10183	1.28	1	1	1	1	1	1	1	1	1	1	1	1.16	1	1	1.03	1	1	1	1	1.02	1	1	1	1	1	1	1	1	1	1	1	1	1	1	1	1	1	1	1	1	1	1	1.03	1.07	1	1	1	1
model_10184	1	1	1	1	1	1	1	1	1	1.02	1	1	1	1	1	1	1	1.01	1	1	1	1	1	1.01	1	1	1	1	1	1	1.13	1	1	1	1.21	1	1	1	1	1.03	1	1	1.09	1	1	1	1.05	1	1
model_10185	1	1	1	1	1	1.03	1	1	1	1	1	1	1	1.03	1.16	1	1	1.01	1	1	1	1	1	1	1	1	1	1	1	1	1	1.39	1	1	1.21	1.14	1.11	1.29	1	1	1.16	1.27	1.09	1.03	1.15	1.08	1.28	1.19	1.29
model_10186	1	1	1	1	1	1.06	1.05	1	1	1	1	1	1	1	1.07	1.07	1	1.06	1	1	1	1	1	1	1	1	1	1	1	1.08	1	1	1	1	1	1.04	1	1.1	1	1.03	1	1	1	1	1	1	1	1	1.07
model_10187	1	1	1.16	1	1	1	1	1	1	1.02	1	1.12	1	1	1	1	1.02	1.03	1.06	1	1	1.15	1	1	1	1.05	1	1.11	1.09	1	1	1	1	1	1	1	1	1	1	1.03	1	1	1	1.05	1.04	1.12	1	1	1.03
model_10189	1	1	1	1	1	1	1	1	1	1	1	1	1	1	1	1	1	1	1	1	1	1	1	1	1	1	1	1	1	1	1	1	1	1	1	1	1	1	1	1	1	1	1	1	1	1	1	1	1
model_1019	1.28	1.41	1	1.32	1	1.03	1	1	1	1	1	1	1	1.06	1	1	1.02	1.01	1.19	1	1.02	1	1.1	1	1	1	1.03	1.22	1	1	1	1	1	1	1	1.04	1	1	1.14	1	1	1	1	1.03	1.04	1	1	1	1
model_10190	1	1	1	1	1	1	1	1	1	1	1	1	1	1	1	1	1	1	1	1.05	1	1	1	1	1	1	1	1	1	1.08	1	1	1	1	1	1	1	1.1	1.14	1	1	1	1	1	1	1	1	1	1
model_10191	0.96	0.96	0.96	0.96	1.21	0.99	1.06	0.96	0.96	0.99	0.96	1.07	1.41	0.96	1.02	0.98	1.04	0.99	1.02	1.01	1.06	0.96	0.96	0.97	1.04	1	1.01	1.06	0.96	1.1	0.96	0.96	1.25	1.13	0.96	0.99	0.96	0.96	0.96	1.16	1.03	1.09	0.96	1.14	1.03	1.01	1.01	0.96	1.05
model_10192	1.25	0.98	1.13	0.98	0.98	1.01	0.98	0.98	0.98	1.01	1.13	1.09	0.98	1	0.98	1	0.99	0.98	1.04	1.03	1	0.98	0.98	1	0.98	0.98	0.98	0.98	0.98	0.98	1.1	0.98	0.98	1.26	0.98	1.01	0.98	1.07	0.98	0.98	0.98	0.98	1.07	0.98	0.98	0.98	0.98	1.07	1.01
model_10193	0.94	0.94	1.09	0.94	0.94	0.97	0.94	0.94	1	0.99	0.94	0.94	0.94	0.94	0.94	0.94	0.95	0.96	1.06	0.99	0.96	0.94	1.03	0.96	1.05	0.98	0.96	1.14	0.94	0.94	0.94	1.22	1.23	1.11	0.94	1.18	1.04	1.03	0.94	1	0.94	0.94	1.02	1	0.97	0.99	1.04	0.94	1
model_10194	1	1	1	1	1	1	1.11	1	1	1.02	1	1	1.25	1	1.03	1	1.03	1	1	1	1	1	1	1.01	1.04	1	1	1	1	1	1	1	1	1	1	1.04	1	1	1	1.03	1	1	1	1	1.04	1	1	1	1
model_10195	0.98	0.98	0.98	0.98	0.98	1.04	1.09	0.98	0.98	1	0.98	1.1	0.98	1.01	1.02	1.01	0.98	0.98	1.04	0.98	1	1.28	0.98	1.02	1.03	0.98	0.98	0.98	0.98	0.98	0.98	0.98	1.28	0.98	0.98	1.02	0.98	0.98	1.12	1.08	0.98	0.98	0.98	0.98	1.02	1.1	1.09	1.13	1.03
model_10196	1.26	1.31	1.63	1.16	2.24	1.38	1.2	1.12	1.09	1.05	1.26	1.42	0.95	1.19	1.3	1.02	1.62	1.47	1.1	1.18	1.67	1.09	1.14	1.35	1.52	1.83	1.47	1.94	1.29	1.05	1.06	0.9	0.77	1.02	0.84	1.38	1.15	0.81	0.83	0.92	0.85	0.75	1.18	1.07	1.23	0.99	0.95	0.96	1
model_10197	0.92	1.29	1.37	0.92	0.92	1	0.92	1.02	0.92	1.01	0.92	1.13	0.92	1.09	0.98	1.07	0.96	1	0.92	0.96	0.93	0.92	0.92	1.1	1.1	0.96	1	0.92	1	1.15	0.92	0.92	0.92	0.92	0.92	1.09	1.02	1	1.12	0.95	1.14	1.17	1.08	1.06	1.11	0.94	1.02	0.92	0.98
model_10198	0.93	0.93	0.93	0.93	0.93	1.13	1.1	0.93	1.05	1.02	1.07	1.15	0.93	1	1.11	0.93	1.06	1.03	1.1	0.93	0.96	0.93	0.93	0.93	0.93	0.93	0.93	0.93	0.93	0.93	0.93	0.93	1.21	1.27	1.12	0.99	1.09	0.93	1.05	1.07	1.12	1.18	1.01	1.09	0.99	0.95	1.11	1.19	1.07
model_10199	0.89	1.06	1.02	1.43	1.11	1.25	0.9	0.91	0.82	0.67	1.04	0.71	0.77	1.21	0.9	0.65	0.98	1.31	0.96	1.34	1.38	0.98	0.83	0.76	1	1.03	1.12	1.24	1	0.94	1.11	1.08	0.86	1.18	0.97	1.07	1.15	0.8	1.01	0.73	0.9	1.08	0.96	1.15	1.14	1.3	1.36	1.12	1.35
model_102	0.86	1.15	1.21	1.11	1.28	1.33	0.91	1.04	0.95	0.73	0.79	0.98	0.7	0.89	0.73	0.78	1.11	1.48	1.17	1.52	1.7	0.94	1.08	0.87	0.98	1.19	1.37	1.09	1.03	1.06	1.2	1.32	1.33	0.9	1.25	1.05	1	0.97	0.96	0.93	0.99	0.74	0.91	1.14	1.2	1.23	1.17	0.96	0.89
model_1020	0.91	0.91	1.21	1.21	0.91	0.96	0.96	1.08	0.97	1.06	1.45	1.02	1.2	1.13	1.26	0.96	0.94	1.1	1.09	1.01	1.15	1.05	1.19	1.05	1.12	1.16	1.11	1.27	1	1.41	1.03	1.19	1.2	1.42	1.31	0.91	1.11	1.14	0.91	1.07	1.13	0.91	0.91	1.01	0.91	1.02	0.96	0.91	0.94
model_10200	0.98	1.61	1.39	0.98	0.98	0.98	1.08	0.98	1.14	1.05	0.98	0.98	0.98	1	1.01	1	1.09	1	1.04	1.03	1.05	1.12	0.98	1.04	1.09	1.02	1.03	1.08	0.98	0.98	0.98	1.12	0.98	0.98	0.98	1.01	1.08	0.98	1.11	1.13	1.13	0.98	1.15	1.14	1.2	1.22	1.11	0.98	0.98
model_10201	0.94	0.94	0.94	0.94	0.94	1.02	0.94	1.05	1.06	0.97	0.94	1.05	1.08	0.97	0.94	0.96	0.99	0.97	0.94	1.11	0.94	0.94	0.94	0.99	0.94	0.98	1.01	1.04	0.94	0.94	0.94	0.94	0.94	0.94	1.14	0.94	1.04	1.21	1.27	1.06	0.94	1.07	0.94	1	0.97	0.97	0.94	1.12	0.97
model_10202	1	1	1	1	1	1	1	1	1	1	1	1	1	1	1	1	1	1	1	1	1	1	1	1	1	1	1	1	1	1	1	1	1	1	1	1	1	1	1	1.03	1.08	1	1	1.03	1	1	1	1	1.03
model_10203	0.94	0.94	0.94	0.94	0.94	1.07	0.99	1.16	1.26	1.12	0.94	1.05	1.08	0.98	0.99	1.02	0.95	1	1	0.94	0.94	1.08	0.94	0.96	0.94	1.01	0.94	0.94	1.02	1.01	0.94	1.22	1.23	0.94	0.94	0.94	1.14	1.21	0.94	1.12	1.09	1.07	0.94	0.94	0.94	0.99	1.11	1.12	0.97
model_10204	0.95	0.95	0.95	0.95	0.95	0.98	1	0.95	1.05	1.01	0.95	0.95	0.95	0.95	0.95	1	1.03	0.97	0.95	1	0.98	1.09	1.14	0.96	0.99	0.95	1.03	1.05	1.04	1.02	0.95	1.09	1.24	0.95	0.95	1.02	0.95	0.95	0.95	0.95	0.95	0.95	0.95	1.02	1.06	0.95	1	1.1	1.05
model_10205	0.96	1.35	0.96	0.96	0.96	1.05	1.04	1.07	0.96	1	1.11	0.96	0.96	0.96	0.99	0.98	0.99	1.07	1.14	1.01	1.05	0.96	0.96	1.01	0.96	0.96	1.01	0.96	0.96	0.96	0.96	0.96	0.96	0.96	0.96	0.99	1.06	1.05	0.96	1.11	0.96	1.09	1.14	1.03	1.05	0.99	1.12	1.05	1.01
model_10206	0.95	0.95	1.1	0.95	1.2	1.02	0.95	0.95	0.95	0.98	0.95	1.17	0.95	0.97	0.98	0.99	0.96	0.97	1.07	1	1	0.95	0.95	1.03	0.95	0.95	0.95	0.95	0.95	0.95	0.95	0.95	0.95	1.3	0.95	0.98	0.95	0.95	0.95	1.13	1.07	0.95	1.26	0.98	1.05	1	1.05	1.04	1.01
model_10207	0.89	0.89	1.04	0.89	1.61	0.97	1.12	0.89	1.07	1.16	1.04	1	1.31	1.52	1.35	1.17	1.07	1.2	1.22	1.03	1.05	0.89	0.89	0.95	0.89	0.89	0.94	0.99	0.89	0.89	0.89	0.89	0.89	1.22	1.2	0.96	0.89	0.98	1.34	1.15	1.11	1.21	1.14	0.99	1.09	0.92	1.09	1.15	1.07
model_1021	0.98	0.98	0.98	1.48	0.98	0.98	1.03	0.98	1.05	1	0.98	0.98	0.98	0.98	0.98	0.98	1	1.01	0.98	0.98	1.08	0.98	1.08	1.01	1.02	0.98	0.98	0.98	1.07	0.98	0.98	1.13	1.46	0.98	0.98	1.05	0.98	0.98	1.12	1.08	0.98	0.98	0.98	1.16	1.09	1.04	1.03	0.98	1.01
model_10211	1	1	1	1	1	1	1	1	1	1.02	1.16	1	1	1.07	1	1.03	1	1.03	1	1	1	1	1	1	1	1	1	1	1	1	1.2	1	1	1	1	1	1	1	1	1.03	1	1	1	1	1	1	1	1	1
model_10213	1	1	1	1	1	1	1	1	1	1	1	1	1	1.03	1	1	1	1	1	1	1.02	1	1	1	1	1	1	1	1	1.08	1	1	1	1	1	1	1	1	1	1	1	1	1	1	1	1	1	1	1
model_10214	0.91	0.91	1.06	1.2	1.15	1.02	1.01	0.91	0.97	0.98	0.91	0.91	1.05	0.96	1.02	0.91	0.95	0.96	1	1.08	1.05	0.91	1.19	0.95	1.01	1.02	1.04	0.91	0.99	0.91	1.03	0.91	0.91	1.08	0.91	1.04	0.91	1	1.04	1.06	0.98	0.91	0.91	1.07	1.01	1.02	0.96	0.91	0.97
model_10216	0.96	0.96	1.2	1.26	1.21	0.96	1.15	0.96	0.96	0.99	0.96	0.96	1.11	0.96	0.96	0.98	0.96	0.98	0.96	1.11	0.96	1.1	0.96	1.05	1	1.22	0.98	1.27	1.14	0.96	1.2	0.96	0.96	0.96	2.13	1.17	1.06	0.96	0.96	0.96	1.03	0.96	1.13	1.13	0.99	1.21	1.01	1.1	0.96
model_10218	1	1	1	1	1.26	1.03	1	1	1	1.02	1	1	1.16	1.06	1.1	1.03	1.05	1.05	1.13	1.05	1.13	1.3	1	1.07	1.09	1	1.08	1.17	1.09	1	1	1	1	1	1	1.07	1	1	1	1.06	1	1.14	1	1	1	1.06	1.05	1	1.03
model_1022	0.92	0.92	0.92	0.92	0.92	1	0.97	1.03	1.1	1.01	1.07	0.92	1.06	0.97	1	0.94	0.98	0.98	0.98	0.92	0.95	1.06	1.01	0.99	0.96	0.96	1.01	0.92	1	0.99	0.92	1.13	0.92	0.92	0.92	0.95	0.92	0.92	0.92	0.95	0.92	0.92	1.09	1.01	1.01	1.03	0.97	1.1	0.98
model_10220	0.95	1.33	0.95	0.95	1.34	1	0.95	0.95	1.01	0.99	0.95	0.95	1.24	1	1.03	0.97	1.03	1.03	1.1	0.99	1.15	1.38	0.95	1	1.01	1.03	1.07	1.21	1.08	0.95	1.07	0.95	0.95	0.95	0.95	1.05	1.05	1.13	1.08	0.98	1.02	0.95	0.95	0.95	0.98	1.06	1	1.04	1
model_10221	1	1	1	1	1	1	1	1	1	1.04	1	1	1	1.03	1	1.03	1	1.01	1	1	1	1	1	1	1	1.05	1	1	1	1	1.13	1	1	1	1	1.07	1.11	1	1	1	1	1	1	1.07	1.04	1	1	1	1.03
model_10222	1	1	1	1	1	1	1	1.19	1	1	1	1	1	1	1	1.05	1	1	1	1	1.02	1	1	1	1	1	1	1	1	1	1	1	1	1	1	1	1	1	1.14	1	1	1	1	1	1	1	1	1	1
model_10223	0.86	1.21	1.14	1.14	0.86	1.02	1	0.96	1.18	1.01	1	0.96	1	1.01	1	0.93	1.03	1.02	0.92	0.95	1.04	1.12	1.04	1.02	1.01	0.98	0.93	1.05	0.94	0.99	0.97	1.25	0.86	0.86	1.42	1.1	1.14	0.94	0.98	1.14	1.28	1.17	1.02	1.18	1.05	1.21	1.22	1.03	1.28
model_10224	1	1	1	1	1	1	1	1	1	1	1	1	1	1	1	1	1	1.01	1	1	1	1	1	1	1	1	1	1	1	1	1	1	1.31	1	1	1	1	1	1	1	1	1	1	1	1	1	1	1	1
model_10226	1	1	1	1	1	1	1	1.12	1	1	1	1	1	1	1	1	1	1	1	1	1	1	1	1	1	1	1	1	1	1	1	1	1	1	1	1	1	1	1	1	1.08	1	1	1	1.04	1	1	1	1
model_10227	0.94	0.94	0.94	0.94	0.94	1	0.99	1.05	1.04	1.01	0.94	0.94	0.94	0.94	0.94	0.94	0.96	1.01	1	0.94	0.99	0.94	0.94	0.95	0.98	0.98	0.99	0.94	1.03	1.08	0.94	0.94	0.94	0.94	0.94	1.11	0.94	0.94	0.94	1.04	1.09	1.07	0.94	1.01	0.98	1	0.94	1.08	0.97
model_10228	1	1	1	1	1	1	1.11	1	1	1.02	1	1.24	1	1	1.12	1	1.07	1.07	1	1	1.02	1	1	1.04	1.04	1	1.07	1.11	1	1	1	1	1	1	1	1.14	1.22	1.29	1	1.07	1.08	1	1	1.37	1.04	1.06	1.05	1	1.07
model_10229	1	1	1	1	1.26	1.06	1	1	1	1.03	1	1	1	1	1.05	1.03	1	1	1	1	1	1	1	1	1	1	1.05	1	1	1	1	1	1	1	1	1.04	1	1	1	1.1	1	1.14	1	1.05	1	1.09	1	1	1
model_1023	0.9	0.9	0.9	0.9	0.9	1.03	1	1.01	1.08	1.02	1.19	1.01	0.9	0.93	1	0.95	0.95	1.04	1.02	0.95	0.95	1.18	0.9	0.91	0.98	0.94	0.95	0.9	1.07	0.97	0.9	1.04	0.9	0.9	0.9	0.94	0.9	1.08	1.4	1.11	1.12	0.9	0.9	1.06	1.02	1.11	0.9	0.99	1.12
model_10230	0.61	1.62	0.71	0.61	0.61	1.25	0.94	0.97	0.85	0.83	0.61	0.98	0.61	0.9	0.73	0.78	0.91	1.08	0.96	1.13	1.52	1.07	0.67	0.82	1.22	0.87	1.07	1.25	0.66	1.03	0.76	1.21	1.17	0.98	1.27	1.14	1.26	1.61	1.03	1.15	0.9	0.86	1.24	1.28	1.11	1.18	1	1.24	1.1
model_10231	1	1	1	1.51	1	1	1.05	1	1	1	1	1	1	1	1	1	1.02	1	1	1	1	1	1	1	1.09	1	1.03	1	1	1	1	1	1	1	1	1	1	1	1	1	1	1	1	1	1	1	1.05	1	1.03
model_10232	1	1	1	1.32	1	1	1	1	1	1.04	1	1	1	1	1	1	1	1	1	1	1.03	1	1	1	1	1	1	1.11	1	1	1	1	1	1	1	1	1	1	1	1.03	1	1	1.09	1	1	1	1	1	1
model_10233	0.89	0.89	1.18	1.35	1.13	0.92	0.94	1.1	0.99	0.94	0.89	1	0.89	0.96	1.11	1.17	1	1.12	1.1	0.97	1.04	1.16	1.26	1.11	1.01	0.97	1.15	1.09	1.06	1.03	1.01	0.89	0.89	1.06	0.89	0.93	1.19	0.98	0.89	0.97	0.89	1.02	1.14	1.11	0.93	0.99	1.04	1.07	0.89
model_10234	1.38	1.24	1.17	0.88	0.88	0.99	1.07	0.88	1.56	1.5	0.88	1.2	2.1	1.21	1.32	1.52	1.2	1.06	1.26	1	1.04	1.15	1.95	1.46	1.18	1.19	1.28	1.26	1.05	1.47	1.22	1.01	1.15	1.3	0.88	1.07	0.98	1.14	1.25	0.97	0.95	1	0.88	0.88	0.95	0.99	1.03	1.1	0.97
model_10235	1	1	1	1	1	1	1	1	1	1.02	1	1	1.16	1	1.03	1.09	1.02	1.04	1	1.05	1.02	1	1	1.01	1	1	1.03	1	1	1	1.2	1	1	1	1	1.04	1	1.1	1	1.07	1	1	1	1	1.07	1.17	1	1.1	1.03
model_10236	1.2	1.32	1.33	1.24	0.94	0.94	0.94	0.94	0.94	1.03	1.09	1.05	1.08	0.96	1.03	1.1	0.99	1.01	0.99	0.94	0.95	0.94	1.12	0.97	0.98	1	0.98	0.94	1.02	0.94	0.94	0.94	0.94	1.11	1.14	1.1	1.1	0.94	1.19	1.2	1.08	1.06	1.86	1	1.03	1.27	1.31	1.54	1.12
model_10237	1.07	0.84	1.11	1.54	0.84	0.89	0.98	0.94	1	1.09	0.97	1.2	0.97	0.96	1.17	1.07	0.97	0.94	1.32	0.93	0.99	0.84	1.01	1.01	1.06	1.09	1.05	0.84	0.99	1	0.84	1.09	1.1	0.84	1.2	0.96	1.08	0.84	0.84	0.99	0.84	0.84	0.99	1.1	1	0.94	0.96	0.97	0.98
model_10238	1.47	0.94	0.94	0.94	0.94	0.97	0.94	0.94	1	0.96	0.94	0.94	0.94	1.12	1.04	0.99	0.94	1	0.94	0.94	0.97	0.94	1.13	0.99	0.98	1.02	1.01	1.04	0.94	0.94	0.94	0.94	1.23	1.46	1.14	1.14	0.94	1.21	1.33	1.04	1.01	1.07	0.94	1.02	1.08	1.18	0.99	0.94	1
model_10239	1	1	1	1	1	1	1	1	1	1	1	1	1	1	1	1	1	1	1	1	1	1	1	1	1	1.05	1	1	1	1	1	1	1	1	1	1	1	1	1.14	1	1	1	1	1	1	1	1	1	1.03
model_10242	0.94	0.94	0.94	1.25	0.94	0.97	0.94	0.94	0.94	0.94	0.94	1.06	0.94	1.02	0.98	0.97	0.98	0.98	0.94	0.99	1.06	1.09	0.94	1	0.94	1.05	0.97	0.94	0.94	1.09	1.06	1.08	1.23	0.94	1.27	1.05	0.94	0.94	1.07	0.94	1.02	0.94	1.03	1.03	1.13	1	1.08	0.94	1.01
model_10243	0.9	0.9	1.04	1.19	0.9	0.98	0.9	0.9	0.9	0.93	1.04	1	0.9	0.95	0.99	0.92	0.93	0.94	1.1	0.9	0.94	1.03	0.99	0.95	1	0.94	0.95	1.09	0.9	0.9	1.01	1.17	0.9	0.9	1.48	1.03	0.9	0.9	0.9	0.96	1.15	1.02	1.4	1.14	1.12	1.1	0.95	1.07	1.14
model_10249	1	1	1.16	1	1.26	1	1.05	1	1	1.04	1	1	1	1.05	1.05	1.03	1	1	1.19	1	1.08	1	1	1.07	1	1.05	1.08	1	1.09	1.08	1	1	1	1	1	1.07	1.11	1.35	1	1	1	1.14	1	1	1	1.06	1.05	1	1.03
model_1025	0.96	0.96	1.12	0.96	0.96	0.96	0.96	0.96	0.96	1	0.96	0.96	1.11	0.99	0.96	0.96	0.98	0.98	0.96	1.06	0.98	0.96	0.96	0.99	1.01	1.01	0.99	0.96	0.96	0.96	0.96	1.48	1.26	0.96	0.96	1.02	0.96	1.11	1.17	0.96	0.96	1.1	0.96	1.06	1	1.05	1.02	0.96	1
model_10251	1	1	1	1	1	1	1	1	1	1	1	1	1	1.1	1	1.03	1	1.03	1	1	1	1	1	1.01	1	1	1	1	1	1	1	1	1	1	1	1	1	1	1	1	1	1	1	1	1	1	1	1	1
model_10252	1	1	1	1	1	1	1	1	1	1.02	1	1	1	1	1.03	1.03	1	1.01	1	1	1	1	1	1	1	1	1	1	1	1	1	1	1	1.18	1.21	1	1.11	1	1	1	1	1	1	1.09	1.04	1	1	1	1.03
model_10254	1	1	1	1	1	1.05	1.05	1	1	1	1.32	1	1	1	1	1	1	1.03	1	1	1	1	1	1	1	1	1	1	1	1	1	1	1	1	1	1	1	1	1	1.12	1	1	1	1	1	1	1	1.1	1
model_10256	0.72	0.46	1	0.91	1.16	1.33	1.15	1.21	1.1	1.01	1.08	0.85	1.34	1	0.89	0.92	1.11	1.27	1.04	0.71	0.93	0.89	0.79	0.69	0.82	0.59	0.74	0.69	0.66	0.73	0.76	1.26	1.8	1.27	0.92	0.91	0.72	0.97	1.4	1.31	1.07	0.72	1.38	1.12	0.92	1.14	1.07	1.53	1.32
model_10257	1	1	1.26	1	1	1.03	1	1	1.07	1.09	1.16	1.12	1	1.03	1.1	1.03	1	1.05	1	1	1.02	1	1	1.07	1	1.07	1.03	1.32	1.09	1	1	1	1	1	1	1	1	1	1	1.03	1	1	1.09	1.03	1	1.06	1	1	1
model_10259	1.22	0.95	1.19	0.95	0.95	0.98	1.1	0.95	0.95	0.99	0.95	1.06	0.95	1.05	1.02	1.02	1.01	1.02	1.05	1.05	1.03	0.95	0.95	1.01	0.99	0.99	1.05	0.95	1.09	0.95	1.07	0.95	0.95	0.95	0.95	0.98	1.11	1.04	0.95	1.02	0.95	0.95	0.95	0.98	1.06	1.05	1.08	0.95	1
model_1026	1.35	0.86	1	0.86	1.22	0.86	0.95	0.96	1.03	0.94	1.28	0.86	1.13	1.16	1.07	0.98	1	1.04	0.91	0.95	1.01	0.99	1.12	0.99	0.93	1.01	0.97	1.04	0.86	0.92	0.86	1.11	1.12	0.86	0.86	0.98	0.95	1.19	0.98	0.89	1.06	0.86	1.02	0.95	0.97	0.98	0.93	0.94	0.9
model_10261	1	1	1	1	1	1.03	1	1	1	1.02	1	1	1	1.14	1	1	1	1.05	1	1	1	1	1	1.01	1	1	1	1	1.09	1.08	1	1	1	1	1	1	1	1.1	1.14	1	1.08	1	1	1	1	1	1	1	1
model_10262	1.1	0.86	0.86	1.99	0.86	0.99	1.01	0.96	1.06	0.93	1	0.96	1	0.94	0.92	0.96	0.98	1.02	0.97	1.04	0.97	0.99	1.04	0.93	1.02	1.02	0.98	1.05	1.1	1.13	0.97	0.86	0.86	1.02	1.23	1.01	1.05	0.86	0.98	1	1.07	1.24	0.94	1.05	0.99	1.04	1.18	1.03	1.04
model_10263	1	1	1	1.32	1	1	1	1	1.07	1.09	1	1	1	1	1.07	1.05	1.1	1.07	1	1.1	1.05	1	1	1.01	1	1	1.11	1.11	1	1	1	1	1	1	1.43	1	1	1	1	1.03	1	1	1	1	1	1.03	1	1	1.07
model_10265	1	1	1	1	1	1	1	1	1	1	1	1	1	1	1	1.03	1	1	1	1	1.02	1	1	1	1	1	1.05	1	1	1	1	1	1	1	1	1	1	1	1	1	1	1	1	1	1	1	1	1	1
model_10268	1	1	1	1	1	1.03	1.11	1	1	1	1	1	1	1	1.05	1	1.03	1	1	1	1	1	1	1.02	1	1.05	1.03	1.11	1	1	1	1	1	1	1	1	1.11	1.1	1	1	1	1	1	1	1.04	1	1	1	1
model_10269	0.87	0.87	0.87	1.59	0.87	0.92	1.03	0.87	0.87	0.95	0.87	0.97	1	0.95	0.93	0.87	1.06	1	0.97	1	1.18	0.99	1.04	0.98	1.06	0.87	0.99	0.87	0.87	0.93	1.15	1.25	1.13	0.87	0.87	0.93	0.87	1.03	0.87	1.05	0.87	1.17	1.23	1.14	1.09	0.93	1.1	1	1.09
model_1027	0.97	0.76	1.13	1	0.76	0.96	1.04	1.02	0.98	1.07	0.88	0.93	0.76	1.3	1.12	1.33	1.17	1.26	1.28	1.11	1.28	1.1	1.27	1.13	1.03	1.12	1.04	1	1.04	1.1	0.85	1.09	0.76	0.76	1.08	1.12	0.92	1.12	0.96	1.09	1.68	1.28	1.13	1.02	1.28	1.31	1.36	1.47	1.49
model_10270	0.91	1.28	0.91	0.91	1.15	1.02	0.96	1.02	0.91	0.99	0.91	1.02	0.91	0.94	0.99	1.01	1	0.95	0.91	1.1	1.07	0.91	1	0.92	0.95	0.95	1	0.91	1.13	1.23	1.03	1.13	1.19	0.91	1.31	1.04	1.27	1	0.91	1.03	1.06	1.16	0.91	1.26	1.14	0.99	1.09	0.91	1
model_10271	1	1	1	1.32	1	1.03	1	1	1	1.04	1.16	1	1	1	1.03	1	1.02	1.07	1	1	1.03	1	1.3	1	1	1	1	1	1	1	1	1.15	1	1	1	1.04	1	1.1	1	1.03	1	1	1	1	1	1.12	1	1	1.03
model_10272	1	1	1	1	1	1	1	1	1	1.08	1	1	1	1	1.03	1	1	1	1.06	1	1	1	1.2	1.01	1.04	1	1	1	1	1.08	1	1	1	1	1	1.04	1	1	1.28	1	1	1	1	1.09	1	1	1	1.1	1
model_10273	1	1	1	1	1	1	1	1	1.07	1	1	1	1	1.03	1.03	1.03	1	1.01	1	1.05	1.02	1	1.1	1.04	1	1	1	1	1	1	1	1	1	1	1	1	1	1	1.14	1.07	1	1	1.09	1	1	1	1	1.1	1.03
model_10275	0.94	0.94	0.94	0.94	0.94	1	0.99	0.94	0.94	0.98	0.94	0.94	0.94	1	1.03	0.97	0.97	0.97	0.94	0.94	0.96	0.94	0.94	0.97	1.07	1.03	1.01	0.94	1.03	0.94	1.06	0.94	0.94	0.94	0.94	0.94	1.05	1.03	1.07	1.03	1.21	0.94	0.94	1	1.05	1	0.99	1.03	1.06
model_10276	0.9	0.9	0.9	1.95	1.13	0.98	0.9	0.9	0.99	0.9	1.04	0.9	0.9	1.11	1	1.04	0.97	0.97	0.95	0.94	0.96	1.39	0.99	0.91	0.9	1.02	0.92	1.3	0.9	0.9	1.01	1.57	2.77	1.5	1.09	0.9	0.9	1.19	2.27	1.21	1.26	1.27	0.9	0.93	1.2	1.01	1.19	0.98	1.38
model_10277	0.95	0.95	0.95	1.26	0.95	1.01	0.95	0.95	0.95	0.99	0.95	0.95	0.95	1.08	1.1	1.05	0.98	1.03	0.95	1	0.97	0.95	0.95	1	0.95	0.99	1	0.95	0.95	0.95	0.95	1.09	1.54	1.13	0.95	0.95	0.95	1.04	0.95	0.98	1.18	0.95	0.95	0.98	1.06	1	1.05	1.04	1.01
model_10278	0.98	0.98	0.98	0.98	0.98	1.03	0.98	0.98	1.04	0.99	1.13	0.98	0.98	0.98	1.01	1	0.98	1	1.04	1.03	1.08	0.98	0.98	1.01	0.98	1.06	1	0.98	0.98	0.98	0.98	1.12	0.98	0.98	0.98	0.98	0.98	1.07	1.24	1.04	1.13	0.98	0.98	1.06	1.01	0.98	0.98	1.07	0.98
model_10279	0.98	1.44	0.6	0.6	1.32	3.21	2.68	2.21	2.08	1.96	1.5	2.85	1.52	0.81	1.08	1.49	0.82	1.45	1.1	0.55	0.54	0.8	0.64	0.52	0.73	0.56	0.5	0.7	0.82	0.59	0.57	0.98	1.76	1.32	0.61	0.64	2.29	1.57	1.52	2.81	2.05	1.2	3.96	1.05	1.06	0.52	2.37	2.33	2.05
model_1028	0.93	0.72	0.91	0.72	1.3	0.89	1.11	1.16	1.09	0.93	0.84	0.9	0.72	0.8	0.94	0.98	0.89	0.99	1	0.84	0.87	0.83	0.87	0.74	0.82	0.72	0.76	0.88	0.86	0.89	0.72	1.05	0.72	1.07	0.72	0.87	1.33	1.33	0.72	1.06	1.35	1.02	1.34	1.06	1.03	0.94	1.07	0.91	1.14
model_10280	0.98	0.98	0.98	0.98	0.98	0.98	0.98	0.98	1.04	0.99	0.98	0.98	0.98	0.98	0.98	1.03	0.98	1	0.98	0.98	0.98	0.98	0.98	0.99	0.98	0.98	1	0.98	0.98	0.98	0.98	1.12	0.98	0.98	0.98	1.01	0.98	0.98	1.11	1.01	0.98	1.24	0.98	1.01	1.01	1	0.98	0.98	1.09
model_10281	1	1.41	1	1	1	1	1	1	1	1	1	1	1	1	1	1	1	1	1	1	1	1	1	1	1	1	1	1	1	1	1	1	1	1	1	1	1	1	1	1.06	1	1	1	1	1	1	1	1	1
model_10282	1	1	1	1	1.26	1.03	1.05	1	1	1.02	1	1	1	1	1	1.05	1.05	1.04	1	1	1	1.15	1	1.01	1	1	1	1	1	1.08	1	1	1	1	1	1.04	1	1	1	1	1	1	1	1	1	1	1	1	1.03
model_10283	0.93	1.31	0.93	0.93	1.17	1.04	1.1	0.93	1.05	1	0.93	1.39	1.22	0.93	0.98	1	0.95	1.02	0.93	0.93	0.93	1.07	0.93	0.93	0.97	0.93	0.95	0.93	0.93	0.93	0.93	0.93	0.93	1.1	0.93	0.93	1.4	1.16	1.06	0.99	1	1.05	1.24	0.99	0.93	0.93	1.18	1.11	1.07
model_10285	0.92	0.84	1.35	1.13	0.8	1.08	1.02	1.07	0.88	0.86	0.68	0.92	1.33	0.98	0.93	1.34	1.1	1.01	0.89	1.52	1.02	0.7	1.26	0.94	1.11	1.07	1.11	0.98	1.09	1.03	1.08	1.02	1.21	1.11	0.79	0.94	0.86	0.77	1.22	0.83	1.2	1.04	1.3	0.95	0.92	0.99	0.87	1.06	1.25
model_10287	1.26	0.98	0.98	0.98	0.98	1.04	1.03	0.98	0.98	1	0.98	1.1	1.13	1.01	1.01	1.01	1	1.03	0.98	1.03	0.98	0.98	0.98	0.99	1.02	0.98	0.98	0.98	1.07	1.05	0.98	0.98	0.98	0.98	0.98	1.05	0.98	0.98	0.98	0.98	1.14	0.98	0.98	0.98	1.02	1.01	1.03	1.08	1.03
model_10288	1	1	1	1	1	1	1	1	1	1.02	1	1.19	1	1.03	1.07	1	1.04	1.03	1	1	1.04	1	1	1.02	1	1.09	1	1.11	1	1	1	1	1	1	1	1.11	1.11	1.1	1	1	1	1	1	1	1.04	1	1	1	1
model_1029	1.04	0.81	1.08	1.61	1.03	1.01	1.03	1.01	0.87	0.98	0.94	1.01	0.81	1.05	1.1	0.96	0.93	1.06	0.87	0.92	0.92	1.06	0.9	1.01	0.92	0.92	0.92	0.99	0.96	1	0.92	0.93	1.06	0.96	0.81	0.93	0.9	1.05	1.26	1.14	1.14	1.15	0.96	1.17	0.94	0.97	1.04	1.13	0.92
model_10290	1.19	1.3	0.93	0.93	0.93	1.2	1.08	0.93	0.99	1.12	1.08	1.15	0.93	0.98	1.09	0.97	1.11	1.08	0.93	0.93	0.93	1.07	1.02	0.93	0.97	0.93	0.93	0.93	0.93	1.07	0.93	0.93	0.93	1.1	0.93	0.93	0.93	1.29	1.18	1.12	0.93	1.18	1.01	0.96	1	0.98	0.98	1.16	1.05
model_10291	1	1	1	1	1	1	1	1	1	1	1	1	1	1	1	1	1.02	1	1	1	1	1	1	1	1	1	1	1	1	1	1	1	1	1.18	1	1	1	1	1	1	1	1	1	1.03	1.07	1	1	1	1
model_10292	1.28	1	1.16	1	1	1.09	1.22	1.24	1	1.13	1.16	1	1.16	1.03	1	1.03	1.05	1.01	1	1	1.04	1	1.1	1.07	1	1	1.03	1	1	1.15	1	1	1	1.18	1	1	1	1.1	1	1.07	1	1	1	1.03	1	1.03	1	1	1
model_10293	1	1	1.16	1	1	1	1.05	1	1.07	1	1	1	1	1	1	1	1	1	1	1	1	1	1	1	1	1	1	1	1	1	1	1	1	1	1	1	1	1	1	1	1	1	1	1	1	1	1	1	1
model_10295	1	1	1	1	1	1.03	1	1	1	1	1	1	1	1	1.03	1	1.02	1	1	1	1	1	1.1	1.02	1	1	1.03	1	1	1	1	1	1	1	1	1	1	1	1	1	1	1	1	1	1	1.03	1	1	1
model_10296	1	1	1.16	1	1	1	1.05	1	1	1	1	1	1.16	1.03	1	1	1	1.01	1	1.08	1.03	1	1	1.01	1	1	1	1	1	1	1	1	1	1	1	1.04	1	1	1	1	1	1	1	1	1	1.03	1	1	1
model_10298	1	1	1	1	1	1	1	1	1.07	1	1	1	1	1	1	1	1	1	1	1	1	1	1	1	1	1	1.03	1	1	1	1	1	1	1	1	1	1	1	1	1.07	1	1	1	1.08	1.04	1	1	1	1
model_10299	1	1	1	1	1	1	1	1	1	1	1	1	1	1	1	1	1	1	1	1	1.02	1	1	1	1	1	1	1	1	1	1	1	1	1	1	1	1	1	1	1	1	1	1	1	1	1	1	1	1
model_1030	0.89	0.89	0.89	0.89	1.12	0.97	0.98	0.89	1	1.01	1.17	0.89	1.02	0.99	1.04	0.99	1.08	1.01	0.89	0.93	1.03	1.15	0.89	1	0.92	0.89	1	0.89	1.22	1.09	1	0.89	0.89	1.05	0.89	1.03	0.98	1.28	1.01	1.24	0.96	0.89	0.97	1.07	0.95	1.06	0.98	0.89	1.06
model_10302	1	1	1	1	1	1	1.11	1	1	1	1	1	1	1	1	1.03	1.02	1	1	1	1.05	1	1	1.05	1	1.05	1	1	1.19	1.15	1	1	1	1	1	1.04	1.11	1.1	1	1.03	1.08	1	1	1.03	1.04	1.03	1	1.1	1.1
model_10303	1	1	1	1	1	1.03	1	1.12	1	1.08	1	1	1	1	1	1.03	1.02	1.01	1	1	1.02	1	1	1.04	1	1.05	1.03	1	1	1	1	1	1	1	1	1	1	1	1	1.07	1	1	1.09	1.03	1	1	1	1	1
model_10304	1	1	1	1	1	1	1	1	1	1	1	1	1.16	1	1	1	1.02	1.02	1	1	1	1	1	1	1	1	1	1	1	1	1	1	1	1	1	1	1	1.1	1	1	1	1	1	1	1	1	1	1.1	1
model_10305	0.82	0.82	1.5	1.08	1.04	0.82	0.94	0.82	0.82	1.01	0.95	0.82	1.21	1	1.01	0.96	0.97	0.88	1.04	0.95	1.06	1.02	1.07	0.99	0.93	0.97	1.14	1	1.1	0.95	1.03	1.19	0.82	1.28	0.82	1.05	0.82	0.98	0.93	0.88	0.82	1.11	0.82	0.93	0.99	1.09	0.96	0.9	0.97
model_10307	0.92	0.92	0.92	0.92	0.92	0.97	0.92	0.92	0.98	0.95	0.92	0.92	0.92	0.98	0.92	0.99	1	0.99	0.98	0.92	1.02	0.92	1.16	0.99	0.99	1.12	0.97	1.02	1.01	0.99	0.92	0.92	0.92	1.09	1.32	1.02	1.29	0.92	1.05	1.02	0.92	1.05	0.92	1.02	1.06	1.05	1.02	0.92	0.95
model_10308	1.07	1.18	1.76	1.82	1.06	0.95	0.97	1.04	1.32	1	1.19	1	0.84	0.86	0.93	1.09	0.91	0.89	1.02	1.01	1.02	0.96	1.06	1	1.05	0.91	0.97	0.84	0.84	0.9	1.01	1.83	1.36	0.84	1.31	0.9	1.39	0.92	1.19	0.94	0.97	1.18	0.99	0.91	0.96	0.99	1.05	1	1.07
model_10309	1	1	1	1	1	1	1	1	1.1	1	1	1.12	1.16	1	1.03	1.03	1	1	1	1	1.02	1	1	1.01	1	1	1	1	1	1	1	1.15	1	1	1	1	1	1	1.14	1.07	1	1	1	1	1	1.03	1.05	1	1
model_1031	1	1	1	1	1.26	1	1	1	1	1	1	1	1.16	1	1	1	1	1	1	1	1	1	1	1	1	1	1	1	1	1	1	1.24	1	1	1	1	1	1	1	1	1	1	1	1	1	1	1	1	1
model_10310	1	1	1	1	1	1.06	1	1	1	1.02	1	1	1	1.03	1	1.03	1	1.01	1	1	1	1	1	1.01	1.04	1	1	1	1	1	1	1	1	1	1	1	1	1	1.14	1	1	1	1	1	1	1	1	1	1.07
model_10311	1.16	1.65	1.05	1.2	0.91	0.98	0.96	0.91	0.97	1.03	1.05	0.91	1.05	1.12	1.17	1.13	0.98	1.04	1.02	0.95	0.94	1.04	1	0.94	0.91	0.91	0.91	1	0.99	0.91	0.91	1.04	0.91	0.91	0.91	0.91	1.1	0.91	1.03	1.03	1.21	1.15	0.99	1	0.94	0.93	1.06	0.99	0.94
model_10313	0.94	1.32	1.09	1.54	0.94	0.98	1.04	1.16	1.06	1.03	1.09	0.94	0.94	0.98	0.94	0.96	0.95	1.01	0.94	1.13	1.05	1.22	1.03	0.97	0.98	1.19	1.01	1.04	1.25	1.01	1.06	0.94	1.23	0.94	0.94	0.97	0.94	1.03	0.94	0.94	0.94	0.94	0.94	0.94	0.97	1.07	0.94	0.94	1
model_10315	1.04	0.76	0.73	0.69	0.93	1.83	1.22	1.27	1.16	0.92	0.92	0.92	1.17	1.16	1.19	1.04	1.33	1.77	1.39	1.04	1.38	0.99	0.69	0.75	1.02	0.51	0.74	0.68	0.43	0.75	0.68	1.09	0.89	1	1.01	0.68	1.4	0.9	0.96	0.98	0.78	0.8	1.2	1.15	1.05	1.18	1.46	1.42	1.55
model_10316	1.16	0.9	1.2	0.9	0.9	1.01	1	1.01	0.96	0.93	1.05	0.9	0.9	0.98	0.93	1.02	1.01	1	1.02	0.9	0.98	0.9	0.99	1.05	0.97	0.98	1.01	1	0.99	1.04	0.9	0.9	0.9	1.07	0.9	1.02	0.9	0.99	1.03	1	0.9	0.9	0.9	1.06	1.06	1.01	0.95	0.99	0.96
model_10317	1	1.41	1	1	1	1	1	1.12	1.07	1.04	1	1.19	1	1	1	1	1	1.01	1	1	1	1	1	1.05	1	1	1	1	1	1.15	1	1	1	1	1	1.04	1	1	1	1	1.08	1	1.09	1	1	1	1	1	1.07
model_1032	1	1	1	1	1	1	1	1	1	1	1	1.12	1	1	1	1	1	1	1	1	1	1.15	1.2	1	1	1	1	1	1	1	1	1	1	1	1	1	1	1	1	1.03	1	1	1	1	1	1	1	1	1
model_10320	1	1	1	1	1	1	1	1	1.07	1	1	1	1	1	1	1	1	1.02	1.06	1	1.02	1	1	1.04	1	1.05	1	1	1	1	1	1	1	1	1	1	1	1	1	1	1.08	1	1	1	1	1.06	1	1	1
model_10322	1	1	1	1	1	1	1	1	1	1	1	1.12	1	1.03	1	1	1.02	1	1	1	1	1	1	1	1	1	1	1	1	1	1.13	1.15	1.31	1	1	1.04	1.11	1	1.14	1	1	1	1	1.03	1	1	1	1	1
model_10323	1.13	1.46	1.4	0.88	0.88	1.15	1.1	1.09	1.23	1.22	1.03	1.2	1.02	1.15	1.01	1.16	1	1.19	1.11	1.12	0.93	0.88	0.88	1	0.92	0.96	0.93	0.88	0.88	0.95	1.11	1.09	1.71	1.14	0.88	0.92	0.88	0.97	1.2	1.13	1.17	1	1.21	1.04	1.02	1.02	1.08	1.51	1.06
model_10325	0.92	0.92	0.92	0.92	1.16	0.95	0.92	0.92	0.92	0.94	0.92	0.92	0.92	1.23	0.98	0.99	0.94	1.15	0.98	1.32	0.96	0.92	0.92	1	0.96	1.03	0.94	1.02	1	0.99	1.04	1.06	1.2	0.92	1.32	1.05	0.92	1.01	0.92	0.95	0.99	1.17	1	1.12	1.13	1	1	1.19	1.56
model_10327	0.85	0.85	0.85	0.85	0.85	0.9	0.95	0.95	0.97	0.95	0.85	0.95	0.99	0.93	0.9	0.92	0.94	1.05	1.22	0.97	1.04	0.85	1.08	0.95	0.97	0.93	0.9	0.85	1.14	1.05	1.25	1.18	0.85	1.26	1.04	0.92	1.19	1.1	1.33	0.91	0.92	0.85	1.01	0.97	0.98	1	0.95	0.94	0.96
model_10328	1	1	1	1	1	1	1.09	1	1.07	1	1	1	1	1	1	1	1	1.01	1	1	1	1	1	1	1	1	1	1	1	1	1	1	1	1	1	1	1	1	1	1	1	1	1	1.03	1	1.03	1	1.1	1.03
model_10329	0.82	2.19	1.09	0.82	0.82	0.9	1.09	0.82	1.34	1.01	0.95	1.02	1.08	1.04	1.06	1.23	1.07	1.07	1.16	1.04	1.3	1.14	1.14	1.12	1.15	1.18	1.16	1	1.3	0.88	1.25	1.01	1.07	1.12	1	1	1.18	1.19	0.82	1.16	0.99	1.16	0.82	0.91	0.9	0.87	0.98	1.27	0.95
model_1033	1	1	1	1	1	1	1	1	1.07	1	1	1	1	1	1	1	1	1.01	1	1.05	1.02	1	1	1.02	1	1	1	1	1.19	1	1	1	1	1	1	1	1	1	1.14	1	1	1	1	1	1	1	1	1	1
model_10332	1	1	1	1.32	1	1	1	1	1.07	1	1	1	1	1.06	1	1.1	1	1.05	1	1	1.02	1	1	1	1.04	1	1.03	1	1	1.12	1	1	1	1	1	1	1	1	1	1	1.08	1	1	1	1.06	1.03	1	1	1.03
model_10333	0.97	0.97	0.97	0.97	0.97	1	1.02	0.97	1.09	1.04	1.12	0.97	0.97	1.12	1	0.99	1	0.98	1.07	1.02	1.07	1.11	1.22	1.08	0.97	0.97	1.04	1.07	1.15	1.04	0.97	0.97	0.97	0.97	0.97	1.11	0.97	1.16	0.97	0.97	0.97	0.97	0.97	1.04	1.04	1.03	0.97	0.97	1.05
model_10334	1	1.41	1.16	1	1	1.03	1.09	1	1	1.05	1	1	1	1.03	1	1	1.04	1	1.06	1	1.07	1	1	1.01	1	1.07	1.03	1.11	1	1	1	1	1	1	1.21	1.04	1	1	1	1	1	1	1.09	1.1	1	1.09	1	1	1.07
model_10335	0.98	1.39	0.89	0.76	1.79	0.98	1.18	0.85	0.91	1	0.76	1.13	0.95	1.04	1.11	1.03	0.94	0.99	1.02	0.9	1.03	1.11	0.84	1.1	0.95	0.8	1.03	0.93	0.9	1.15	1.06	1.59	1	0.98	1.53	1.04	1.18	1.06	0.87	1.28	1.24	1.08	0.97	1.02	1.2	0.98	1.18	1.21	1.21
model_10336	1.23	0.96	0.96	0.96	0.96	0.96	0.96	0.96	1.15	1.04	0.96	0.96	0.96	0.96	1	0.96	0.98	1.01	0.96	0.96	1.03	0.96	0.96	1.01	1.01	1.01	0.96	1.07	1.05	1.04	0.96	0.96	0.96	0.96	0.96	1.1	1.07	1.06	0.96	0.96	1.12	1.1	1.14	1	1	0.96	0.96	0.96	1
model_10337	1	1	1	1.32	1	1	1	1	1	1.05	1	1	1	1	1	1	1.03	1	1	1	1.04	1	1	1.04	1	1	1	1	1	1.08	1	1	1	1	1	1	1	1	1	1	1	1	1.18	1	1	1.03	1	1	1
model_10338	1	1	1	1	1	1	1	1	1	1	1	1	1	1	1	1	1	1.01	1	1	1	1	1	1	1	1	1	1	1	1	1	1	1	1	1	1.04	1	1	1	1.03	1	1	1.09	1	1	1	1	1.1	1
model_10339	1	1	1	1	1	1	1	1	1	1.03	1	1	1	1	1	1	1	1	1	1	1	1	1	1	1	1	1	1	1	1	1	1	1	1	1	1	1	1	1	1.07	1	1	1.09	1	1	1	1	1	1
model_10340	1.14	1.25	0.89	0.89	0.89	0.89	1.08	0.89	1.12	1.05	1.03	0.99	1.16	1.28	1.17	1.09	1.1	1.02	1	0.93	0.95	1.02	1.25	1.14	1.05	1.03	0.98	1.08	0.97	1.2	1.11	1.15	1.88	1.21	0.89	1.2	1.08	1.16	1.13	1.2	1.36	0.89	0.89	0.92	1.07	0.97	0.94	0.97	1.07
model_10341	1.28	1.65	1	1	1	1	1.11	1	1	1.08	1	1	1	1.05	1	1.03	1	1	1.06	1	1.04	1	1	1.01	1	1.05	1.07	1	1	1.08	1	1	1.31	1	1	1.07	1	1	1	1.09	1	1	1	1	1	1.03	1	1	1
model_10342	0.93	0.93	0.93	1.23	1.18	1.02	0.98	0.93	0.93	1.01	1.23	0.93	1.08	0.96	1.03	0.96	1.11	0.99	1.03	0.98	0.98	1.36	1.18	1.13	0.97	1.14	1.01	0.93	1.21	1.07	0.93	0.93	0.93	0.93	0.93	1	0.93	0.93	0.93	1.08	1.01	0.93	0.93	1.09	1	0.93	1.05	1.11	1.11
model_10345	1	1.41	1	1	1	1.79	1.38	1.55	1.13	1.27	1.49	1.19	1.16	1	1.22	1.1	1.17	1.27	1.13	1	1.02	1.15	1	1	1	1	1.09	1.11	1	1.08	1	1	1.62	1	1	1	1	1.1	1.28	1.03	1.08	1	1	1	1	1	1.05	1	1
model_10346	1	1	1.16	1.32	1	1	1	1	1	1	1	1	1	1	1	1	1	1.03	1	1	1	1	1	1.01	1	1	1	1	1	1	1	1	1	1	1	1	1	1	1	1	1	1	1	1	1	1	1	1	1
model_10349	0.94	0.94	1.1	1.24	0.94	0.97	0.99	0.94	1	0.98	0.94	0.94	1.09	0.94	1.01	0.97	0.97	1	0.94	1.04	0.94	0.94	1.04	1.08	1.11	0.94	1	0.94	0.94	1.06	0.94	1.08	1.23	0.94	0.94	1.04	1.25	1.03	0.94	1.03	1.14	0.94	0.94	1.04	1.18	1.27	1.05	1.03	0.94
model_1035	0.93	1.3	1.08	0.93	0.93	1	0.98	1.03	0.99	1.07	1.07	1.15	0.93	0.98	0.93	1.03	0.94	0.96	0.93	1.02	0.99	0.93	1.02	1	0.93	1.01	1	1.02	1.01	1	0.93	0.93	0.93	0.93	1.12	0.96	0.93	1.38	1.18	0.99	1.07	0.93	0.93	0.99	0.99	1.04	1.08	0.93	1.09
model_10350	1	1	1	1	1	1	1	1	1.07	1	1	1	1	1	1	1	1.04	1	1	1	1.02	1	1	1.01	1	1	1.03	1	1	1.08	1	1.39	1	1	1	1.07	1	1	1	1.03	1	1	1	1.03	1.04	1.08	1.05	1	1
model_10351	1	1	1	1	1	1.03	1	1	1	1.07	1	1	1	1	1.03	1.08	1.03	1.06	1	1	1	1	1.2	1.04	1	1	1	1	1	1	1	1	1	1	1	1.04	1	1.1	1	1.03	1.16	1	1.09	1	1	1	1	1	1.09
model_10352	1	1	1	1	1.26	1.03	1	1.12	1	1.02	1	1	1	1	1	1	1	1	1	1	1	1	1	1	1	1	1	1	1	1	1	1	1	1	1	1	1	1.1	1	1	1	1	1	1	1	1	1	1	1
model_10353	1.15	0.9	0.9	1.18	0.9	0.95	0.94	1	1.01	1.02	1.04	1.28	0.9	0.9	1.15	1.22	0.95	0.97	0.95	0.9	0.9	1.03	0.99	0.94	0.94	0.9	0.9	0.9	0.9	0.9	0.9	0.9	0.9	0.9	1.09	0.93	0.99	1.33	1.02	0.99	0.9	1.02	1.14	1.02	0.9	0.92	0.9	0.98	0.96
model_10356	1	1	1	1	1	1.03	1	1	1	1.06	1.16	1	1	1	1.17	1	1	1.03	1	1	1	1	1	1	1	1.05	1.03	1	1	1	1.13	1	1	1	1	1.04	1	1	1	1	1.21	1.14	1	1.03	1.04	1	1	1	1
model_10358	1	1	1	1	1	1.03	1.05	1	1	1.04	1	1.12	1	1.03	1	1.03	1	1.01	1	1.05	1	1	1	1.01	1	1	1.03	1	1	1	1	1	1	1.18	1	1	1	1.1	1	1	1	1	1.09	1	1	1	1.05	1	1.07
model_10359	0.64	0.91	1.07	1.06	0.99	0.7	0.75	0.95	0.77	0.78	1.02	0.64	0.95	0.68	0.88	0.76	0.82	0.73	0.85	0.78	0.75	0.94	0.88	0.87	0.76	0.79	0.7	0.85	1.01	0.74	0.89	0.89	0.64	0.88	1.06	0.85	0.86	1.21	1.09	0.83	0.9	1	0.7	1.02	1.11	0.87	0.82	0.9	1.02
model_1036	1	1	1	1	1	1.06	1.05	1.12	1	1	1	1	1	1	1.03	1	1.02	1.03	1	1	1	1	1	1.04	1	1	1	1	1	1.08	1	1	1	1	1	1	1	1	1	1	1	1	1	1.07	1	1.03	1	1.1	1
model_10360	0.91	0.91	1.05	0.91	0.91	0.93	0.91	1.01	1.03	0.94	0.91	1.01	0.91	1	0.97	0.91	0.92	0.97	1.08	0.95	0.95	0.91	0.91	0.92	0.95	0.95	1.02	0.91	0.99	1.04	0.91	1.04	0.91	1.07	0.91	0.97	1.01	0.99	1.03	1.25	0.98	0.91	1.04	0.94	1.08	0.96	1.06	0.99	1
model_10362	1.41	1.38	1.25	1	0.76	0.96	0.86	0.76	0.91	0.85	1	0.76	1.11	0.87	1.3	0.85	0.8	0.91	0.83	0.8	0.8	0.87	0.83	0.83	0.9	1.04	0.84	0.97	0.9	1.2	0.95	1.16	1.23	1.4	1.93	1.11	1.34	0.98	1.89	1.02	1.12	1.71	2.02	2.68	3.17	10	7.26	9.01	11.8
model_10364	1	1	1	1.32	1.26	1.08	1	1.12	1	1.04	1	1	1.16	1.09	1.1	1.04	1.07	1.04	1	1.05	1.13	1	1	1.02	1.11	1.05	1.05	1	1	1	1.13	1	1	1	1	1	1	1.1	1	1.11	1	1	1	1	1.06	1	1.05	1.1	1.07
model_10366	0.8	2.81	0.92	1.05	1.22	0.94	0.95	0.8	1.09	0.92	1.52	1.04	0.8	0.89	0.93	0.86	0.85	0.87	1.13	0.92	0.85	1.4	0.88	0.97	0.87	0.94	0.96	0.97	1.21	0.92	1	1.39	1.29	1.39	2.39	1.63	0.97	1.67	1.46	0.93	1.61	1.98	1.41	3.11	3.11	8.01	5.83	6.16	7.51
model_10368	1	1	1	1	1	1	1	1	1	1.02	1	1	1	1.03	1	1	1	1	1	1.05	1	1	1	1.01	1	1	1	1.11	1	1.08	1	1	1	1	1.21	1.07	1	1	1	1.03	1	1	1.09	1.03	1	1	1	1.1	1
model_10369	1	1	1	1	1	1	1	1	1	1	1	1	1	1	1	1	1	1	1	1	1	1.15	1	1.01	1	1.05	1	1	1	1	1	1	1	1	1	1.07	1	1	1	1	1	1	1	1.03	1	1	1	1	1
model_1037	0.92	1.29	0.92	0.92	1.16	1.02	0.97	0.92	0.98	0.97	1.22	0.92	1.06	0.96	0.95	1.02	0.94	0.96	0.92	1.02	1.04	0.92	1.01	1.12	1.07	0.96	1.08	0.92	1.14	0.99	0.92	0.92	0.92	1.09	0.92	1.09	1.38	1.1	1.25	0.95	0.92	1.05	0.92	0.98	0.95	0.98	0.97	1.1	0.95
model_10370	1.23	0.96	0.96	0.96	0.96	0.99	1.01	1.08	1.03	1.03	0.96	1.08	1.42	1.01	1	0.99	1.04	1	1.02	0.96	0.98	0.96	1.06	1.04	0.96	1.23	1.04	0.96	0.96	1.11	1.09	1.4	0.96	0.96	0.96	0.96	1.07	0.96	0.96	1.06	0.96	0.96	0.96	1.03	1	0.96	0.96	0.96	1
model_10371	0.93	1.31	0.93	0.93	0.93	0.96	1.03	0.93	0.93	1.04	1.08	1.04	1.16	1.01	0.99	0.98	0.98	0.99	0.99	1.03	1.06	0.93	1.12	1.08	1.1	0.93	1.05	1.03	1.02	0.93	1.17	0.93	0.93	1.1	0.93	1.05	0.93	1.02	0.93	0.93	0.93	0.93	0.93	0.99	1.1	0.96	0.98	0.93	0.99
model_10372	0.91	0.91	1.05	0.91	0.91	0.91	0.95	1.01	0.97	0.99	1.2	0.91	0.91	0.93	1	0.93	0.98	0.97	0.96	0.91	0.95	0.91	1	1.02	1.07	1.03	0.95	1	0.91	0.97	0.91	1.18	1.63	0.91	0.91	0.94	0.91	0.99	0.91	0.97	0.91	1.15	0.91	1	0.94	1.13	0.91	0.91	1
model_10373	1.84	0.95	1.24	0.91	1.15	1.24	1.49	1.24	1.48	1.45	1.37	1.37	1.87	1.23	1.54	1.77	1.3	0.94	1.33	0.89	1.09	0.85	1.52	1.55	1.23	1.31	1.33	1.62	1.41	1.39	1.22	1.95	0.89	1.21	1.36	2.06	1.14	1.56	2.56	1.87	1.9	1.93	1.5	1.33	1.91	1.25	1.2	0.92	0.99
model_10374	0.96	0.96	1.11	1.26	1.21	0.96	1.01	0.96	1.02	1.01	0.96	1.07	1.11	1	0.96	0.96	1.01	0.98	0.96	0.96	0.99	1.1	1.05	0.97	1.04	1	0.96	1.06	1.14	0.96	1.08	0.96	0.96	0.96	0.96	0.99	0.96	1.05	0.96	1.06	1.03	1.09	0.96	1.06	0.96	0.99	0.96	0.96	0.99
model_10375	1	1	1	1	1	1.03	1	1	1	1	1	1	1	1	1.03	1	1	1.02	1	1	1	1	1	1	1	1	1	1	1	1	1	1	1	1	1	1	1	1	1.14	1	1	1.27	1	1	1	1.03	1	1	1
model_10376	0.97	1.36	1.13	0.97	0.97	1	0.97	0.97	1.16	0.97	0.97	1.15	0.97	1	0.97	0.97	0.99	0.98	0.97	1.02	0.97	0.97	0.97	1.02	0.97	1.01	1.01	1.07	1.06	0.97	0.97	1.2	1.44	0.97	0.97	1	1.18	0.97	0.97	0.97	0.97	0.97	1.06	1.07	1.15	1.03	0.97	1.06	1
model_10377	1	1	1	1	1	1	1	1	1	1.02	1	1	1	1	1	1	1	1	1	1	1	1	1	1	1	1	1	1	1	1	1	1	1	1	1	1	1	1.1	1	1	1	1	1	1	1	1	1	1	1
model_10378	0.86	0.86	0.86	0.86	0.86	0.88	0.9	0.96	0.91	0.89	0.99	0.86	0.86	0.88	1.04	0.92	0.95	0.92	1.19	0.86	0.94	0.86	0.86	1.01	1.21	0.97	0.97	1.04	1.17	0.86	0.96	1.11	1.12	0.86	1.04	1.03	0.86	1.1	1.21	1.12	0.99	0.97	0.86	1.16	0.98	1.04	0.9	0.94	0.97
model_1038	1	1	1	1	1	1.18	1.25	1.24	1.07	1.04	1.32	1	1	1	1	1.05	1	1.03	1.13	1.08	1	1	1.1	1.01	1.04	1	1	1	1	1	1	1	1	1	1	1.04	1	1.25	1	1.03	1.08	1	1	1.07	1	1	1.11	1	1
model_10381	1.2	0.94	0.94	0.94	0.94	1.04	1.04	1.22	0.94	1.04	1.09	1.27	1.23	1.03	1.03	1.03	1.02	1	0.99	0.94	1.05	1.08	1.12	1	0.98	1.02	1.02	0.94	1.02	1.01	1.05	0.94	0.94	0.94	0.94	1.09	0.94	1.03	0.94	1	0.94	1.06	0.94	0.94	1	1.04	0.94	1.02	1.24
model_10382	0.97	0.97	0.97	1.28	0.97	0.97	1.09	0.97	0.97	0.97	0.97	0.97	1.12	1	1.04	1	1.02	1.03	0.97	1.1	1.02	1.12	0.97	1.02	0.97	1.02	1.05	0.97	0.97	1.12	0.97	0.97	0.97	0.97	0.97	1.01	0.97	1.07	0.97	1.01	0.97	0.97	0.97	0.97	0.97	1	1.03	0.97	1.04
model_10383	1.08	0.85	0.85	0.85	0.85	0.95	0.89	0.85	1.12	1	1.12	1.21	0.98	1.29	1.11	1.05	0.95	0.94	0.85	1.12	1	0.85	1.19	1.13	0.88	1.08	1.09	0.85	1.08	0.97	0.95	1.04	1.11	0.85	0.85	1.11	1.03	1.01	1.08	0.9	0.91	1.03	0.92	0.93	0.88	1	0.89	0.85	0.93
model_10386	0.89	0.89	0.89	0.89	1.26	0.97	1.03	1.26	1.06	0.98	1.17	0.99	0.89	0.99	1.06	0.95	0.97	0.96	0.94	1.07	0.98	1.23	0.89	0.97	0.96	0.97	0.96	1.08	1.05	1.09	0.89	0.89	1.16	1.21	0.89	0.95	1.28	1.06	1.25	1.03	1.14	0.89	1.02	1.03	1.12	1.04	1.03	1.32	0.95
model_10387	1	1	1	1	1	1	1	1	1	1	1	1	1	1	1	1	1	1	1	1.05	1.02	1.15	1.1	1	1	1	1	1	1.09	1	1	1	1	1	1	1.07	1	1.1	1	1	1	1	1	1	1	1	1	1	1
model_1039	1	1	1	1	1	1	1.05	1	1	1	1	1	1	1	1	1.03	1	1.01	1	1	1.04	1	1.1	1.01	1.18	1.05	1	1	1.19	1	1	1	1	1	1	1.04	1.11	1	1	1	1.16	1	1	1.14	1.04	1.03	1	1	1.05
model_10390	0.98	0.98	1.14	0.98	0.98	0.98	1.09	0.98	1.05	1	0.98	0.98	0.98	1.01	1.05	1.01	1	1.01	0.98	0.98	0.98	0.98	0.98	1.01	0.98	1.03	0.98	0.98	0.98	0.98	0.98	1.13	0.98	0.98	0.98	0.98	1.09	1.13	0.98	1.05	0.98	0.98	1.07	0.98	1.02	1.1	1.12	0.98	1.02
model_10391	0.97	0.97	0.97	1.28	0.97	0.97	0.97	1.2	0.97	0.99	0.97	0.97	0.97	1.04	1.04	1.05	1.12	1.05	1.09	1.02	1.02	0.97	1.07	1.06	0.97	0.97	1.02	1.08	1.15	1.04	0.97	0.97	1.27	0.97	1.18	1.1	1.08	0.97	0.97	1.11	1.28	0.97	0.97	1.11	1.08	1	1.02	1.21	0.97
model_10393	1.05	1.16	1.03	1.35	1.04	0.85	0.91	0.82	0.88	0.89	0.82	1.02	1.29	0.93	0.94	0.97	0.87	0.86	0.82	1.26	0.9	1.02	0.91	0.89	1.03	0.82	1	1	1.05	1.05	1.03	1.07	0.82	0.97	1.65	1	0.82	1.19	1.05	0.85	0.93	1.05	0.97	1.09	1.09	1	1.03	0.95	0.89
model_10394	0.92	0.92	1.21	1.51	1.16	0.97	1.04	1.02	0.98	0.97	0.92	0.92	1.06	1.07	1.1	0.99	0.99	1.05	0.92	1.06	0.97	1.05	1.19	1.1	1.1	1	1.01	0.92	1.35	1.05	0.92	1.13	1.2	1.25	1.31	1.05	0.92	0.92	0.92	0.98	0.92	1.04	1	0.92	1.11	1	0.97	0.92	0.98
model_10395	1	1	1	1	1	1.03	1	1	1	1.02	1	1	1	1	1	1	1.03	1	1	1	1	1	1.1	1.06	1	1.05	1.03	1	1	1.08	1	1	1	1	1	1	1	1	1	1	1	1	1.09	1	1.04	1	1	1	1
model_10396	0.88	0.88	1.03	0.88	0.88	1.07	0.93	0.99	1.11	0.92	0.88	1.09	0.88	0.88	1.07	0.97	0.97	1.03	0.94	0.93	1.02	0.88	1.06	0.98	1	0.88	0.95	0.98	0.96	0.99	0.88	0.88	0.88	0.88	1.07	0.95	0.98	1.05	1.37	1.05	1.02	1.12	1.01	0.94	1.05	0.99	0.98	0.97	1.11
model_10397	1	1	1	1	1.42	1.08	1	1	1.07	1	1	1	1	1	1	1.03	1	1	1	1	1	1.15	1	1	1	1.05	1	1.22	1	1	1.2	1	1	1	1	1.04	1	1.1	1	1.03	1.08	1	1	1.1	1	1.09	1.05	1	1
model_10398	1	1	1.16	1	1	1	1	1	1	1	1	1.12	1	1.09	1	1	1.02	1	1	1	1	1.24	1	1.01	1	1	1.03	1	1	1	1	1	1	1	1	1.04	1	1	1	1	1	1	1	1	1	1.06	1	1	1.07
model_10399	1	1	1	1	1	1	1	1	1.07	1.02	1	1	1	1.03	1.07	1	1.02	1	1	1.08	1.02	1	1	1.05	1.13	1.09	1.03	1	1	1.08	1	1	1.31	1	1	1	1	1	1	1	1	1	1.24	1.07	1.04	1	1	1	1.03
model_104	1	1	1	1	1	1	1	1	1	1	1	1	1	1	1	1	1	1	1	1	1	1	1	1	1	1	1	1	1	1	1	1	1	1	1	1	1	1	1	1.03	1	1	1	1.07	1	1	1.05	1	1
model_1040	1	1	1	1	1	1.03	1.05	1	1	1	1.16	1	1	1.1	1.05	1	1.04	1	1	1	1.06	1	1	1.01	1	1	1	1	1	1	1	1	1	1	1	1	1	1.19	1	1	1	1	1	1	1.04	1.03	1	1	1.07
model_10400	1.35	1.21	0.86	1.14	0.86	0.89	1.05	0.96	0.92	1.01	0.86	0.86	1	0.91	0.95	1.02	1	1	0.97	1.13	1.01	0.99	0.95	0.93	1.09	1.1	1.02	0.86	1.1	0.93	1.08	0.99	1.13	0.86	0.86	1.11	1.05	0.86	1.22	1.07	1.21	0.98	1.1	1.03	1.01	1.1	1.13	0.95	1.13
model_10401	1.2	1.32	1.09	0.94	1.18	0.99	0.94	1.05	1	0.97	0.94	0.94	0.94	0.99	0.94	0.96	0.94	0.96	1	0.99	0.94	0.94	0.94	0.97	1.02	0.94	0.94	1.14	1.11	1.01	0.94	1.08	1.69	1.74	0.94	1.36	1.56	1.12	1.4	1.61	1.36	1.32	1.52	1.3	1.8	1.16	1.36	1.03	1.16
model_10402	0.86	1.21	1.14	0.86	1.08	0.94	1	1.37	1.14	1.44	1.5	1.27	0.99	1.34	1.37	1.59	1.2	1.02	1.02	1.04	1.11	1.86	1.53	1.61	1.27	1.17	1.26	1.32	1.31	1.16	1.42	0.86	1.12	0.86	0.86	0.98	1.23	1.11	1.16	1	1.07	0.97	0.86	0.98	0.92	0.98	0.9	0.86	0.94
model_10403	1	1	1.16	1	1	1.14	1	1	1	1.02	1	1.12	1	1	1.03	1	1	1	1.13	1	1.02	1	1	1.01	1	1.12	1.03	1.11	1	1	1	1.15	1.31	1	1	1.07	1	1	1	1	1	1	1.09	1.03	1	1.03	1	1	1
model_10404	0.97	0.97	0.97	0.97	0.97	1	0.97	0.97	0.97	1.01	0.97	0.97	0.97	0.97	0.97	0.97	1.01	0.98	1.03	0.97	0.97	0.97	1.17	0.97	0.97	1.02	1	1.08	1.06	0.97	1.1	0.97	0.97	0.97	1.18	0.97	0.97	0.97	1.11	0.97	0.97	1.24	1.06	1.01	1.01	1.06	1.08	1.16	1.1
model_10406	1.28	1	1	1	1	1	1	1	1	1.02	1	1.12	1	1	1	1	1.03	1	1	1	1.03	1	1	1	1	1	1	1	1	1	1	1	1	1	1	1	1	1	1	1	1.08	1	1	1.03	1	1	1.05	1	1
model_10407	1	1	1.26	1	1	1.05	1.16	1	1	1.17	1	1.12	1	1	1.07	1.05	1.03	1.04	1	1	1	1	1	1.04	1.07	1.05	1.08	1	1	1	1	1	1	1	1	1.04	1	1	1	1	1	1	1	1.03	1	1.03	1	1	1
model_10408	0.77	1.39	1.09	0.77	0.77	0.84	0.97	0.77	1.05	0.93	1.01	0.86	1.01	1.01	1.19	0.98	1.03	0.99	1.11	1.01	0.96	1.35	1.28	1.09	1.06	1.08	1.14	1.01	0.91	1	0.96	0.99	1	0.77	1.1	0.88	0.93	0.84	0.87	0.86	0.89	0.87	0.77	0.93	1.03	0.97	0.83	0.77	0.82
model_10409	0.83	0.83	0.83	0.83	0.83	1.11	0.97	1.33	1.19	1.17	1.1	0.93	1.17	1.08	1.1	1.17	1.09	1.15	1.1	0.9	0.83	0.83	0.83	0.85	0.83	0.91	0.85	1.01	0.91	0.9	0.83	0.83	1.35	1.14	0.83	0.83	1.29	0.91	0.95	1.01	1.03	1.06	0.99	1.09	1.07	0.92	1.06	1.24	1.13
model_1041	1.1	0.76	1.08	0.54	1.52	0.7	1.07	0.61	1.02	1.02	1.13	1.11	1.2	0.86	1.07	1.22	1	0.88	1.1	0.87	0.88	1.13	1.54	1.34	1.27	1.01	1.16	1.51	1.13	1.16	1.01	1.43	0.54	0.74	0.66	0.94	0.72	0.84	0.77	0.82	0.76	0.84	0.98	0.89	0.82	0.78	0.63	0.77	0.71
model_10411	0.95	0.95	0.95	0.95	1.2	0.95	1.05	1.17	1.07	1.02	0.95	0.95	1.1	0.98	1	1.25	1.05	1.08	1.29	0.95	0.95	1.09	1.04	1	0.99	0.99	1.04	1.05	0.95	0.95	0.95	0.95	1.24	0.95	1.15	0.95	1.19	0.95	0.95	1.01	1.02	1.08	1.12	0.98	1.02	0.95	0.95	0.95	0.95
model_10412	1.07	0.87	1.44	1.12	0.97	1.07	1.2	1.35	0.98	1.16	1.21	1.39	1.39	1.09	1	0.9	1.24	1.08	1.13	1.17	1.5	1.09	1.26	1.32	1.51	1.53	1.18	1.56	1.01	1.38	1.35	0.73	1.39	0.84	0.91	0.97	0.88	0.89	1.06	0.9	0.72	0.82	1.15	0.92	0.77	0.86	0.82	0.74	0.81
model_10414	1	1	1	1	1	1	1	1	1.07	1.02	1	1	1	1	1	1.05	1.04	1.03	1	1.05	1	1	1.2	1	1	1	1.03	1	1	1	1	1	1	1	1	1	1.11	1	1	1.03	1	1	1	1.05	1	1	1.13	1.1	1
model_10415	0.87	0.87	1.01	1.43	0.87	0.94	0.87	0.87	0.87	0.89	0.87	0.87	0.87	0.9	0.93	0.96	0.89	0.91	0.87	1.01	0.87	0.87	0.96	0.9	0.87	0.91	0.87	0.96	1.03	0.87	0.87	1	0.87	1.03	1.06	1.03	0.97	1.21	1.23	0.93	0.94	1.11	0.95	0.96	1	0.96	0.92	1.09	1.03
model_10416	1.21	0.77	1.02	1.02	0.97	0.89	1.03	0.86	1.02	1.1	1.27	0.95	1.26	1.44	1.5	1.21	1.11	0.98	0.87	0.81	0.88	1	1.37	1.42	1.24	0.98	1.15	1.1	1.06	1.22	1.54	1.12	1.49	1.49	1.27	1.69	1.24	1.63	1.76	1.39	2.2	1.74	1.28	1.29	2	2.07	1.77	2.32	1.62
model_10418	0.88	1.6	0.88	1.16	1.11	1.29	1.29	1.3	1.11	1.13	0.88	1.09	0.88	1.06	1	1.01	1.09	1.04	1.05	0.93	0.98	1.01	1.06	1.03	1	0.94	1.06	1.03	0.96	1.01	0.99	1.14	0.88	1.04	0.88	0.91	0.98	1.14	0.88	0.88	1.16	1	1.17	0.94	1.08	1.03	1.17	1.05	1.09
model_10419	1	1.41	1	1	1.53	1.03	1	1	1	1.02	1	1	1	1	1	1	1.02	1	1	1	1	1	1	1	1	1	1	1	1	1	1	1	1	1.18	1	1	1	1.1	1	1.03	1	1	1.09	1	1	1	1.05	1	1
model_1042	1.25	0.97	0.97	0.97	0.97	1	1.02	1.09	1.07	0.97	0.97	0.97	0.97	1.1	1.03	0.97	1.03	1	0.97	1.02	1.01	0.97	0.97	1.03	0.97	1.02	0.97	1.08	0.97	1.05	0.97	0.97	1.27	0.97	0.97	1.01	0.97	1.07	0.97	1.07	1.09	0.97	0.97	1.01	1.04	0.97	0.97	0.97	0.97
model_10420	1	1	1	1	1	1	1	1	1	1	1	1	1	1	1	1	1	1	1	1	1	1	1	1	1	1	1	1.11	1	1	1	1	1	1	1	1	1	1	1	1	1	1	1	1	1	1	1.05	1	1
model_10421	0.92	0.92	1.07	1.51	0.92	0.95	1.02	1.14	1.04	0.99	0.92	1.03	0.92	1.25	1.05	0.99	1.12	1.04	1.04	1.02	1.05	0.92	1.01	1.17	1	1.03	0.99	1.02	1	1.39	1.16	1.19	0.92	0.92	0.92	1.05	0.92	0.92	1.17	1.02	0.92	1.17	0.92	1.05	1.06	1.05	1.07	0.92	0.92
model_10422	1	1	1	1	1	1	1	1	1	1	1	1	1	1.03	1	1	1	1	1	1	1.02	1	1.1	1	1	1	1	1	1	1	1	1	1	1.18	1	1.04	1	1	1.14	1	1	1	1	1	1	1.03	1	1	1
model_10423	1.16	0.91	1.05	0.91	0.91	0.96	1.03	1.01	0.91	1.03	0.91	0.91	1.05	0.96	1.02	1.11	1.01	0.94	0.91	0.91	0.92	0.91	0.91	0.96	0.91	0.95	1	1	0.91	1.22	1.02	0.91	0.91	1.07	0.91	1.19	0.91	0.91	0.91	1	1.05	1.03	0.99	0.95	1.03	0.99	1	0.99	0.97
model_10424	1.22	0.78	1.03	0.78	0.98	0.8	0.86	0.87	1.01	0.87	0.78	1.06	0.78	0.91	1.02	0.94	0.88	0.89	0.93	1.08	0.86	1.2	0.86	1.07	1.02	1.11	0.9	1.12	1.14	0.84	0.78	0.9	1.16	0.78	0.95	0.92	1	0.85	1.1	1.06	1.05	0.89	0.78	1.08	0.93	0.94	1.02	0.97	1.11
model_10425	0.95	0.95	1.25	0.95	0.95	0.95	1.05	0.95	1.04	1.01	0.95	0.95	0.95	1	1.06	1.01	1.04	1.02	0.95	1.04	1	0.95	1.04	1.03	0.99	1.07	1.21	1.05	1.21	1.02	1.07	1.09	0.95	1.4	1.15	0.98	0.95	1.04	0.95	0.95	0.95	0.95	0.95	1.13	1.05	1.05	1.05	1.09	1.06
model_10426	0.95	0.95	0.95	0.95	1.6	0.95	1	0.95	0.95	0.97	1.1	1.06	1.1	0.99	1	0.98	1	0.98	1.01	0.95	0.95	0.95	1.1	1.01	1.04	0.99	0.99	0.95	1.04	0.95	0.95	0.95	0.95	0.95	0.95	1.05	1.06	0.95	0.95	1.04	1.15	1.16	1.04	0.98	1.06	0.95	0.95	0.95	1
model_10427	0.84	1.18	0.98	0.84	0.84	0.84	0.89	1.04	0.95	0.87	0.98	0.84	0.84	1.14	0.93	0.94	0.87	0.95	0.89	0.93	0.98	1.04	1.1	0.96	0.95	1.07	0.98	1.41	0.92	1.16	1.17	1.6	1.1	0.84	1.02	1.2	0.93	1	0.96	0.9	0.98	0.84	0.84	0.98	1.02	1.09	0.89	0.97	1.16
model_10428	1	1	1	1	1	1	1	1	1	1	1	1	1	1	1	1	1	1.02	1	1	1.02	1	1	1	1	1.05	1.05	1	1	1	1	1	1	1	1	1	1	1	1	1	1.08	1	1	1	1	1	1.05	1	1
model_10429	0.91	0.91	0.91	0.91	0.91	1.05	0.96	0.91	1.03	0.95	1.06	0.91	1.34	0.99	1	1.05	1	0.96	1.06	0.96	1.02	1.27	1	0.99	1.1	1.08	1.01	1.01	0.99	0.98	0.91	1.26	0.91	1.08	1.11	0.91	1.21	1	1.04	0.91	0.98	0.91	1.08	0.97	0.91	0.94	0.96	1	0.94
model_1043	1	1	1	1	1	1.06	1	1	1	1	1	1	1.16	1.03	1.05	1.08	1	1.03	1.06	1.1	1	1	1	1	1	1.05	1.03	1.11	1	1	1.13	1	1	1	1	1	1	1.25	1	1.03	1	1	1	1.07	1	1.17	1.11	1	1.03
model_10430	0.95	0.95	0.95	0.95	0.95	1.12	1	0.95	1.11	1.05	1.41	0.95	0.95	1.07	0.98	0.99	1.02	0.98	1.13	0.95	1.05	0.95	1.14	1.11	1.23	1.08	1.12	1.05	1.04	1.13	1.19	1.17	0.95	0.95	0.95	1.04	1.16	1.04	0.95	1.01	0.95	1.08	1.04	0.98	0.95	1.02	1	0.95	0.95
model_10431	0.89	1.47	0.89	0.89	1.27	1	1.12	1.06	1.01	0.93	1.04	1	0.89	1.05	0.96	0.89	1.02	0.97	0.89	0.89	1.07	1.16	0.98	1.02	1.18	1.02	1	1.18	1.06	1.1	0.89	1.03	0.89	0.89	0.89	0.89	0.99	0.98	1.02	1.03	0.89	0.89	0.89	1.02	0.96	1.14	0.89	0.98	0.92
model_10432	1.43	0.99	1.12	1.39	1.46	0.89	0.96	0.87	1.2	1.29	1	0.96	1.22	0.98	1.14	1.1	1.19	0.79	1.08	0.89	0.89	0.81	1.6	1.24	1.31	1.24	1.12	0.93	0.9	1.15	1.22	1.13	0.92	1.23	1.16	1.26	0.78	0.98	0.96	1.18	1.04	1.39	1	1.24	1.18	1.41	1.42	1.02	1.34
model_10433	0.96	1.06	0.87	1.13	1.35	0.96	1.09	0.75	1.05	1.11	0.87	1.26	0.87	1.2	1.24	1.3	1.1	0.98	1.27	0.89	0.94	0.93	0.9	1.15	1.08	1.1	1.08	1.16	1.25	1.01	0.94	0.75	0.75	1.62	0.91	0.97	0.91	1.04	0.85	0.98	0.97	1.18	0.96	0.91	0.94	0.98	0.98	1.04	0.96
model_10435	1.39	0.89	1.32	1.17	0.89	0.94	1.03	0.99	1.15	1.04	1.03	1.1	0.89	1.15	0.89	1.1	1.11	1	1	1.12	1.06	1.02	1.52	1.29	1	1.11	1.06	1.27	1.13	1.09	1.18	1.1	1.16	0.89	1.27	0.95	1.14	1.37	1.08	1	1.03	1.01	1.24	1	1.07	1.19	0.98	1.14	1.03
model_10436	0.97	0.97	0.97	1.92	0.97	1	1.03	0.97	1.04	0.97	0.97	0.97	0.97	0.97	0.97	1.02	0.99	1	1.07	0.97	0.99	0.97	0.97	0.99	0.97	1.02	1	0.97	1.06	0.97	0.97	0.97	0.97	0.97	1.18	1.08	0.97	1.07	0.97	1.11	1.05	0.97	1.06	1.1	1.05	1.03	0.97	0.97	1.01
model_10437	0.91	0.91	0.91	1.2	1.14	1	1.03	0.91	0.91	1.04	1.05	1.01	0.91	1.14	1.1	1	0.98	1.01	1.2	1	0.96	1.04	1	1.11	1.09	1.03	0.97	0.91	0.99	1.04	1.14	1.18	1.19	1.07	0.91	0.99	0.91	0.99	1.03	0.94	1.05	0.91	0.91	1.03	1.01	0.96	0.96	0.91	0.94
model_10438	1.28	1	1	1	1.26	1	1	1	1	1.02	1	1	1	1.03	1	1	1.03	1	1	1	1	1	1	1	1	1	1.03	1	1	1	1	1	1	1	1	1	1	1	1.14	1.03	1.08	1	1	1	1	1	1	1	1.03
model_10439	0.72	0.79	0.94	1.31	0.71	1	0.8	0.7	0.85	0.82	0.93	0.77	1.07	1.05	0.97	0.83	1.05	1.05	0.92	1.21	1.29	0.74	1.13	0.95	1.19	1.23	1.08	1.29	1.05	1.02	0.93	1.17	1.02	1.09	1.18	0.97	0.75	0.9	1	0.85	1.03	1.16	0.94	0.91	0.97	1.26	0.84	1.1	1
model_10440	0.93	1.3	1.08	0.93	0.93	1.03	1.03	0.93	0.99	0.94	0.93	1.04	0.93	0.93	0.99	0.93	0.98	1.02	1.04	1.07	1.17	1.21	1.21	0.97	0.93	0.93	1.02	0.93	1.1	1.07	1.04	0.93	1.21	0.93	0.93	0.96	0.93	0.93	1.05	0.96	1	1.18	0.93	1.02	0.96	1.05	1.16	0.93	0.96
model_10441	0.97	0.97	0.97	1.47	0.97	0.97	0.97	1.09	1.04	0.99	1.38	0.97	0.97	1.16	1.07	1	1.03	0.98	0.97	1.02	1.02	0.97	0.97	1.04	1.02	1.06	1	0.97	1.11	1.05	1.22	0.97	0.97	0.97	0.97	1.01	0.97	0.97	1.11	1.01	0.97	0.97	0.97	1.07	1.04	1.18	0.97	0.97	1.04
model_10442	0.95	0.74	0.86	0.74	0.74	0.89	0.9	1	0.91	0.9	0.98	0.83	1.09	0.87	0.94	0.93	0.91	0.96	0.88	1.11	0.92	1.19	0.81	0.92	1.17	0.91	0.89	0.9	0.94	1.02	1.12	1.07	0.74	1.15	0.74	1.01	1.03	0.88	1.25	0.9	1.11	1.31	0.81	1.27	1.18	1.07	0.99	1.17	1.11
model_10443	0.87	0.87	1.01	0.87	1.09	1.15	0.91	0.97	0.98	1	1	0.87	0.87	1.03	1	1.06	0.95	0.98	0.95	1	1.01	0.87	0.95	0.98	0.98	0.94	0.99	1.01	1.24	0.87	0.87	0.87	0.87	1.18	1.49	0.99	1.15	1.03	0.98	1.1	1.11	1.41	1.02	1.29	1.13	1.17	0.99	0.87	1.27
model_10446	1.25	0.87	0.87	1.14	0.87	0.97	0.99	1.07	0.92	0.93	1.15	0.87	1	1.01	1.1	0.87	1.07	0.93	0.98	0.87	0.99	1	0.95	0.99	0.87	0.98	1.03	0.96	0.95	0.93	0.87	1.39	0.87	1.18	1.05	1.07	1.05	1.03	1.71	0.94	0.87	0.98	1.02	1.03	1.15	1.02	1.1	0.87	0.92
model_10447	1.28	1	1.16	1	1	1.03	1	1	1	1	1	1	1	1	1	1	1	1.01	1	1	1.02	1.3	1	1.01	1	1	1	1	1	1	1	1	1	1.18	1	1	1	1	1	1	1	1	1	1	1	1	1	1	1.03
model_10448	1.4	0.97	1.12	0.97	0.97	1.07	0.97	1.08	1.03	1.03	1.12	0.97	0.97	1.01	1.09	0.99	0.97	0.99	0.97	1.02	0.97	0.97	0.97	1.06	0.97	1.01	1.07	0.97	1.05	1.11	0.97	0.97	0.97	0.97	0.97	1	0.97	0.97	1.18	1	0.97	0.97	0.97	1	1.11	0.97	1.02	0.97	0.97
model_1045	0.94	0.74	1.1	0.74	0.93	0.82	1.04	1	1.3	1.31	1.22	1.41	1.32	1.06	1.07	1.29	1.06	0.86	0.83	0.89	0.81	1.37	0.88	1.32	0.87	0.9	0.94	0.97	1.08	0.9	1.02	2.26	1.56	4.13	4.26	3.17	3.2	4.67	3.1	7	6.36	5.46	4.71	1.11	2.59	1.05	1.29	1.45	1.15
model_10450	1	1	1	2.17	1	1	1.05	1	1	1.06	1	1	1	1.09	1	1.03	1.02	1.03	1	1	1	1	1	1.03	1.1	1	1.09	1	1	1.08	1.13	1.15	1	1	1	1.07	1	1.1	1.22	1	1	1	1.09	1.05	1.04	1.09	1.05	1	1.15
model_10451	0.97	0.97	1.12	0.97	0.97	0.97	0.97	0.97	0.97	1	0.97	0.97	0.97	1.05	1.03	0.99	0.97	1.03	0.97	0.97	1.02	0.97	0.97	0.99	1.01	1.01	0.99	0.97	0.97	1.11	0.97	1.11	0.97	0.97	0.97	1	0.97	1.15	0.97	1	0.97	0.97	1.14	1.1	1	1	1.02	1.25	1
model_10452	1.26	1.38	0.98	0.98	1.24	1.01	1.09	0.98	0.98	1.04	0.98	0.98	0.98	0.98	1.02	0.98	0.98	0.99	0.98	0.98	1	1.13	0.98	1.02	1.03	1.07	1.01	1.09	1.07	0.98	0.98	1.28	0.98	0.98	1.19	1.05	0.98	1.08	1.12	1.05	0.98	0.98	0.98	0.98	0.98	1.04	1.14	0.98	0.98
model_10453	1	1	1	1	1	1	1	1	1	1.02	1	1	1	1.05	1	1.03	1	1	1	1	1	1	1	1.01	1	1	1	1	1	1	1	1	1	1	1	1	1	1.1	1	1	1	1.14	1	1	1	1.03	1	1.1	1
model_10454	0.87	1.22	0.87	0.87	0.87	1	0.98	0.97	1.16	0.96	0.87	0.97	1.14	1.19	0.96	1	0.92	1.12	1.07	1.03	1.04	0.87	0.96	0.94	0.95	0.95	0.95	0.87	0.87	1	0.87	1	0.87	0.87	1.63	1.08	0.87	1	1.11	0.99	1.19	0.87	0.87	1.1	1.34	0.92	1.01	1.12	0.96
model_10457	0.97	0.87	0.92	1.02	0.95	0.92	0.79	0.62	0.91	0.94	0.82	0.62	1.07	0.9	1	0.92	0.96	0.88	1.15	0.82	1.11	0.81	0.81	0.95	1.11	0.91	1.11	1.07	0.83	1.12	1.02	0.95	1	1.08	0.62	1.4	1.1	1.14	1.28	0.99	1.14	0.79	1	1.21	1.38	0.89	1.17	1.17	1.23
model_10458	1.14	0.89	1.03	0.89	1.12	1.01	1.01	0.89	0.89	0.98	0.89	0.89	0.89	1.03	1	0.93	0.96	1	1	1.03	1	0.89	0.98	0.93	0.93	1.05	0.93	1.18	0.97	0.95	1	0.89	0.89	0.89	0.89	1.05	1.18	0.89	1.01	0.95	1.03	1.25	0.97	1.01	0.92	0.96	0.89	0.97	0.95
model_10459	1.6	0.86	0.86	2.04	1.55	0.89	1.05	1.06	0.97	1.09	1	0.96	1.13	1.31	1.2	0.95	1.08	0.93	1.14	0.91	1.07	1.12	1.09	1.26	1.01	1.27	1.08	1.23	1.18	0.93	0.97	0.86	0.86	0.86	1.23	0.95	0.86	0.86	0.98	1.01	1.25	0.86	1.15	1.07	0.86	0.94	1	1.08	1.05
model_1046	0.98	0.98	0.98	0.98	0.98	0.98	1.04	0.98	1.05	1.02	1.14	0.98	0.98	1.01	1.02	1.01	1.02	1.01	0.98	0.98	0.98	0.98	0.98	1.01	0.98	0.98	0.98	0.98	0.98	0.98	0.98	1.22	0.98	0.98	0.98	1.13	1.09	0.98	1.12	1.05	0.98	1.12	0.98	1.05	1.06	0.98	1.12	0.98	1.02
model_10460	0.95	1.34	1.11	0.95	0.95	0.98	0.95	0.95	1.08	0.97	1.35	1.06	1.25	0.98	0.95	0.95	1.01	0.99	0.95	1.05	1.06	1.09	0.95	0.99	1.02	0.95	0.95	0.95	0.95	0.95	0.95	0.95	0.95	0.95	0.95	0.99	1.06	1.04	0.95	1.02	0.95	0.95	0.95	0.98	1.01	1.04	1.06	0.95	0.95
model_10461	1	1.41	1	1	1	1	1.05	1	1.1	1.04	1	1	1	1	1.03	1	1	1.05	1.06	1	1.02	1	1	1	1.04	1.05	1	1.11	1	1	1	1	1.31	1.29	1	1	1	1	1	1.09	1	1	1	1	1.07	1.05	1.05	1	1.03
model_10462	0.67	0.67	1.06	1.01	0.85	0.76	1.06	0.83	0.87	0.9	1.29	0.99	0.94	1.26	1.38	1.17	0.99	0.94	0.93	1.05	0.94	1.04	1.15	1.06	1.16	0.88	1.02	0.81	1.02	1.03	0.98	1.07	1.3	1.3	0.81	0.98	1.01	1.13	1.33	1.3	0.92	0.85	1.05	1.11	0.98	1	1.07	1.13	1.01
model_10463	1	1	1	1	1.26	1.03	1	1	1	1.02	1	1	1	1.07	1.03	1	1.02	1.01	1	1.1	1	1	1	1	1	1	1	1	1	1	1	1	1	1	1	1	1	1	1	1.03	1	1	1	1	1	1	1	1	1
model_10464	0.85	1.54	1.12	0.85	1.52	0.95	0.89	0.85	0.85	0.95	1.2	0.85	0.85	0.92	0.9	0.89	1	0.88	0.9	0.85	1	1.1	0.85	1.03	1.02	0.94	0.97	0.85	0.92	0.85	0.95	1.04	1.11	1	1.13	1.03	0.85	1.17	1.26	0.87	1.05	1.08	1.05	0.9	0.97	1.09	1.06	0.93	0.96
model_10465	1.36	1.1	0.91	1.29	0.99	0.88	0.83	0.78	0.99	0.97	1.56	1.03	0.78	0.98	0.97	0.89	0.82	0.93	0.88	0.95	0.94	0.9	0.86	0.99	0.85	1.02	1	1.09	0.9	1.06	0.88	0.78	1.03	0.78	1.4	1	1.01	0.86	1	0.88	0.85	1.11	1.04	0.91	0.89	1.08	0.87	0.78	0.9
model_10466	1	1	1	1	1	1.03	1	1	1	1.02	1	1	1.16	1	1	1.03	1.02	1	1	1	1.05	1	1	1.01	1.09	1.05	1.03	1.11	1	1.08	1	1.15	1.31	1	1.21	1	1	1	1	1	1	1.14	1	1.03	1	1.06	1	1	1.07
model_10467	1.01	1.11	1.26	1.05	1.34	1.11	1.21	0.98	1	0.99	1.05	0.94	0.92	1.44	1.22	0.99	1.39	1.37	1.21	1.24	1.64	1.1	0.87	1.27	1.14	1.2	1.19	1.49	0.94	1.53	1.41	1.27	1.43	0.94	1.13	1.38	0.79	1.02	1.12	1.34	0.98	1.12	0.94	1.34	1.18	1.23	1.13	0.87	1.35
model_10468	1.31	0.76	1	0.76	0.76	0.93	1	0.76	0.98	1.05	0.88	1.03	0.76	0.9	1.38	1.36	1.1	1.11	1.13	1.16	0.9	0.98	1.38	1.16	1.31	1.16	1.22	1	1.01	0.81	0.85	1.21	1.12	0.89	1.08	1.16	1.22	0.97	1.07	1.07	1	0.86	1.03	0.91	1.36	0.94	0.88	0.87	1
model_10469	1.09	0.85	0.85	1.12	1.07	1	0.89	0.95	0.96	0.94	0.85	1.05	0.85	0.95	0.97	0.89	0.93	0.91	0.85	1.21	0.99	0.85	0.93	0.92	0.88	0.92	0.97	0.85	1	0.91	0.96	0.97	0.85	1.09	1.03	1.09	0.94	1.01	1.08	1.04	0.91	0.96	1.16	1.12	1.04	0.94	0.92	0.93	0.96
model_10470	1.71	0.92	1.07	0.92	0.92	1.01	1.07	1.03	1.04	0.97	0.92	1.03	0.92	0.95	0.92	0.99	0.98	1.01	0.98	1.07	1.02	0.92	1.01	1.04	1.03	1	0.97	1.12	0.92	0.92	0.92	1.2	0.92	0.92	0.92	1.06	0.92	0.92	1.3	1.07	0.99	0.92	0.92	1.02	0.96	1.08	1.07	1.19	0.97
model_10471	0.81	1.15	1.21	1.08	1.03	1.52	1.34	1.2	1.25	1.34	1.08	1.42	1.27	1.3	1.29	1.14	1.38	1.1	1.16	1.34	1.34	1.64	1.62	1.3	1.27	1.33	1.38	1.44	0.97	1	1.19	0.94	1.32	0.96	0.81	0.96	0.81	0.97	0.81	0.9	0.81	1.04	0.89	0.84	0.92	1.06	0.9	0.97	0.92
model_10472	0.97	0.97	0.97	0.97	1.23	0.97	1.03	0.97	0.97	1.01	1.29	0.97	0.97	0.97	1.01	1	1.04	1	0.97	0.97	0.99	0.97	0.97	1.01	1.02	0.97	1	0.97	0.97	0.97	0.97	0.97	0.97	0.97	0.97	0.97	0.97	1.07	0.97	1.11	0.97	0.97	0.97	1.01	0.97	1.06	1.03	0.97	1.01
model_10473	1	1.41	1	1	1	1.03	1	1.12	1	1	1	1.12	1	1	1	1	1.02	1	1	1	1	1	1	1	1	1	1.05	1	1	1	1	1	1	1	1	1	1	1.1	1.14	1.1	1	1	1	1	1	1.03	1	1	1
model_10474	1.28	1	1.49	1.32	1	1.03	1.22	1.12	1.13	1.07	1	1	1.16	1.03	1.17	1.03	1.1	1.1	1	1.19	1.03	1.15	1	1.31	1.09	1.25	1.15	1.11	1.28	1.23	1.52	1	1	1	1	1	1	1.19	1	1	1	1	1	1	1.04	1	1.05	1	1.03
model_10475	0.93	0.93	0.93	1.22	0.93	1.04	0.98	0.93	0.93	0.96	1.23	1.04	0.93	1.02	1.12	1.07	0.99	0.99	0.93	1.07	1.06	0.93	1.17	1	0.93	0.93	0.99	1.13	1.19	1	0.93	1.06	1.21	0.93	0.93	0.98	0.93	1.11	1.05	1.04	1	0.93	1.01	1.09	0.93	1.01	1.01	1.11	1.1
model_10476	0.92	0.92	1.06	0.92	0.92	0.92	0.97	0.92	1.16	0.92	0.92	1.02	0.92	0.94	0.95	0.98	0.97	0.97	1.03	1.01	1.06	1.41	0.92	0.93	1.12	1.12	1.09	1.01	1	0.92	1.03	1.27	0.92	0.92	1.11	1.36	1.12	0.92	0.92	1.04	0.99	0.92	0.92	1.24	1.14	1.04	0.97	1	1.05
model_10477	1	1	1	1	1	1	1	1	1	1.04	1	1	1	1	1	1	1.04	1	1	1	1	1	1	1	1	1	1.03	1	1	1	1	1	1	1	1	1	1	1	1	1	1	1	1	1	1	1	1	1	1
model_10478	1.16	1.28	1.05	0.91	0.91	0.94	1.2	1.12	1.3	1.34	1.05	1.12	1.19	1.03	1.33	1.37	1.22	0.97	1.2	1.05	1.07	0.91	1.43	1.13	1.07	0.99	1.03	1.1	1.08	1.19	1.26	0.91	0.91	0.91	1.1	0.94	0.91	1.17	0.91	0.94	0.98	1.03	0.99	1.03	0.91	0.99	0.91	0.91	1.02
model_10479	1.35	1.02	1.4	0.73	1.31	1.24	0.83	0.9	0.87	0.87	0.96	0.81	0.73	0.95	0.83	0.96	0.9	0.97	1.14	1.02	0.96	0.95	0.88	0.88	1.01	1.02	0.89	1.04	0.93	0.93	1.11	0.95	1.18	1	1.2	1.05	1.13	0.8	0.83	1.04	0.82	1.39	0.93	0.97	1.25	1.01	0.93	0.87	1.04
model_1048	1	1	1	1	1	1.09	1.19	1.12	1.07	1.19	1.16	1.6	1	1	1.03	1.03	1.03	1.04	1	1	1	1	1.1	1.03	1	1.05	1	1.11	1	1.08	1.13	1	1	1	1	1	1	1	1	1	1	1	1	1	1	1.03	1	1	1.03
model_10480	1	1	1.16	1	1	1.06	1.09	1	1	1	1	1	1	1.03	1	1	1	1	1	1	1	1	1	1	1	1	1	1	1	1	1	1	1	1	1	1	1.17	1	1	1.06	1	1	1	1	1	1	1	1	1
model_10481	1	1	1	1	1	1	1	1.12	1	1.02	1	1.12	1	1	1	1	1	1.01	1	1.05	1.02	1	1	1.01	1	1.05	1	1	1	1	1	1	1	1	1	1.04	1	1	1	1	1	1	1	1	1	1	1	1	1
model_10482	1	1	1	1	1	1.03	1	1	1	1.06	1.16	1	1	1	1	1.03	1.02	1.01	1	1.05	1.02	1	1	1.01	1	1	1	1	1	1	1	1	1	1	1	1.13	1.33	1	1.14	1	1	1	1.09	1	1	1	1	1	1
model_10484	1	1	1	1.32	1	1	1.05	1	1	1.09	1	1	1.31	1	1.03	1.03	1.03	1	1	1	1.04	1	1.1	1.07	1.11	1.05	1.03	1	1.09	1	1.13	1.3	1	1	1	1	1.11	1	1.41	1.06	1	1	1	1.07	1.04	1	1	1	1.1
model_10485	0.94	0.94	1.33	0.94	1.18	1.09	0.99	1.05	0.94	0.94	0.94	0.94	1.08	0.99	0.97	0.94	1.03	1.04	1.05	1.11	1.04	1.22	0.94	0.98	0.94	0.94	0.98	1.14	0.94	1.01	0.94	1.07	1.22	0.94	1.14	1	1.04	1.03	1.06	1	0.94	1.06	1.02	1	1	0.94	0.94	1.03	1.06
model_10486	1	1	1	1	1	1	1	1	1	1.03	1	1	1	1	1	1	1.02	1	1	1	1	1	1.1	1.01	1	1	1	1	1	1	1	1	1	1.37	1	1	1	1.1	1	1.03	1.08	1	1	1	1	1	1	1	1
model_10487	1.54	1.46	1.44	1.09	1.32	0.9	1.14	1.18	0.86	1.26	1.22	1.21	1.29	1.15	0.98	1.16	1.49	1.13	1.23	1.3	1.4	1.43	1.83	1.26	1.17	1.21	1.52	1.53	0.97	1.79	1.8	0.92	0.66	1	0.94	1.08	1.21	1.27	0.71	1.11	1.39	0.92	1.1	1.04	0.8	0.98	0.74	0.6	0.99
model_10488	1	1.41	1	1	1.26	1	1	1	1	1	1	1	1	1	1	1	1	1.01	1	1.16	1.05	1.15	1	1.04	1	1.05	1.03	1	1	1	1	1	1	1	1	1	1	1	1	1	1	1	1	1	1	1.03	1.05	1	1
model_10489	0.92	0.92	0.92	0.92	0.92	0.95	0.92	1.03	0.92	0.94	0.92	1.03	0.92	1.03	0.95	0.97	0.97	0.98	0.98	1.08	0.98	0.92	1.01	1.02	0.96	1.09	0.97	0.92	1.01	0.92	0.92	0.92	1.49	1.54	1.12	0.96	0.92	0.92	0.92	1.02	0.92	1.17	1.09	1.05	0.96	1.05	0.92	1.01	1.01
model_10490	1.61	1.55	0.8	1.14	1.24	1.36	1.32	0.94	1.18	1.45	1.03	1.11	1.46	1.25	1.38	1.55	1.42	1.28	1.34	1.02	1.28	1.39	1.26	1.52	1.4	1.21	1.18	0.92	0.75	1.15	0.96	1	1.34	1.02	0.99	0.92	0.84	1	0.98	0.91	1.03	0.88	1.14	1.01	1.06	1.04	1.24	1.28	1.12
model_10491	1.21	0.94	1.25	0.94	0.94	0.94	1.2	1.06	1.01	1.08	1.19	0.94	1.18	1.04	1.04	0.99	1.06	0.98	1.13	0.99	0.96	0.94	1.04	1.07	1.07	0.99	0.99	0.94	1.03	1.02	1.19	0.94	0.94	1.12	0.94	1.01	0.94	0.94	1.15	1	0.94	1.15	1.12	0.94	0.98	1.03	0.94	1.13	0.94
model_10493	0.33	0.91	1.01	1.01	0.68	1.57	0.98	0.8	0.87	0.75	0.58	1.06	0.89	0.95	0.65	0.71	1.19	1.42	0.9	1.53	1.86	0.83	0.81	0.84	1.42	1.08	1.26	1.51	0.86	1.07	1.05	0.77	0.97	0.97	1.22	0.94	0.79	0.82	0.53	0.74	0.99	0.98	0.93	1.3	0.93	1.06	0.92	0.66	1.15
model_10494	0.88	1.24	1.17	0.88	1.11	1.18	1.13	0.88	0.97	0.97	1.16	0.98	1.15	1	1.02	1.01	1.08	1.02	1.14	1.34	1.07	1.28	1.06	1.02	1.02	1.16	1.06	1.07	1.34	1.01	1.1	1.01	1.15	1.3	1.07	1.12	0.88	1.05	1	1	0.95	1	1.25	1.07	0.88	0.93	0.93	0.96	0.97
model_10496	0.94	0.94	0.94	0.94	0.94	1.11	1.09	1.27	1	1.1	0.94	1.27	0.94	0.97	1.07	1.14	1.21	1.05	1.21	0.94	1	0.94	0.94	1.13	1.05	1.02	1.03	1.04	1.03	1.08	1.06	0.94	0.94	1.11	0.94	0.97	1.14	1.03	0.94	1.11	1.19	0.94	0.94	1	1.11	1.02	0.99	1.12	1
model_10497	0.93	0.93	1.33	0.93	1.18	1.02	1.16	0.93	0.93	0.99	1.23	1.04	1.22	0.99	1	0.98	1	0.99	0.93	1.03	1	1.07	1.27	0.99	1.01	1.04	0.98	0.93	1.02	1.19	1.17	1.21	1.51	2.27	1.54	1.97	1.61	1.44	1.53	1.96	2.06	1.58	1.37	1.21	1.43	1.62	1.29	1.35	1.03
model_10498	1.24	0.97	0.97	0.97	1.22	1.01	1.05	0.97	1.09	1.02	1.12	0.97	0.97	0.99	1	0.99	1	1.04	0.97	1.23	1.12	1.26	1.06	1.03	1.01	1.17	0.97	0.97	0.97	0.97	0.97	1.11	0.97	0.97	0.97	1	1.07	1.06	0.97	1	0.97	0.97	0.97	1	1.04	1.05	1.1	1.4	1.08
model_10499	0.73	1.02	1.72	1.1	0.92	1	0.96	0.9	0.99	0.96	0.96	1.18	1.3	1.08	0.95	1.2	1.06	1.02	1.13	0.92	1.04	1.06	1.02	1.05	1.19	1.07	1.16	1.09	1.25	1.01	0.73	0.83	1.31	0.86	1.04	1.15	1.05	1.05	0.83	0.92	0.99	0.73	0.97	0.97	0.89	1.05	1.01	0.87	1.1
model_105	0.97	1.37	0.97	0.97	0.97	1.03	1.02	0.97	0.97	0.97	0.97	0.97	0.97	1	1.01	1.02	0.99	1.02	0.97	1.02	0.99	0.97	0.97	0.97	1.02	0.97	0.97	0.97	0.97	0.97	0.97	0.97	0.97	1.15	0.97	0.97	0.97	1.07	0.97	1.01	0.97	0.97	1.11	1.04	1.01	1	0.97	1.07	1.07
model_10500	0.88	1.82	1.32	1.46	1.35	0.96	0.98	0.88	1	1.09	0.88	0.88	0.88	0.88	1.04	1.06	1.02	0.92	1	0.93	0.98	1.5	1.48	1.06	1.04	1.03	1.12	1.07	1.05	0.88	1.11	1.09	1.43	1.05	1.07	0.95	1.08	1.06	1.08	0.98	0.95	0.88	0.88	1.01	0.95	1.09	0.88	1.14	0.91
model_10501	0.91	0.91	0.91	0.91	0.91	0.97	0.96	0.91	1.01	1	1.21	0.91	1.2	1.05	1.16	1.01	1	1	0.97	1.01	0.96	0.91	0.91	1.15	0.98	1.13	0.96	1.01	1.13	1.19	1.03	0.91	0.91	0.91	0.91	0.98	0.91	1	1.16	0.98	1.2	1.04	0.91	1.07	1.08	0.99	0.96	1.18	0.91
model_10502	1	1	1.16	1	1	1	1.05	1	1	1.05	1	1	1.16	1	1	1	1	1.01	1.06	1	1	1	1.1	1.04	1	1	1.08	1	1	1	1.13	1	1	1	1	1	1	1.1	1.28	1.06	1	1	1	1.03	1.13	1	1	1.1	1.1
model_10503	0.82	0.82	1.08	0.82	0.82	0.93	0.95	0.91	0.92	0.83	1.53	0.91	1.2	0.91	0.84	0.93	0.91	1	0.97	1.14	1	1.39	0.9	0.86	0.89	0.85	0.9	1.08	0.82	1.04	0.92	1.06	1.32	1.12	0.99	0.95	1.45	1.21	1.15	0.96	1.32	1.07	1.09	0.95	1.05	1.09	1.16	1.18	1.16
model_10504	1	1	1	1	1	1	1	1	1	1.02	1	1.24	1	1	1	1	1.02	1.03	1	1	1	1	1	1	1	1	1	1	1	1	1	1	1	1	1	1	1	1	1	1	1	1	1	1.03	1	1	1	1	1.03
model_10505	1.15	1.27	1.05	0.9	0.9	1	1	0.9	0.96	1.12	0.9	1.07	1.04	1.06	0.96	1.06	0.99	1.01	0.99	1.09	1.01	1.25	0.99	1.02	0.9	0.98	1	1.19	1.07	0.9	0.9	1.04	1.18	1.33	0.9	1.08	1	1.16	0.9	0.98	0.97	1.02	1.2	0.96	1	0.93	1.1	0.99	1.02
model_10506	0.74	0.6	1.28	1.61	1.76	0.76	0.81	0.9	0.98	1.05	1.22	1.34	1.02	1.59	1.39	1.22	1.83	1.3	1.32	1.2	1.34	1.31	1.7	2	1.49	1.53	1.62	1.41	1.51	1.89	1.66	1.22	1.04	1.48	1.65	1.29	0.83	0.85	0.91	1.21	1.03	0.91	0.79	1.13	1.34	1.27	0.83	0.97	1.18
model_10507	0.95	1.33	0.95	0.95	1.2	0.95	0.95	0.95	1.01	0.95	0.95	0.95	0.95	1.02	0.95	1.02	0.96	1	1.01	1	0.96	0.95	1.04	0.97	1.03	0.99	0.97	1.15	0.95	0.95	0.95	1.09	0.95	0.95	1.15	1.02	1.05	0.95	0.95	0.98	1.07	0.95	0.95	0.95	1.04	0.98	0.95	0.95	1.01
model_10508	1.11	0.6	1.29	0.6	1.01	1.12	1.28	0.95	1.04	1.2	1.39	0.93	1.38	1.07	1.24	0.96	1.54	1.09	1.23	1.1	1.17	0.83	1.21	1.21	1.41	1.42	1.28	1.4	1.17	1.41	1.16	1.19	0.6	1.04	1.27	0.97	0.93	0.92	1.11	1.05	1.01	1.02	1.17	1.04	1.21	1.18	0.87	0.77	1.08
model_10509	0.74	1.04	0.98	1.21	0.93	0.85	0.74	1	0.88	0.75	0.98	0.91	0.74	0.79	0.88	0.93	0.79	0.81	1	0.81	0.79	1.3	1.08	0.81	0.94	0.96	0.82	1.3	0.88	0.74	0.93	2.37	2.67	1.62	1.98	3	1.73	2.22	2.3	3.48	2.29	2.92	1.42	0.96	1.65	0.83	0.86	0.88	0.93
model_1051	1	1	1	1	1	1.03	1	1	1	1.04	1	1.12	1	1	1	1	1.02	1.01	1	1	1.04	1	1	1.01	1	1	1	1	1	1	1	1	1	1	1	1	1	1	1	1	1	1	1	1.03	1	1.06	1	1	1
model_10510	1	1	1	1	1	1.03	1	1	1	1.02	1.16	1	1	1	1	1	1.02	1.03	1	1.05	1.02	1	1	1.04	1	1	1	1	1	1	1	1	1	1	1	1	1	1	1	1.03	1.08	1	1	1	1	1	1	1.1	1
model_10511	1.15	0.73	1.34	0.73	0.93	1.04	1.37	1.08	0.98	1.24	1.21	0.91	1.2	1.05	1.33	1.23	1.12	1.09	1.07	0.93	1.03	1.07	1.19	1.33	0.97	1.64	1.14	0.97	1.33	0.99	1.31	1.29	0.73	1.09	1.37	1.17	0.73	0.81	1.04	1.04	1.03	0.83	1.08	0.98	1	0.95	1.03	1.28	0.92
model_10512	1	1	1	1	1	1	1	1	1	1	1	1	1	1	1	1	1.04	1.01	1	1	1.02	1	1.1	1	1.04	1	1.03	1	1	1	1	1	1	1	1	1.04	1	1.1	1	1.03	1.08	1	1	1.14	1.04	1.03	1	1.1	1
model_10513	0.93	0.93	1.17	0.93	1.32	0.96	1.16	1.04	0.93	1.03	1.08	0.93	0.93	0.99	1.03	0.96	0.97	0.99	0.93	0.98	1.08	1.21	1.12	0.99	0.93	0.97	0.98	1.03	0.93	1.07	1.05	0.93	0.93	1.1	0.93	1.12	1.03	0.93	1.06	1	1.01	1.06	1.1	1	0.93	0.96	0.98	1.02	0.93
model_10517	0.98	0.76	1.26	0.76	1.28	0.9	0.84	1.09	1.01	1.04	0.88	0.76	1.24	1.08	0.87	0.88	0.99	0.93	1.04	0.8	1	0.76	0.92	1.01	1.19	1.03	0.92	0.93	1.16	0.94	1.06	0.76	1	1.04	1.6	1.2	1.1	1.03	0.97	0.95	0.98	0.87	1.04	1.34	1.24	1.1	1.17	1.03	1.19
model_10518	1	1.34	0.92	1.02	1.1	1.17	0.82	1.07	1.07	0.79	1	1.01	0.87	1.27	0.89	0.84	1.18	1.6	1.11	1.11	1.23	0.82	1.15	0.76	1.13	0.64	0.88	0.88	0.79	0.76	0.81	1.27	1.2	1.13	1.25	0.85	0.93	0.66	1.04	0.94	1.57	1.34	0.91	1.11	1.08	1.05	1.11	1.92	1.51
model_10519	0.75	1.06	1.32	1.24	0.95	0.98	0.88	0.75	0.98	0.97	0.88	1.08	1.11	0.97	0.94	1.08	1.05	0.99	0.88	0.83	1.02	0.98	0.95	1.06	1.35	1.07	1.06	1	0.89	1.17	1.14	0.93	1.36	1.03	0.92	1.01	1.22	1.16	1.07	1.19	1.13	0.86	0.75	1.06	1.06	1.1	0.88	0.97	0.97
model_1052	1.12	0.87	0.87	1.15	1.33	0.95	0.92	0.98	0.93	0.97	1.3	1.29	0.87	1.12	0.96	1.08	1.06	1	0.96	0.87	1.04	1	0.87	0.96	0.95	1.26	0.92	0.87	0.95	0.94	0.87	1.13	0.87	0.87	1.25	1.03	1.06	1.13	0.99	0.98	1.19	1.06	1.03	0.99	1.14	0.87	1.11	0.96	1.02
model_10520	1.16	0.91	1.14	0.91	0.91	0.91	1.08	1.12	0.97	1	0.91	1.02	0.91	0.96	1.02	1.02	0.99	1.01	1.08	0.91	1.07	1.46	1	1.06	0.91	1.07	0.96	1.2	0.99	0.91	1.02	0.91	0.91	0.91	1.22	0.97	1.01	1.08	1.43	0.97	0.98	1.48	0.99	1.05	1.11	1.06	0.96	1	0.91
model_10521	1	1	1	1	1	1	1	1	1	1	1	1	1	1	1	1	1	1.01	1	1	1	1	1	1	1	1	1	1	1	1	1	1	1	1	1	1	1	1	1	1	1	1	1	1	1	1	1	1	1
model_10522	1	1	1.16	1	1	1.03	1	1.12	1	1.02	1	1	1	1	1.09	1.03	1	1.03	1.06	1	1.08	1	1	1	1	1	1.03	1	1	1	1	1	1	1	1	1	1	1.29	1	1.07	1.16	1	1.15	1.03	1.1	1	1	1	1.03
model_10523	1	1	1	1	1	1	1	1	1	1	1	1	1	1	1	1.03	1.02	1	1	1	1.1	1	1	1	1	1	1	1	1	1	1	1	1	1	1	1	1	1	1	1	1.08	1	1.09	1	1	1	1	1	1
model_10524	1	1	1	1.32	1.26	1	1.11	1.12	1	1.02	1	1.12	1	1	1.03	1	1.03	1.02	1.06	1.13	1.02	1	1	1.02	1	1	1.05	1.32	1.09	1	1	1	1	1	1.21	1.04	1	1	1	1	1.08	1	1.09	1	1.04	1.03	1	1	1.1
model_10525	1	1	1	1	1	1.06	1	1	1.07	1.06	1	1	1.31	1.06	1.03	1	1	1.05	1.06	1	1.09	1	1.1	1.05	1.04	1	1.07	1.22	1	1	1.39	1	1	1	1	1	1	1	1	1.07	1.08	1	1.09	1.1	1.07	1	1.05	1.19	1
model_10526	1.03	1.13	0.94	1.06	0.8	1.04	0.85	1.15	0.8	0.82	1.01	0.8	0.8	0.89	0.92	0.85	0.94	0.9	0.86	0.93	1.02	1.05	0.97	1	0.95	0.91	0.97	0.98	1.15	1.02	0.91	1.17	1.3	1.04	1.33	1.09	1.07	0.96	1.03	1	0.93	1.14	1.03	1.16	1.03	1.06	1.05	1.08	0.97
model_10527	1	1	1	1	1	1	1.09	1	1	1.04	1.16	1	1	1.07	1	1.03	1.09	1.03	1.13	1.05	1.05	1.15	1.1	1	1.07	1.09	1.11	1	1	1.08	1	1	1	1	1.21	1	1	1.1	1	1	1	1	1	1	1.06	1	1	1	1
model_10528	1	1	1	1	1	1	1	1	1	1	1	1	1	1	1	1	1	1	1	1	1	1.15	1	1.01	1	1	1	1	1	1	1	1	1	1	1.21	1.04	1	1	1	1	1	1	1	1	1	1	1	1	1.07
model_1053	1	1	1	1	1	1	1	1.12	1	1.02	1	1	1	1.03	1	1	1	1.02	1	1	1.04	1	1	1.03	1.04	1	1	1	1	1.08	1	1	1	1	1	1	1	1.1	1	1.03	1	1	1	1.07	1.04	1.03	1	1.15	1
model_10531	0.95	1.72	0.95	0.95	0.95	0.99	1	1.06	1.01	1.04	1.25	0.95	1.09	1.26	1.05	1.17	1.09	1.07	1.25	0.95	0.98	0.95	0.95	1.02	0.95	0.99	0.97	0.95	0.95	1.02	1.07	0.95	0.95	1.12	1.15	0.95	1.05	1.13	0.95	0.98	1.1	1.21	1.12	1.01	1.14	1	1.29	1.56	1.09
model_10532	1	1	1	1	1	1	1	1	1	1	1	1	1	1	1	1	1	1	1	1	1	1	1	1	1.04	1	1	1	1	1	1	1	1	1	1	1	1	1	1	1	1	1	1	1	1	1	1	1	1
model_10533	1	1	1	1	1	1	1.05	1	1	1	1	1	1	1	1	1	1.05	1	1	1	1	1.15	1	1	1	1.05	1.03	1	1	1.15	1	1	1	1.18	1	1.07	1	1.19	1.14	1	1	1.49	1	1	1	1	1.05	1	1.03
model_10534	1.05	1.8	2.18	1.2	1.39	1.43	2	1.63	2.48	2.56	2.21	2.34	1.38	2.06	2.32	3.05	2.55	1.69	1.76	1.73	1.84	1.75	2.6	3.04	2.36	2.68	2.44	2.28	3.12	1.8	2.28	1.12	0.73	0.7	0.65	0.96	0.85	0.81	1.06	0.81	1.01	0.97	0.66	1	0.78	1.03	1.04	0.83	1.05
model_10535	1.03	0.81	1.47	1.07	1.23	0.93	1.14	1.09	1.35	1	0.94	0.81	1.26	1.84	1.14	1.33	1.42	1.22	1.34	1.06	1.29	1.05	1.3	1.34	1.31	1.24	1.5	0.98	1.31	1.38	1.12	1.05	1.06	1.26	0.98	1.07	1.21	0.89	1.1	1.2	1.13	1.14	1	0.98	1.26	0.99	0.98	1.09	0.99
model_10536	1.55	0.89	1.18	1.35	1.13	0.89	1.04	0.89	0.95	1.02	1.04	1	0.89	0.98	1.02	0.99	1.01	0.92	1.04	0.99	0.98	1.03	0.98	1.01	1	1.02	0.94	1.18	1.06	0.89	0.89	1.03	0.89	1.06	0.89	0.96	1.15	0.98	0.89	0.96	0.96	1.14	0.89	1.19	1.1	1.04	1.09	0.89	0.95
model_10537	1.13	0.88	0.88	1.16	1.35	1.01	1.12	1.25	0.88	1.02	1.02	1.09	1.29	0.93	1.04	1.01	1.03	1	1.03	0.93	0.92	1.01	1.11	1.15	0.96	1	1.02	0.88	0.96	1.22	0.99	1.43	1.43	1.04	1.26	1.78	1.46	1.31	1.25	1.52	1.35	1.49	1.04	1.29	1.48	1.05	1.05	0.97	0.97
model_10538	1.19	0.93	0.93	1.23	1.17	1.06	0.98	1.04	0.93	1.01	0.93	0.93	1.07	1	1.03	1	1.02	0.95	0.93	1.02	1.01	0.93	1.02	0.96	1.05	0.93	0.98	0.93	1.01	1	0.93	1.07	0.93	1.27	0.93	1	1.13	0.93	1.06	0.96	0.93	0.93	0.93	0.93	0.96	0.96	1.03	1.07	1.08
model_10539	0.86	0.86	0.86	0.86	0.86	1	1.24	1.27	1.3	1.2	1.28	0.96	1.13	1	1.18	1.23	0.91	0.99	1.03	0.91	0.91	1.07	0.86	0.91	0.9	0.86	0.86	1.05	0.86	0.93	0.86	0.86	1.39	1.34	0.86	0.92	1.05	1.36	0.86	1.2	1.21	0.98	1.26	0.99	1.01	0.91	1.25	1.16	1.32
model_1054	1.67	0.82	0.82	1.67	1.38	1.07	1.09	0.82	0.93	0.88	0.82	1.02	0.82	1.11	1.02	1.12	1.17	1	0.87	1.09	1.15	1.27	1.15	1.08	1.1	1.01	1.15	1.36	1.25	1.65	0.93	1.19	1.33	0.97	1.17	1.38	1	0.9	1.28	1.14	1.02	1.57	1.12	1.75	1.59	1.25	1.27	1.22	1.11
model_10540	0.92	1.3	0.92	1.22	0.92	1.11	0.97	0.92	0.92	0.97	1.07	1.03	0.92	1	1.08	0.97	0.99	1.07	1.04	0.97	0.99	0.92	0.92	0.94	0.96	1.11	0.99	0.92	0.92	0.99	1.16	0.92	0.92	0.92	0.92	0.99	0.92	1.15	0.92	0.95	1.04	1.17	1.4	1.18	1.02	1.06	0.97	0.92	1.01
model_10541	0.9	0.9	1.34	0.9	0.9	0.98	0.9	0.9	1.14	1.05	1.13	1.07	0.9	1.11	0.99	0.95	0.99	0.98	0.96	1.07	0.95	1.03	1.08	1.07	0.98	1.02	0.92	0.9	0.98	0.97	1.08	1.03	0.9	1.23	1.21	0.96	1.1	0.99	0.9	1.03	1.19	1.27	0.98	1.01	1	0.93	1.11	0.9	0.96
model_10542	1.18	1.29	1.22	1.21	0.92	0.95	0.97	0.92	0.92	1.04	1.07	0.92	0.92	0.97	0.98	1.19	1.01	1.1	0.92	1.06	0.98	0.92	0.92	1.12	1	1.15	1.09	1.12	1.09	0.99	1.04	1.19	1.37	0.92	1.12	0.98	0.92	1.01	0.92	0.92	0.99	0.92	0.92	1.05	1.01	1.06	0.92	1.01	1.06
model_10543	0.97	0.97	1.12	0.97	0.97	1	0.97	0.97	0.97	1.01	0.97	0.97	1.27	1.14	1.1	1.12	1.03	1	1.03	0.97	0.97	0.97	0.97	0.98	0.97	1.01	0.99	0.97	0.97	0.97	0.97	0.97	0.97	0.97	1.18	1.04	0.97	1.15	1.1	1	1.12	0.97	0.97	0.97	1.04	0.97	1.13	1.06	1
model_10544	1	1	1	1	1	1	1.05	1	1	1	1	1	1	1	1	1	1	1.03	1	1	1	1	1	1.01	1	1	1.03	1.11	1	1	1	1	1	1	1	1.04	1	1	1	1.03	1	1	1	1	1	1	1.05	1	1.03
model_10545	0.74	1.03	0.97	0.97	0.93	0.87	0.85	0.74	1.13	0.91	1.09	0.82	1.08	1.04	0.95	1.15	0.93	1.06	1.07	1.11	0.99	0.96	1	0.99	0.89	0.99	0.88	1.4	1.15	1.05	1.12	1.13	1.5	1.14	1.05	0.98	0.9	0.92	1.04	1.18	1.19	0.94	1.01	1.13	0.97	1.03	0.84	0.95	0.93
model_10546	0.95	0.95	1.1	0.95	0.95	0.95	1	0.95	0.95	1.05	0.95	1.06	0.95	1	0.95	0.97	0.96	1.12	1.16	1.17	1.11	1.32	0.95	0.98	0.95	0.99	1.02	1.15	1.03	0.95	0.95	1.31	0.95	1.12	0.95	0.95	1.05	1.04	1.08	0.95	1.22	0.95	1.03	1.2	0.98	1	0.95	0.95	0.98
model_10548	0.89	0.89	1.33	0.89	0.89	1	0.94	1.1	1.01	1	0.89	0.89	1.03	0.98	0.99	1.07	1.04	0.97	0.95	0.98	1.05	0.89	0.98	0.99	0.93	0.97	0.99	1.18	0.97	1.03	1.01	1.29	1.44	0.89	1.28	0.96	1.09	0.98	1.26	1.08	0.96	0.89	0.97	1.19	0.99	1.1	0.99	1.06	1.14
model_10549	1	1	1	1	1.42	1	1	1	1	1.09	1	1	1	1	1.07	1.03	1.02	1.01	1	1	1	1	1	1.01	1	1	1	1	1	1	1	1.24	1.31	1	1	1.04	1.11	1.1	1.22	1.09	1	1.14	1.24	1	1	1	1.11	1.1	1.13
model_1055	1	1.41	1.16	1	1	1	1.11	1	1	1	1	1	1	1	1	1	1	1	1	1	1	1	1	1	1	1	1.03	1	1	1	1	1	1	1	1	1	1	1	1.14	1	1	1	1	1	1	1	1	1	1
model_10551	1	1	1.16	1	1.26	1	1	1	1	1.04	1	1	1	1	1	1	1	1	1	1	1	1	1	1.04	1	1	1	1.11	1	1	1	1.15	1	1	1	1.04	1	1	1.14	1	1	1	1	1	1.04	1	1	1	1
model_10552	1	1	1	1	1	1	1	1	1	1	1	1	1	1	1.03	1.03	1.02	1	1	1	1	1	1	1	1.04	1	1	1	1	1	1	1	1	1	1	1	1	1.1	1	1	1	1	1	1	1	1.03	1	1	1
model_10553	1.28	1.25	1.37	1.13	1.61	1.62	1.52	1.06	1.31	1.26	0.91	1.32	0.9	2.75	1.66	1.27	1.97	1.97	1.57	2.41	2.29	1.94	1.25	1.46	1.88	1.82	1.87	0.84	1.55	1.58	1.37	1.16	0.9	0.81	0.83	0.81	0.99	0.99	0.69	0.8	0.85	0.69	0.69	0.85	0.84	0.89	0.95	0.89	0.84
model_10555	0.8	1.13	1.06	1.21	0.8	0.93	0.8	0.89	0.9	0.96	0.93	0.99	1	1.08	1.1	1	0.95	0.92	1.14	1.01	1.06	1.04	0.96	0.96	0.98	1.09	1.03	1.15	1.02	0.98	0.9	0.8	1.05	0.95	1.15	1.04	0.98	0.95	1.02	1.01	0.93	1.13	1.29	1.07	1.16	1.07	0.84	1	1.05
model_10556	1	1	1	1	1	1	1	1.12	1.13	1.08	1	1	1	1	1	1	1.04	1	1	1	1.05	1	1	1	1	1.05	1	1	1.09	1	1	1	1.31	1.18	1	1	1	1	1	1	1	1	1.09	1.17	1	1.03	1.05	1	1
model_10557	1.22	1.57	1.11	0.96	1.21	1.01	1.16	0.96	1.02	1.11	1.11	1.18	1.1	0.96	1.02	1.17	1	0.99	1.14	1.05	1.05	0.96	1.05	1.09	0.96	1.09	1.06	0.96	1.04	1.07	0.96	0.96	0.96	0.96	0.96	0.96	1.06	1.23	0.96	0.96	0.96	0.96	1.04	0.99	0.99	1.04	0.96	0.96	0.99
model_10558	1	1	1	1	1	1	1	1	1	1	1	1	1	1	1	1.04	1	1	1	1.05	1.02	1	1	1.04	1.04	1	1.03	1	1	1	1.13	1	1	1	1	1	1.11	1	1	1	1	1	1	1.09	1.04	1	1	1	1
model_10559	1.21	0.92	1.54	1.73	1.82	0.99	1.23	1.59	1.61	1.73	1.36	1.83	0.86	1.84	1.77	1.64	1.65	1.28	1.34	1.7	1.23	1.01	1.64	1.88	1.75	1.63	1.66	1.43	1.96	1.57	2.21	2.06	0.97	0.89	0.93	0.94	0.72	1.01	0.74	0.91	1.08	0.92	1.05	0.96	1.01	1	0.76	1.07	1.14
model_1056	0.72	0.72	1.19	0.72	1.09	1.04	0.99	1.23	1.03	1.03	1.18	1.06	0.72	1.16	1.1	1.16	1.06	1.19	1.18	1.04	1.2	1.04	0.98	1.2	1.24	1.2	1.34	1.33	1.05	1.29	1.2	1.32	0.94	1.11	0.72	0.95	1.16	0.92	1.01	0.97	0.89	0.81	1.02	1.03	0.96	0.84	1	0.96	0.91
model_10560	0.68	0.96	1.13	1.12	0.97	1.2	1.24	1.26	1.47	1.02	1.02	1.01	0.79	1.14	0.9	0.98	1	1.13	1.51	1.26	1.15	0.99	0.96	1.01	1.35	1.25	0.93	1.41	1.2	0.89	0.86	1.36	1.32	0.68	0.83	1.1	1.18	0.88	0.87	0.94	0.82	1.15	1.5	0.91	0.96	1.26	1.31	1.19	1.24
model_10561	1.1	0.86	1.08	0.86	0.86	0.86	0.91	0.86	0.97	0.89	1	1.07	1.13	1	0.86	0.99	0.86	0.93	1.08	0.91	0.92	1.38	0.95	0.89	0.9	0.94	0.95	1.05	1.02	1.03	0.86	1.12	1.67	0.86	1.23	1.02	0.86	0.86	0.98	1.03	0.93	0.86	0.94	1.03	0.89	0.91	0.96	1.11	0.89
model_10563	1	1	1	1	1	1	1	1	1.07	1	1	1	1	1	1	1	1.06	1.02	1.06	1	1.05	1.15	1	1	1.04	1.09	1	1	1	1.08	1	1	1	1	1	1.06	1	1	1	1.03	1	1	1	1.03	1	1.03	1	1	1
model_10564	1	1	1.16	1	1	1.03	1	1	1	1.02	1	1	1	1	1.03	1.03	1	1.01	1.06	1	1.04	1	1	1.05	1.04	1	1.03	1	1	1.08	1	1	1	1	1	1	1	1	1	1	1	1	1	1	1.06	1.03	1	1.1	1
model_10565	1	1	1	1	1	1	1	1	1.07	1	1	1	1	1.03	1.03	1	1	1	1	1	1.02	1	1	1	1	1	1.03	1	1	1.08	1	1	1	1	1	1	1	1	1	1	1	1	1	1	1	1.03	1	1	1
model_10566	1	1	1	1	1	1	1	1	1.07	1.02	1	1.12	1	1.03	1	1	1.02	1	1.06	1	1	1	1	1	1	1	1	1	1	1	1	1	1	1.18	1	1	1	1	1.14	1	1	1	1	1	1	1	1	1.1	1
model_10567	1	1	1.16	1	1	1	1.05	1	1	1	1.16	1	1	1.1	1	1	1	1.03	1.06	1	1.02	1	1	1.01	1.11	1	1.03	1.11	1.09	1	1.13	1	1	1	1	1	1.11	1.1	1.28	1.06	1	1.14	1	1	1.04	1.06	1	1	1
model_10568	1	1	1	1	1	1.03	1	1	1	1	1	1.12	1	1	1	1	1.02	1.01	1	1	1	1	1	1	1	1	1	1	1	1.08	1	1	1	1.18	1	1.04	1	1	1.14	1	1.13	1	1	1	1	1	1	1.19	1.07
model_10569	1.37	0.95	0.95	0.95	0.95	0.95	0.95	1.06	0.95	0.95	0.95	1.12	0.95	0.95	0.98	0.95	0.96	1	1.01	0.95	0.99	1.09	0.95	0.99	1.11	0.95	1	0.95	0.95	0.95	1.19	1.23	1.24	0.95	0.95	1.01	1.05	0.95	1.08	1.04	1.17	1.2	0.95	1.08	1.05	1	0.95	0.95	1.1
model_1057	0.91	0.91	1.3	0.91	0.91	0.91	0.91	0.91	0.91	0.98	1.06	0.91	0.91	0.94	1.01	0.91	0.94	0.97	1.06	1.03	0.93	1.05	1	0.98	0.99	0.95	0.94	1.11	0.91	1.12	1.26	0.91	0.91	1.42	1.31	1.11	0.91	1.32	1.16	1.06	1.42	0.91	1.05	1.01	1	0.91	0.96	1	0.91
model_10571	1	1	1	1	1	1	1	1	1	1	1	1	1	1.03	1	1	1	1.03	1	1	1	1	1	1.01	1.04	1	1	1	1	1	1	1.3	1	1	1.21	1.04	1	1	1	1.03	1	1	1	1	1	1	1	1	1.03
model_10573	1	1	1	1	1	1	1	1	1	1	1	1	1	1	1	1	1	1	1	1	1	1	1	1	1	1	1.03	1	1	1	1	1	1	1	1	1	1	1	1	1	1	1	1	1	1	1	1	1	1
model_10576	0.5	1	1.21	1.35	1.05	1.28	0.86	1.15	0.56	0.59	0.86	0.6	0.63	0.98	0.72	0.7	0.99	1.44	1.02	1.59	1.33	1.05	0.87	0.69	0.86	1.04	1.17	1.08	0.86	0.94	0.94	1.29	1.11	0.81	1.44	1.08	0.82	0.69	0.81	0.82	0.97	0.97	1.05	1.24	1.06	1.47	1.14	1.25	1.45
model_10577	1	1	1	1	1	1	1	1	1	1.03	1	1	1	1	1	1	1	1.01	1	1	1.02	1	1	1.01	1.04	1	1	1	1	1	1	1	1	1	1	1.07	1	1	1	1.09	1	1	1	1	1	1.09	1	1	1.05
model_10578	0.95	0.95	0.95	0.95	0.95	0.97	1.08	0.95	0.95	0.96	0.95	0.95	0.95	1	0.95	0.97	0.96	0.98	1.01	0.95	1.04	0.95	0.95	0.97	0.99	1.03	1.02	1.05	1.03	1.02	1.07	1.09	0.95	1.12	1.27	1.01	0.95	0.95	0.95	0.95	1.02	1.08	1.03	0.98	1.07	1.09	1.05	1.13	1.01
model_10579	1	1	1	1	1	1	1	1	1	1	1	1	1	1	1	1	1	1	1	1	1	1	1	1	1	1	1	1	1	1.08	1	1	1	1	1	1	1	1	1	1	1	1	1	1	1	1	1	1	1
model_10580	1.28	1.41	1	1	1	1	1	1	1	1	1	1	1	1	1.03	1	1	1	1	1	1	1	1	1	1	1	1	1	1	1.08	1	1	1	1	1	1	1	1.15	1	1.09	1	1	1	1.07	1.06	1	1.05	1.1	1.07
model_10582	0.96	0.96	1.11	0.96	0.96	1.05	0.96	0.96	0.96	1.03	0.96	1.07	1.11	0.96	0.99	0.98	1.01	1.05	1.02	1.11	0.99	0.96	0.96	1.11	0.96	0.96	0.98	1.06	1.14	0.96	0.96	0.96	0.96	0.96	1.16	1.05	0.96	1.05	0.96	0.96	1.11	1.09	1.05	1.04	0.99	1.02	1.01	0.96	1.01
model_10583	1	1	1	1	1	1	1	1	1	1	1	1	1	1	1	1	1	1	1	1	1	1	1	1	1	1	1	1	1	1	1	1	1	1	1	1	1	1	1	1	1	1	1	1	1	1	1	1	1.03
model_10584	1.44	0.87	0.92	1.43	0.78	1.16	1.38	1.26	1.12	1.07	0.78	1.29	1.41	1.02	1.13	1.12	1.35	1.08	1.42	1.18	1.52	0.99	1.14	1.31	0.99	1.04	1.1	1.28	1	1.51	1.07	0.99	0.81	0.84	0.88	1.02	0.96	0.8	1.27	0.9	1.38	0.92	0.97	1.39	1.05	1.29	1.23	1.18	1.57
model_10585	1.23	0.96	0.96	0.96	1.21	1.02	0.96	1.07	1.02	0.98	1.11	1.3	0.96	1.01	0.99	0.98	1.08	1.11	0.96	1.09	1.04	1.1	1.21	1.01	1.16	0.96	1.09	1.06	1.05	1.1	1.08	0.96	0.96	0.96	0.96	0.99	1.06	0.96	0.96	0.96	0.96	0.96	0.96	0.99	0.99	0.99	1.01	0.96	0.96
model_10588	0.96	0.96	1.43	0.96	0.96	0.99	1.01	0.96	1.02	1.08	0.96	0.96	0.96	1.03	0.96	1.13	1	1.01	0.96	0.96	1.04	1.63	0.96	1.13	1	1.07	1.06	1.06	0.96	1.1	0.96	0.96	0.96	0.96	0.96	0.99	0.96	1.05	0.96	1.15	0.96	0.96	0.96	1.1	0.99	0.96	1.06	0.96	0.99
model_10589	1.16	0.9	1.2	0.9	0.9	1.01	0.9	0.9	0.96	0.99	1.2	1.23	0.9	1.03	0.97	1	1.03	0.99	1.08	1.14	1.02	1.04	1.27	1.07	0.98	0.99	1.14	1.25	0.99	1.11	0.9	1.31	1.18	1.07	0.9	1.1	0.9	0.99	0.9	0.95	1.27	0.9	1.12	0.97	0.97	0.96	0.9	1.08	0.9
model_1059	1	1	1	1	1.26	1	1.09	1	1	1.02	1	1	1	1	1	1	1	1	1	1	1	1	1	1.01	1	1	1	1.11	1	1	1	1	1	1	1	1	1.11	1	1	1	1	1	1	1	1	1	1.05	1	1
model_10590	0.91	0.91	0.91	0.91	0.91	1.03	1.01	1.13	1.09	1.01	0.91	1.02	0.91	0.94	0.98	0.96	0.99	0.95	1.03	0.91	1.01	0.91	0.91	0.96	0.95	0.95	0.98	0.91	1.13	0.98	0.91	0.91	1.19	1.08	1.31	1.06	1.01	1	1.04	0.99	0.98	0.91	1.16	1.17	1.01	1.04	1.32	1.05	1.19
model_10591	0.84	0.84	1.25	1.11	0.84	1.02	0.91	0.84	1	0.89	0.84	1.04	1.1	0.96	1.09	0.97	1	0.96	1	0.93	1.01	1.47	0.92	1	0.95	1.15	0.97	1.2	0.99	1.09	0.95	0.96	0.84	0.99	1.02	0.87	0.84	1.05	1.07	0.94	1.15	1.49	1.12	0.97	1.03	1.03	0.98	1	0.91
model_10592	1	1	1	1	1	1	1	1	1	1	1.32	1	1	1	1	1	1.03	1	1	1	1	1	1	1.04	1	1	1.03	1	1	1	1	1	1	1	1	1	1	1	1	1	1	1	1	1	1	1	1	1	1
model_10593	1	1	1	1	1	1	1	1	1	1.02	1	1	1	1.03	1	1.03	1	1	1	1	1.02	1	1.1	1	1.04	1	1	1	1	1	1	1	1	1.18	1.21	1.04	1	1	1	1.06	1.08	1	1	1.03	1	1	1	1	1.03
model_10594	1.08	1.19	0.84	0.84	1.07	1.74	1.48	1.3	1.83	1.52	1.56	1.45	1.38	0.92	1.48	1.29	0.9	1.03	1.2	0.93	0.86	0.97	0.93	0.88	0.84	0.84	0.87	0.93	1	0.97	0.95	1.22	1.1	0.84	1.39	0.87	1.42	1.35	1.26	1.42	1.11	1.26	1.16	0.96	1.02	0.84	0.98	1.25	0.92
model_10595	0.92	0.92	0.92	0.92	0.92	1.13	1.22	1.03	0.92	1.03	1.21	0.92	0.92	1.02	1	0.96	0.96	1.05	1.03	1.04	1.11	1.19	0.92	0.95	0.92	1.02	0.99	1.12	1	0.99	1.15	1.05	0.92	0.92	0.92	1.02	1.02	0.92	0.92	1	0.92	1.04	1.09	0.95	1.05	1	1.07	1.09	1.06
model_10596	1	1	1	1	1.26	1.03	1	1.12	1	1.02	1	1	1	1	1.03	1.03	1.03	1.05	1	1.05	1.04	1	1	1.02	1	1	1	1	1.09	1	1.13	1	1	1	1	1	1	1.1	1	1.11	1	1	1	1.03	1.04	1.08	1	1	1.03
model_10597	1	1	1	1	1	1	1	1.12	1	1.02	1	1.12	1	1	1	1.03	1.03	1	1.06	1	1	1	1	1.01	1	1.05	1.04	1	1	1.08	1	1	1	1.18	1	1.04	1	1	1	1	1	1	1	1	1.1	1	1.05	1	1
model_10598	0.97	0.97	0.97	0.97	1.23	0.97	0.97	0.97	0.97	1.02	0.97	1.09	0.97	0.97	1.01	1	0.97	0.97	1.04	0.97	0.97	0.97	0.97	0.99	1.09	0.97	1	0.97	0.97	0.97	0.97	0.97	0.97	0.97	0.97	0.97	0.97	0.97	1.24	1.08	0.97	0.97	0.97	1.01	1.01	1.06	1.08	0.97	0.97
model_106	1	1	1	1	1	1.03	1.05	1	1	1.1	1	1	1.16	1	1	1.03	1.02	1	1	1	1.02	1	1	1	1	1	1	1	1	1	1	1	1	1	1	1	1.11	1	1	1	1	1	1	1	1	1	1	1	1
model_10601	1	1	1	1	1	1	1.05	1	1	1.04	1	1.12	1	1	1	1	1	1	1.06	1	1	1	1	1	1	1	1	1	1	1	1	1	1	1	1	1	1	1	1	1	1	1	1	1	1	1.03	1	1	1.07
model_10602	0.95	1.04	1.22	0.74	1.45	1.03	0.96	0.91	0.98	0.97	0.98	0.91	0.85	0.84	0.95	0.86	0.87	0.95	1.08	0.92	1.05	0.96	0.96	0.96	1.07	1.03	1.02	0.95	1.02	0.96	0.83	0.96	0.97	0.87	1.38	0.98	0.82	0.88	0.84	0.88	0.92	1	0.94	1.11	1.08	1.1	0.9	1.14	1.15
model_10603	1	1	1	1	1	1	1	1	1	1.02	1	1	1	1	1	1	1	1.01	1	1	1.02	1	1	1.01	1	1	1	1	1	1	1	1	1	1	1	1.04	1	1	1	1.03	1.08	1	1	1	1	1	1	1	1
model_10604	1	1	1	1.32	1	1	1	1	1	1.02	1	1	1	1	1	1.04	1.03	1.03	1	1	1	1	1	1.04	1	1	1.03	1	1.09	1	1	1.15	1.62	1	1	1.04	1	1	1	1.03	1.08	1	1	1.08	1	1	1	1.1	1.03
model_10606	1	1	1	1	1	1	1	1	1	1	1	1	1	1	1	1	1	1	1	1	1	1	1	1	1	1	1	1	1	1	1	1	1	1	1	1	1	1	1	1	1	1	1	1	1	1	1	1	1
model_10608	1	1	1	1	1	1	1	1	1	1.02	1	1	1	1	1	1	1	1	1	1.05	1.04	1	1	1.09	1	1	1	1	1.19	1	1	1	1	1	1	1.07	1	1.1	1	1	1	1	1	1	1.1	1	1.11	1.1	1
model_10611	0.97	1.36	0.97	0.97	0.97	0.97	0.97	0.97	0.97	0.99	0.97	0.97	0.97	1	1.1	1.08	1.03	1.1	1.15	1.12	0.99	1.11	1.07	1.02	1.05	1.01	1.02	0.97	0.97	1.04	1.22	0.97	0.97	0.97	1.18	1.04	0.97	0.97	0.97	1	0.97	0.97	0.97	1	1	0.97	1.05	1.06	1
model_10612	1.29	0.89	1.12	0.89	0.89	0.95	1.07	1.16	1.04	1	0.89	0.89	0.89	0.97	1	1.04	0.95	1.02	0.95	1.17	0.97	1.03	0.89	1.03	0.97	0.93	0.94	0.99	1.06	1.1	0.89	0.89	0.89	0.89	1.08	0.96	0.99	0.98	1.02	0.92	1.2	1.01	1.02	1	0.93	1.04	0.99	0.98	1.05
model_10613	1	1	1	1	1	1	1	1	1	1	1	1	1	1	1	1.03	1	1	1	1	1	1	1	1.01	1	1	1	1	1	1	1	1	1	1	1	1	1	1	1	1	1	1.14	1	1	1	1	1	1	1
model_10614	1	1	1.16	1	1	1.03	1.05	1	1.1	1.02	1.16	1	1	1.06	1	1.03	1.05	1.03	1	1	1.02	1	1	1.11	1	1	1.08	1.11	1	1.12	1	1	1	1	1	1.04	1.11	1	1	1	1	1	1	1	1.04	1.03	1	1.1	1.03
model_10618	0.98	0.98	0.98	0.98	0.98	1.04	1.09	0.98	1.05	0.98	0.98	1.1	0.98	1.01	1.05	1.01	1	1	1.04	0.98	1	0.98	1.08	1.04	1.07	0.98	1.03	0.98	1.07	0.98	0.98	0.98	0.98	0.98	0.98	1.02	1.2	0.98	0.98	1.02	1.22	0.98	0.98	1.1	0.98	1.03	1.04	1.08	1.08
model_10619	0.85	1.89	1.2	1.12	1.29	0.96	0.98	0.85	0.85	0.93	0.98	0.95	1.11	0.85	0.93	0.92	0.99	1.04	0.95	1.05	0.98	1.1	1.02	0.91	0.96	0.98	1.05	1.21	0.85	1.18	0.95	0.85	0.85	1	1.03	0.97	1.03	1.09	1.31	1.09	1.02	0.85	1	1.11	0.88	0.96	0.94	1.22	0.96
model_10620	1.28	1.41	1	1	1	1.06	1	1.12	1	1.08	1	1	1	1	1.07	1.07	1	1.01	1	1.05	1.02	1	1	1.06	1	1.05	1	1	1.09	1	1.13	1	1.31	1	1	1.07	1.11	1	1	1.03	1	1	1	1.03	1.04	1.18	1	1	1.03
model_10621	1.19	1.49	1.22	1.35	1.03	0.89	1.05	0.92	1.07	0.85	0.82	0.82	0.95	0.9	1.14	1	1.07	1	1.2	0.95	0.99	1.32	0.82	1.06	0.99	1.04	1.04	1	1.02	1.36	1.03	1.44	1.33	1.06	1.35	1.15	1	1.14	1.69	1.02	1.12	1.84	0.97	1.12	1.1	0.93	1.21	0.98	0.96
model_10622	1	1	1.16	1	1	1	1	1.12	1	1.02	1	1	1	1.03	1.03	1	1.02	1	1	1	1	1	1	1.01	1	1.05	1	1.11	1	1	1	1.15	1	1	1	1	1	1	1	1.03	1	1	1	1.1	1.07	1	1.05	1.1	1
model_10623	1	1	1	1	1.42	1	1	1	1	1.02	1	1	1	1	1	1	1.03	1	1	1.05	1	1	1	1	1	1	1	1	1	1	1	1	1	1.37	1	1.04	1.11	1	1	1	1	1	1.09	1	1.04	1	1	1.1	1
model_10624	0.98	0.63	1.15	0.83	1.86	1.39	1.23	1.36	1.15	1.51	1.25	1.17	1.29	2.18	1.25	1.13	1.17	1.14	1.16	1	1	1.21	1.01	1.06	1.2	1.01	1.09	1.46	1.33	1.1	0.95	0.91	0.63	0.86	1.04	0.79	0.77	0.87	0.71	0.76	0.84	1.06	0.8	0.94	0.82	0.84	1.22	0.87	0.87
model_10626	1	1	1	1	1	1.05	1	1	1	1	1	1	1	1	1	1	1	1	1	1	1	1	1	1.01	1.04	1	1	1	1	1	1	1	1	1	1	1	1	1	1	1.03	1	1	1	1	1	1.19	1	1.15	1
model_10627	1.17	1.28	0.91	0.91	0.91	1.19	1.06	1.02	0.91	0.91	1.06	0.91	0.91	1.12	0.91	0.97	1	1.11	1.08	1.08	1.25	0.91	0.91	0.93	0.97	1.02	0.97	1.01	0.99	1.23	0.91	1.05	0.91	0.91	0.91	1.13	0.91	1.09	1.16	0.96	0.91	1.03	1.08	0.97	1.15	0.99	1.01	0.91	1.09
model_10628	2.23	0.8	1.63	1.25	1.8	0.89	1.57	2.56	2.06	3.43	1.9	2.51	4.13	2.56	1.85	3.04	1.75	1.05	1.37	0.88	0.88	1.13	1.19	2.34	1	1.87	1.09	1.87	2.65	1.22	2.45	1.35	1.43	1.27	1.23	1.05	2.34	2.4	1.74	2.07	1.13	1.27	1.43	1.05	1.15	1.11	1.29	1.09	1.39
model_10629	0.93	0.93	0.93	1.22	0.93	0.93	0.98	0.93	0.99	0.98	1.07	0.93	0.93	0.95	0.99	1.01	0.93	0.97	0.98	1.02	1.04	1.06	0.93	0.99	1.01	1.01	0.97	1.02	1.01	1.25	1.04	0.93	1.67	0.93	1.12	0.93	1.03	1.01	1.51	1.1	0.93	0.93	0.93	0.96	0.96	0.95	0.93	0.93	1.04
model_10630	1	1	1	1	1	1	1	1	1	1.04	1	1	1	1	1.07	1	1.02	1	1	1.05	1	1	1	1	1	1	1.03	1	1	1	1	1	1	1.18	1	1	1	1	1	1	1	1	1.09	1	1	1	1	1.1	1
model_10631	1	1	1	1	1.26	1	1	1	1	1	1	1	1	1.03	1.03	1	1.02	1.01	1	1	1	1	1	1	1	1	1	1	1	1	1	1	1	1	1	1	1	1	1.14	1	1	1	1	1	1	1	1	1	1
model_10633	0.95	0.95	0.95	0.95	0.95	1.01	1.05	0.95	0.95	1	1.1	0.95	0.95	1	1	0.97	1.05	1.04	0.95	1	1.21	0.95	0.95	1	1.12	1.08	1.02	0.95	1.3	1.02	1.07	1.09	1.24	0.95	0.95	0.95	0.95	0.95	0.95	0.95	1.1	1.08	1.21	1.05	1.02	1.09	1	1.04	0.95
model_10634	1.19	0.93	0.93	0.93	1.17	0.98	1.08	0.93	0.93	1.02	0.93	1.15	0.93	0.95	1.05	1.03	0.99	0.97	0.93	1	1.05	0.93	1.21	1.01	0.93	0.97	1.11	1.02	1.1	0.93	0.93	1.06	0.93	0.93	0.93	1.15	0.93	1.19	1.05	0.93	1.19	1.18	0.93	1.14	1.07	0.98	1.16	0.93	0.99
model_10635	0.9	0.9	0.9	0.9	0.9	0.99	0.9	0.9	1.08	0.96	1.05	0.9	0.9	0.9	0.9	0.97	0.94	0.97	0.96	0.98	1.05	0.9	0.9	0.97	0.98	0.97	1	1.2	0.9	0.97	0.9	1.17	1.18	0.9	1.1	0.99	1	0.99	1.23	1.05	1.05	1.15	0.9	1.03	1.25	1.05	1.05	1.04	1.13
model_10640	0.77	0.6	0.95	0.79	1.17	1.09	1.09	0.74	0.84	0.81	0.89	0.81	0.79	0.99	0.89	0.89	0.91	1.03	0.93	1.2	1.24	0.69	1.09	0.81	0.87	0.72	1.03	0.86	1.21	1	0.91	0.92	0.6	0.82	0.86	1	1.03	0.83	1.44	1.08	1.1	0.76	0.91	1.11	1.03	1.01	0.93	1.45	1.18
model_10641	0.92	0.92	0.92	0.92	0.92	0.98	1.02	0.92	0.98	1.01	1.07	0.92	0.92	0.97	1.05	0.97	1.12	0.99	0.98	1.04	1.04	1.06	0.92	1.08	1.11	0.92	1.11	0.92	1.01	0.99	0.92	0.92	1.2	1.19	0.92	0.95	1.02	0.92	1.05	0.98	1.07	1.17	1.01	0.98	0.99	1.13	0.97	1.01	1.09
model_10642	0.57	0.69	1	1.25	1.13	0.72	0.79	0.46	0.88	0.95	0.72	0.7	0.66	1.26	1.24	0.68	1.25	1.22	0.96	1.39	0.95	1.19	0.69	0.94	1.17	1.36	1.54	0.97	0.88	1.47	1.08	0.87	0.86	1.05	0.91	0.98	0.91	0.73	0.64	1.01	0.84	0.87	0.94	1.23	0.81	0.68	0.7	1	0.76
model_10643	1	1	1	1	1	1.03	1.05	1	1.07	1.02	1	1	1	1	1.03	1.03	1.07	1.05	1	1	1.05	1	1	1.01	1	1	1.03	1	1	1	1	1	1	1	1	1	1	1	1	1	1	1	1	1	1	1.03	1.11	1.1	1
model_10644	1.15	0.9	1.04	0.9	0.9	0.98	0.95	1.11	0.96	0.93	0.9	0.9	1.18	0.99	0.9	0.92	1	1.1	0.96	0.94	1.03	1.17	0.9	0.96	1.04	1.02	0.95	1.09	0.98	1.03	0.9	1.03	0.9	0.9	0.9	0.93	1	1.16	1.02	0.96	0.97	1.52	0.98	1.15	1.1	0.98	0.9	1.07	1.08
model_10645	0.98	0.98	0.98	0.98	0.98	0.98	0.98	0.98	1.05	1	0.98	0.98	0.98	1.01	1.02	1.01	0.98	1	0.98	1.03	1.05	1.13	1.08	0.98	0.98	0.98	1.01	1.09	0.98	0.98	0.98	0.98	0.98	1.16	0.98	1.02	1.09	1.08	0.98	0.98	1.11	1.12	0.98	0.98	1.02	1.07	0.98	0.98	1.02
model_10647	0.96	0.96	0.96	0.96	0.96	0.99	1.01	0.96	1.02	1.01	0.96	0.96	0.96	0.96	1.01	1.01	1	0.98	0.96	1.14	0.96	0.96	0.96	1	1.09	1	0.96	1.06	1.05	1.03	0.96	0.96	0.96	1.14	0.96	0.96	1.06	1.14	1.09	0.96	0.96	0.96	0.96	1.06	1	0.96	1.01	1.05	1.06
model_10648	1	1	1	1	1	1.03	1	1	1	1	1	1	1	1.09	1.1	1.08	1.08	1.03	1.16	1	1.07	1	1	1.01	1.04	1	1.08	1.11	1	1.08	1	1	1	1	1	1.07	1	1	1	1.14	1	1.27	1.09	1.07	1	1	1.2	1.19	1
model_10649	0.9	1.48	1.04	0.9	0.9	0.98	0.99	1	0.96	0.95	0.9	0.9	0.9	0.92	0.98	0.94	0.93	0.99	0.96	1.07	1	1.03	0.9	0.93	0.9	0.98	1.01	1.09	0.98	1.03	1.25	1.03	1.17	0.9	1.09	1	1	1.07	0.9	0.98	0.9	1.02	0.9	0.96	0.96	1.06	0.95	1.07	1.2
model_10650	1	1	1	1	1	1	1	1	1	1	1	1	1	1.03	1	1	1	1	1	1	1	1	1	1	1	1	1	1	1	1	1	1	1	1	1	1	1	1.1	1	1	1	1	1	1	1	1	1	1	1
model_10651	2.18	0.98	1.75	1.75	0.88	1.25	1.23	1.11	1.17	1.31	1.27	1.03	1.21	0.91	1.53	1.22	1.35	1.04	1.4	1.05	1.15	2.34	2.05	1.9	2	1.86	1.65	1.76	1.54	2.08	1.21	1.12	0.7	1.22	1	1.78	0.93	1.62	1.14	1.46	1.13	1.56	1.68	1.09	1.33	0.8	0.81	0.77	0.92
model_10652	0.73	0.73	0.85	0.96	1.31	1.03	1.06	0.82	1.07	1.05	1.16	0.82	0.84	0.92	1.24	1.11	1.27	1.06	1.48	1.1	1	1.17	0.95	1.15	1.28	1.12	1.18	0.97	1.14	1.38	1.3	0.95	1.64	0.86	0.89	0.92	1.1	0.8	0.99	1.16	0.85	0.83	0.8	1	0.95	1.11	1.08	1.35	1.09
model_10653	1	1	1	1	1	1.26	1.11	1	1	1.11	1	1.24	1	1.03	1	1	1.03	1.04	1	1.08	1	1	1.1	1.01	1	1	1	1	1	1	1	1	1	1.37	1	1.09	1	1.25	1	1.12	1.08	1	1	1	1.04	1.03	1.05	1	1
model_10655	1	1	1	1	1.42	1.09	1	1.12	1.1	1.02	1	1.24	1	1.05	1.07	1.03	1.05	1.03	1.06	1	1.02	1	1	1.01	1.04	1	1.03	1	1.09	1.08	1	1	1	1.18	1	1	1	1	1	1	1	1	1	1.03	1.07	1.03	1	1.1	1
model_10656	1	1.41	1	1	1	1.06	1.05	1	1.2	1.04	1	1	1.16	1	1	1.07	1.02	1	1	1	1	1	1	1	1	1	1	1	1	1	1	1	1.31	1	1	1.04	1.11	1.1	1	1.07	1.08	1	1.18	1	1.07	1	1.05	1	1
model_10657	1	1	1	1	1	1	1	1	1	1	1	1	1	1	1.03	1	1	1	1.06	1	1.03	1	1.1	1.01	1	1.05	1	1	1	1	1	1	1	1	1	1	1	1	1	1.07	1	1	1.09	1	1	1.17	1.11	1	1
model_10658	0.99	1.06	0.99	0.7	0.95	1.67	1.1	1.34	0.93	0.86	0.77	1.03	0.76	0.92	0.62	0.6	0.8	0.91	0.86	0.93	1.04	0.75	0.86	0.58	0.83	0.65	0.87	1.01	0.54	0.68	0.88	1.49	1.23	1.5	1.08	1.25	1.17	1.05	1	1.06	1.29	0.88	1.27	1.14	1.33	1.12	1.04	1.11	1.23
model_1066	1.25	0.97	0.97	0.97	0.97	1.06	1.03	1.2	0.97	0.99	0.97	0.97	0.97	1.03	1.04	1.02	1.01	1.07	1.1	1.02	1.03	1.21	1.07	1.05	1.1	1.06	1.14	1.18	1.06	0.97	1.1	0.97	0.97	1.15	1.18	1.01	0.97	0.97	0.97	1.16	0.97	0.97	0.97	0.97	0.97	1.03	0.97	1.12	0.97
model_10661	0.89	0.89	1.03	1.17	0.89	0.97	0.93	1.05	1.04	1.04	0.89	0.89	1.16	0.99	0.98	1.01	1.04	1.01	1.03	1.03	0.95	1.15	1.07	0.98	0.93	1.05	1.04	0.89	0.97	1.16	1	0.89	0.89	1.05	1.08	1	1.08	1.06	1.13	0.98	1.03	0.89	0.97	0.97	0.99	0.91	1.06	0.89	0.98
model_10662	0.95	0.95	1.1	0.95	0.95	0.98	0.95	0.95	1.01	1.04	0.95	0.95	0.95	0.95	1.05	1.09	1.03	0.99	0.95	1	1.02	0.95	1.14	1.07	1.23	0.95	1.05	0.95	0.95	0.95	1.07	0.95	0.95	0.95	0.95	1.07	0.95	1.04	0.95	1.02	1.15	1.08	1.04	1.04	0.95	1.01	0.95	1.04	0.98
model_10663	0.76	1.07	1.47	1.51	0.96	0.93	0.85	1	0.89	0.87	1.26	0.85	0.76	0.9	0.84	0.81	0.86	0.88	0.91	1	1	0.99	1.07	0.89	0.97	0.91	0.88	1.14	0.95	1.12	1.16	1.46	1.38	0.76	1.09	1.23	1.1	0.95	1.08	1.04	1.06	0.87	1.09	1.11	0.97	0.86	0.93	1.46	0.88
model_10664	1	1	1	1	1	1.03	1	1	1	1.02	1	1	1	1.03	1	1	1	1.06	1	1	1.04	1	1	1.02	1.04	1	1	1	1	1	1	1	1	1	1	1.04	1	1.1	1	1	1.16	1	1	1.19	1.04	1	1	1.1	1
model_10666	0.85	0.85	0.98	0.85	0.85	0.96	0.94	1.14	0.96	1.12	0.85	1.05	0.98	0.87	0.87	0.87	0.96	0.92	0.85	0.93	0.96	0.85	1.24	0.99	1	1.04	0.98	1.12	1.29	0.85	0.85	0.97	0.85	1	1.21	0.95	1.03	1.17	1.08	0.92	0.91	1.19	1.08	1.04	0.97	0.9	0.89	1.01	0.85
model_10667	0.93	0.93	0.93	0.93	1.56	1.01	1.13	0.93	0.93	1.07	1.22	1.15	0.93	0.93	0.96	1	0.93	0.96	0.93	1.02	0.99	0.93	0.93	0.93	0.93	0.99	0.93	1.02	1.01	1.04	0.93	1.06	0.93	0.93	1.12	0.93	1.03	1.1	1.18	1	1.07	1.05	1.15	1.12	1.05	1.02	0.93	1.01	0.93
model_10668	0.97	0.97	1.12	0.97	0.97	1.03	0.97	0.97	1.03	1	0.97	0.97	0.97	1	0.97	0.97	0.98	0.99	1.03	0.97	1.02	1.11	0.97	1.01	0.97	0.97	0.99	0.97	0.97	0.97	0.97	0.97	0.97	0.97	0.97	1.11	0.97	0.97	1.1	1	1.04	1.37	0.97	0.97	1	0.97	0.97	0.97	1
model_10669	0.97	0.97	0.97	0.97	0.97	0.97	1.02	0.97	1.07	1.01	0.97	0.97	0.97	1	1.04	1	0.97	1	1.09	1.07	1.07	0.97	0.97	1.02	0.97	1.06	0.97	0.97	0.97	1.04	1.09	0.97	1.27	0.97	0.97	0.97	1.08	1.06	1.24	1	0.97	0.97	1.06	1.06	0.97	1	0.97	1.16	1.04
model_1067	1	1	1	1	1	1.06	1.05	1	1	1	1	1	1	1.23	1.07	1.03	1.05	1.04	1.06	1	1	1	1	1	1	1	1.03	1	1	1.08	1	1	1	1	1	1	1.22	1.35	1.14	1	1	1	1.09	1.03	1	1	1.05	1.19	1
model_10670	1	1	1	1	1	1	1.05	1	1	1.02	1	1	1	1	1	1	1	1	1	1	1	1	1	1	1	1	1	1	1	1.08	1	1	1	1	1	1	1	1	1	1	1	1	1.09	1.07	1.07	1	1	1	1
model_10671	1	1	1	1	1	1	1.05	1	1.07	1.02	1	1	1	1	1	1	1	1.01	1	1	1	1.15	1	1.01	1	1.05	1	1	1	1	1	1	1	1	1.21	1.07	1	1	1.14	1.17	1.13	1	1.09	1.21	1.19	1.09	1	1	1.05
model_10672	0.79	0.79	1.25	1.19	1.2	0.91	1.14	0.97	1.13	1.2	1.3	0.88	1.41	1.21	1.72	1.51	0.98	1.25	1.4	0.83	0.81	0.79	0.94	0.83	0.82	0.86	0.88	0.87	0.86	1	0.89	1.45	1.03	0.79	0.79	0.87	0.79	0.94	1.07	1.07	1.1	1	1	0.97	0.95	0.86	1.1	0.79	1.07
model_10673	0.91	0.91	1.2	0.91	0.91	0.91	1.05	1.01	0.91	0.91	1.05	1.01	0.91	0.96	0.91	0.95	0.91	0.94	1.05	0.95	1.04	0.91	0.91	0.98	0.91	0.91	0.95	0.91	1.16	0.91	1.02	0.91	0.91	0.91	0.91	0.94	1	0.99	1.03	0.94	0.98	0.91	0.91	1	0.94	0.91	1	1.08	0.97
model_10675	0.9	0.9	0.9	1.18	0.9	0.92	0.99	1	0.9	0.9	0.9	1	0.9	1.04	0.96	0.92	1.01	1.01	1.07	0.9	0.98	0.9	0.9	0.96	0.97	0.98	1.04	0.9	0.98	0.96	0.9	1.03	1.17	0.9	0.9	1.02	0.99	0.9	1.14	0.96	1.04	0.9	0.9	1.05	1.03	1.08	0.9	1.12	1.14
model_10676	0.97	0.97	0.97	0.97	0.97	1	1.02	0.97	0.97	0.97	1.22	1.08	0.97	1	1	0.99	1	0.97	0.97	1.02	1	0.97	0.97	0.99	0.97	1.01	1.03	1.07	1.06	0.97	0.97	0.97	1.27	0.97	0.97	1.02	0.97	1.16	0.97	0.97	0.97	0.97	0.97	0.97	1.04	1	0.97	1.06	1
model_10677	1.26	0.99	0.99	0.99	0.99	1.02	1.04	0.99	1.05	1.04	0.99	0.99	0.99	1.02	1.06	1.01	1	1	1.05	0.99	0.99	0.99	0.99	1	0.99	1.03	0.99	0.99	0.99	1.06	0.99	0.99	0.99	1.17	1.2	1.02	0.99	1.08	1.26	1.17	1.14	0.99	0.99	0.99	1.05	0.99	0.99	0.99	0.99
model_10678	1	1.41	1	1	1	1.03	1	1	1	1.02	1	1	1	1	1	1	1	1	1	1	1	1	1	1.01	1	1	1.03	1	1	1	1	1	1	1	1	1	1	1	1	1	1	1	1	1	1	1	1	1	1
model_10679	1	1	1	1	1	1.03	1.05	1	1.13	1.1	1.16	1.24	1	1	1	1	1.07	1.03	1.1	1	1.02	1	1.1	1.02	1.04	1.09	1	1	1	1	1	1	1	1	1	1.07	1	1	1	1	1	1	1.09	1	1	1	1	1	1
model_1068	0.91	0.71	1.5	1.63	1.39	1.03	0.92	0.79	1.34	1.07	0.89	0.79	0.99	1.07	1.09	1.07	1.08	0.91	1.19	0.89	1.07	1.03	1.14	1.32	1.54	1.5	1.42	1.01	1.22	1.16	1.65	0.81	0.71	0.71	1.01	0.98	0.86	0.91	1.26	0.91	0.85	1	0.98	1	0.96	0.81	0.82	0.91	0.92
model_10683	1	1	1	1	1	1	1	1	1	1	1	1	1	1	1	1	1	1	1	1	1	1	1.1	1.01	1	1	1	1	1	1	1	1	1	1	1	1	1	1	1	1	1	1	1	1	1	1.03	1	1	1
model_10684	1	1	1	1	1	1	1	1	1	1	1	1	1	1	1	1	1.03	1	1	1	1.04	1	1.1	1.01	1.04	1	1	1	1	1.08	1	1	1.31	1	1	1.07	1	1	1	1	1	1	1.09	1.07	1.13	1	1	1	1.07
model_10685	1	1	1	1	1	1	1	1	1	1.02	1	1	1	1	1	1.03	1	1	1	1	1	1	1	1.01	1	1.05	1	1	1	1	1	1	1.31	1	1	1	1	1	1	1.03	1	1	1	1	1	1	1	1	1
model_10686	0.96	1.35	0.96	0.96	0.96	0.99	0.96	0.96	0.96	0.96	0.96	0.96	1.2	0.96	1.03	1.02	0.98	0.98	1.02	0.96	0.99	0.96	0.96	1	1	0.96	0.96	1.06	1.05	1.03	0.96	0.96	1.26	1.14	0.96	1.06	1.06	1.05	0.96	1.01	1.11	1.09	1.05	1.05	1	0.99	1.01	1.15	0.96
model_10687	1	1	1	1	1	1.03	1	1	1	1.04	1.16	1	1	1.03	1.03	1	1	1.05	1.06	1	1.02	1.15	1	1.06	1	1	1	1	1.09	1.08	1	1	1.31	1	1	1	1	1	1.14	1	1	1	1	1.07	1.07	1.06	1.05	1.1	1.03
model_10688	1	1	1	1	1	1	1.09	1	1	1.04	1	1	1	1.05	1	1.05	1.02	1	1	1	1.05	1	1	1.07	1	1.05	1.03	1	1.15	1.08	1	1	1	1	1	1.14	1	1	1	1.03	1	1	1.09	1	1.04	1.09	1	1	1
model_10689	0.97	0.97	0.97	0.97	0.97	1.08	1.02	0.97	0.97	0.99	0.97	0.97	0.97	0.99	1	1.03	1.1	0.98	0.97	1.07	1.04	0.97	1.16	1.07	1.01	1.05	1.09	0.97	0.97	0.97	1.21	0.97	0.97	0.97	0.97	1.02	1.07	1.06	1.23	1	1.17	1.1	1.06	0.97	1	1.12	1.02	0.97	1
model_1069	1	1	1	1	1	1.06	1	1	1.07	1	1	1	1.16	1.03	1.03	1.03	1.02	1.05	1	1.1	1.04	1.15	1	1.05	1.16	1.05	1.09	1	1	1.08	1	1	1	1	1	1	1	1	1.14	1.09	1	1	1	1	1	1	1	1	1
model_10690	1	1	1	1	1	1	1.05	1	1	1.02	1	1	1	1	1.03	1.05	1	1.02	1	1.05	1	1.15	1.2	1.04	1.09	1.05	1	1	1	1	1	1.15	1	1	1	1.04	1	1.19	1.14	1	1	1	1.09	1	1	1.05	1	1	1
model_10693	1.2	0.94	0.94	1.24	0.94	1.02	1.12	1.05	0.94	1.04	0.94	1.05	0.94	0.96	0.97	1.02	0.97	0.98	1.15	1.21	1.21	1.08	1.12	1.19	1.08	1.15	1.27	1.14	0.94	1.01	0.94	0.94	0.94	0.94	1.14	0.94	1.04	0.94	0.94	0.94	0.94	0.94	0.94	1	1.13	1.05	0.99	1.17	1.02
model_10694	1	1	1.16	1	1	1.06	1	1	1	1.07	1	1.12	1	1.03	1	1	1.03	1.01	1	1.05	1.05	1	1	1.05	1.04	1.09	1.11	1	1.19	1.08	1	1	1	1	1	1.07	1	1	1	1	1	1	1	1.03	1.06	1.03	1	1	1.03
model_10696	1	1	1	1	1	1	1.05	1	1	1.02	1	1	1.16	1	1	1	1	1	1	1	1.02	1	1	1	1	1.05	1	1	1	1	1	1	1	1	1	1	1	1	1	1	1	1	1	1	1.04	1	1	1	1
model_10697	1	1	1	1	1	1	1	1	1.1	1.02	1	1	1	1.03	1	1	1	1	1	1	1	1	1	1	1	1	1	1	1	1	1	1	1	1	1	1	1	1	1	1.03	1	1	1	1	1	1	1	1	1
model_1070	1.11	0.87	1.01	1.15	0.87	0.9	0.87	0.87	0.87	0.93	0.87	0.97	0.87	0.92	0.93	0.87	0.93	0.9	1.04	0.92	0.89	0.87	0.87	0.92	0.99	0.97	0.89	0.96	0.87	0.87	0.87	1.21	1.41	0.87	1.06	1	0.97	0.95	1.11	1.08	1.01	0.87	0.87	0.99	1.07	1.04	1.01	0.87	1
model_10700	1	1	1	1	1	1	1	1	1	1	1	1	1	1	1	1	1	1	1	1	1.02	1	1.1	1	1	1.05	1	1	1.09	1.08	1	1.15	1	1	1	1.04	1	1	1	1.03	1.08	1	1	1	1	1.03	1	1	1
model_10701	1	1	1	1	1	1	1	1	1	1	1	1	1	1	1	1	1.02	1.01	1	1	1	1	1	1.02	1	1	1	1	1	1	1	1	1	1	1	1	1	1	1.28	1	1	1	1	1	1	1	1	1	1.03
model_10702	1	1	1	1	1	1.03	1	1	1.07	1	1	1	1	1.03	1	1.03	1.02	1	1	1	1	1	1	1.01	1	1	1	1	1.09	1	1	1	1	1	1	1	1	1	1	1	1	1	1	1	1	1	1	1	1
model_10703	1	1	1	1	1	1	1	1	1	1	1	1.12	1	1	1	1	1	1	1	1	1	1	1	1.01	1	1	1	1	1	1	1.13	1	1	1	1	1	1	1	1	1	1	1	1	1	1	1	1	1	1
model_10706	0.9	1.27	0.9	1.37	1.38	0.9	0.95	0.9	0.9	1.03	0.9	0.9	0.9	0.97	0.95	0.97	0.98	0.95	0.9	1.09	0.94	1.04	1.09	0.94	0.9	0.94	0.93	0.9	0.99	0.9	0.9	1.17	0.9	1.07	0.9	0.97	1	1.17	1.03	1.03	1.19	1.03	0.9	1.05	1.15	1.11	1.08	0.9	1.12
model_10707	0.88	0.88	1.03	0.88	1.59	1.27	1.03	1.3	1	1.11	1.03	1.26	1.16	0.88	1.09	1.02	1.17	1.15	1.28	0.93	0.9	1.09	0.97	0.88	0.88	0.88	0.88	0.88	0.88	0.99	1	1.01	0.88	0.88	0.88	0.88	0.98	1.05	0.88	1.01	1.02	0.88	1.21	0.94	0.95	0.94	1.11	1.14	1.03
model_10708	1.01	1.11	0.79	1.3	1	1.01	0.95	1.13	1	0.87	1.05	1.36	1.04	0.96	1.1	0.98	0.93	0.98	1.23	0.87	1	0.91	0.95	0.92	1.06	0.9	0.9	0.96	0.79	0.91	0.89	1.15	1.04	1.08	0.79	0.99	0.88	1.1	1.12	0.85	1.05	0.96	0.79	1.01	1.08	0.84	0.79	0.94	0.89
model_10709	1	1	1	1	1	1	1	1	1	1	1	1.19	1	1	1	1.03	1	1	1.13	1.05	1.02	1	1	1.01	1	1	1	1.25	1	1	1	1	1	1	1	1	1	1	1	1	1	1	1	1	1.04	1	1	1	1
model_1071	1.5	1.09	1.89	1.39	1.15	1.11	1.61	0.97	0.92	1.21	1.23	0.94	0.64	0.92	1	1.44	2.88	0.99	1.18	1.22	2.7	2.09	2.05	2.26	3.71	3.35	3.48	3.05	1.81	1.38	1.43	1.05	0.79	1.15	1.35	0.95	1.1	0.87	0.62	0.74	0.64	0.82	0.62	0.73	0.78	1.46	0.76	0.69	1.78
model_10710	1	1	1	1	1	1	1	1	1	1	1	1	1	1	1	1	1	1	1	1	1	1	1	1	1	1	1	1	1	1	1	1	1	1	1	1	1	1	1	1	1	1	1	1	1	1	1	1	1
model_10712	1	1	1	1	1	1	1.05	1	1.13	1	1	1	1	1	1.09	1.05	1.05	1.05	1.06	1	1	1	1	1	1	1	1	1	1	1	1	1	1	1	1	1	1.11	1	1	1	1	1	1	1	1	1	1	1	1
model_10713	0.97	1.37	0.97	0.97	0.97	1.09	1.02	1.09	0.97	1.01	1.13	0.97	0.97	1.08	1.01	1	1.08	1.02	1.1	1.15	1.16	1.12	1.07	0.98	0.97	0.97	1.05	0.97	0.97	1.12	0.97	0.97	0.97	0.97	1.18	1.04	0.97	0.97	1.11	1.07	0.97	0.97	0.97	0.97	1.04	0.97	1.08	0.97	1.13
model_10714	1.05	0.82	1.09	0.82	1.04	0.98	1.04	1.21	1.04	0.94	0.95	0.82	1.02	1.1	0.99	1.05	1.09	1	1.03	0.86	0.99	0.82	1.12	1.04	1.1	0.93	1	1.09	1.02	1.01	1.03	0.82	1.33	1.37	0.82	1.28	1.27	0.82	0.93	1.14	1.12	1.04	0.9	1.08	1	1.14	1.07	1.03	1.27
model_10716	1	1	1	1	1	1	1	1.12	1	1	1	1.12	1	1	1.03	1	1.03	1	1	1	1	1	1	1.01	1	1	1	1.11	1	1.08	1	1	1	1	1	1.04	1	1	1	1.03	1	1	1	1.07	1.04	1	1	1	1
model_10717	0.92	0.92	0.92	0.92	0.92	0.92	1.13	0.92	0.98	1.03	0.92	0.92	1.06	1.1	0.99	0.94	1.05	1	0.92	0.97	0.95	0.92	0.92	0.96	0.96	0.92	0.99	0.92	0.92	0.99	0.92	0.92	0.92	1.26	0.92	1.14	0.92	1.1	1.3	0.95	0.92	0.92	1.09	0.92	1.04	1.12	1.07	0.92	1.2
model_10718	1	1	1	1	1	1	1	1	1	1.02	1	1	1	1	1	1.03	1.02	1	1	1.05	1	1	1	1	1	1	1	1	1	1	1	1	1	1	1	1	1	1	1	1.03	1	1	1	1	1	1	1	1	1
model_1072	0.84	1.52	0.97	0.84	1.41	1.15	1.09	0.84	1.15	1.11	1.33	1.04	0.97	0.96	1.11	0.99	0.98	1.04	1.06	1.13	0.94	0.84	0.92	0.9	1.02	0.94	0.93	0.93	0.91	1.03	0.84	1.21	0.84	1.3	1.02	0.96	1.21	1.16	0.95	1.1	1.21	0.95	1.35	1	1.14	0.98	0.93	1.13	0.87
model_10720	1	1	1	1	1	1.03	1	1	1	1.02	1	1	1	1.03	1	1	1	1.01	1	1	1.02	1	1	1.02	1	1	1.04	1	1	1	1	1	1	1	1	1	1	1	1	1	1.08	1	1	1.03	1.04	1	1	1	1
model_10721	0.95	0.95	1.1	0.95	0.95	0.95	1	0.95	1.07	1.02	0.95	0.95	0.95	0.95	1.05	0.97	0.95	0.96	1	0.95	0.96	0.95	1.04	0.96	0.95	0.95	0.95	0.95	0.95	0.95	1.07	0.95	1.7	0.95	1.15	0.95	1.05	1.22	1.07	1.1	1.12	1.15	1.17	1	0.98	0.95	1.05	1.18	1.1
model_10722	1	1	1	1	1	1	1	1	1	1	1	1	1	1	1	1	1	1.04	1	1	1	1	1	1	1	1	1	1	1	1	1	1	1.31	1	1	1.04	1.11	1	1	1	1	1	1	1	1	1	1.05	1	1
model_10723	1.47	1.12	0.79	1.05	1.21	1.03	1.23	1.27	1.51	1.15	1.18	1.46	1.54	0.93	0.99	0.99	0.9	0.88	0.92	0.88	0.93	0.91	0.95	0.98	1.04	0.97	0.93	0.88	1.13	1.1	0.79	1.03	0.79	1.23	1.14	0.94	1.14	1.91	1.08	1.52	0.86	1.54	0.94	0.95	0.97	1	0.99	0.87	1.1
model_10724	1	1	1	1	1	1	1	1	1	1	1	1	1	1	1	1.03	1	1	1	1	1	1	1	1	1	1	1	1	1	1	1	1	1	1	1	1	1	1	1.14	1	1.08	1	1	1	1	1	1	1	1
model_10725	1.22	1.09	1.03	0.78	0.98	0.92	1.16	0.87	1.09	1.14	1.03	0.92	1.09	1.16	1.07	1.04	1.05	1	1.13	1.01	0.89	1.01	1.09	1.08	1.08	1.05	0.82	0.86	1.07	1.02	0.88	1.25	0.78	0.78	1.11	0.83	1.12	1	1.21	1	0.94	0.78	0.92	0.98	1	0.88	0.85	0.93	0.86
model_10726	1	1	1	1	1.26	1	1	1	1	1	1	1	1	1	1	1	1	1	1	1.05	1	1	1	1	1	1	1	1	1	1	1	1	1	1	1	1	1	1	1	1.03	1	1	1	1	1.1	1	1	1.1	1.05
model_10727	0.91	0.91	1.36	0.91	1.15	0.94	1.11	0.91	1.09	1	1.2	1.13	0.91	0.99	0.94	0.93	0.94	0.99	1.03	0.91	0.94	0.91	0.91	0.99	0.95	0.91	0.93	1.01	0.91	0.91	1.03	0.91	0.91	0.91	0.91	0.94	1.01	1.46	1.16	1.02	0.91	1.03	1.33	1.15	1.15	0.96	1.04	0.91	1
model_10728	1.16	0.91	1.35	0.91	1.14	0.93	0.95	1.12	1.14	0.96	0.91	1.01	1.33	0.91	0.97	0.97	0.94	0.95	1.02	0.91	0.94	0.91	0.91	0.98	1.03	0.95	0.91	0.91	0.91	0.97	1.14	0.91	0.91	0.91	0.91	1.07	1.1	1.17	1.23	0.97	0.98	0.91	1.07	0.94	0.94	0.96	0.91	0.91	1.03
model_10729	1	1	1	1	1	1.03	1	1	1	1	1	1	1	1	1	1	1	1.02	1	1	1	1	1	1	1	1	1	1	1	1	1	1	1	1	1	1.04	1	1	1	1	1	1	1	1	1	1	1	1	1
model_1073	1.02	0.8	1.32	0.8	0.8	1.08	1.01	0.98	0.85	0.91	1.05	0.8	0.92	1.01	1.1	0.9	0.86	0.9	0.91	1	1.03	0.92	0.96	1.07	1	0.87	1	1.11	1.12	1.1	1	1.03	0.8	1.18	0.8	1.16	0.97	1.03	0.91	1.16	1.05	1.01	1.06	0.96	0.94	1.08	1.02	1.03	1.04
model_10730	1.23	1.78	0.7	0.55	1.05	1.73	1.32	1.24	1.24	1.16	1.18	1.1	1.24	1	1.34	1.28	1.43	1.52	1.5	0.76	1.04	1.14	0.63	0.65	0.87	0.63	0.62	0.87	0.62	0.66	0.53	1.01	0.81	0.73	1.26	0.64	1.2	0.88	1.73	1.06	1.01	1.24	1.17	1.07	1.13	0.7	1.09	1.27	1.15
model_10731	0.92	1.3	0.92	0.92	0.92	1.05	0.97	1.27	0.98	0.96	0.92	1.14	1.07	0.95	0.92	0.95	0.94	1.03	0.98	1.09	0.97	0.92	1.11	0.99	0.96	1.11	0.97	1.02	1.01	0.92	0.92	0.92	0.92	0.92	0.92	1.12	1.08	1.1	0.92	1.02	1.07	0.92	1.01	1.08	1.03	0.97	1.02	1.19	1.03
model_10732	0.91	1.05	0.86	0.95	0.58	1.33	1.05	1.06	0.95	0.88	0.86	0.9	0.94	0.92	0.91	0.89	1.03	1.36	1.04	1.83	1.53	0.98	1.13	0.84	1.01	0.92	1.45	0.93	0.96	0.85	1	1.19	0.94	1.41	0.83	1.09	0.83	0.89	1.44	0.88	0.98	0.82	1.49	0.95	1.03	1.3	0.99	1.38	1.16
model_10733	1	1	1	1.32	1	1	1	1.12	1	1	1	1	1.16	1.03	1.03	1.05	1	1.01	1	1.05	1	1	1	1	1	1	1	1	1	1	1	1	1.31	1	1	1	1	1	1	1	1	1	1	1	1.04	1	1	1	1
model_10734	0.9	1.57	1.83	2.1	1.07	0.82	1.02	1.08	1.55	1.09	1.58	1.09	0.81	2.31	1.83	1.68	1.3	1.23	2.24	1.53	1.09	1.86	1.4	1.74	1.48	1.42	1.43	1.61	2.1	1.52	1.85	1.34	1.26	0.83	1	1.17	0.93	0.7	1.15	1.04	1.05	0.89	0.83	0.85	0.94	0.87	1	0.9	0.79
model_10735	1	1	1	1	1	1.03	1	1	1	1.06	1	1	1	1.06	1.09	1.05	1.02	1.05	1.06	1	1	1	1	1.02	1	1	1	1	1	1	1	1	1	1	1	1	1	1	1.14	1	1.08	1	1.09	1	1.07	1	1	1	1
model_10736	0.92	1.3	0.92	0.92	0.92	0.98	1.02	1.25	0.99	1.05	0.92	0.92	0.92	1.03	0.96	1.03	0.98	1.04	1.04	1.07	1.03	0.92	0.92	0.96	0.97	0.92	0.95	1.02	1.1	0.92	0.92	1.06	0.92	1.27	0.92	0.96	1.03	1.16	1.05	1.05	1.15	0.92	0.92	0.98	0.99	1.01	1.08	1.19	1
model_10738	1.17	1.29	1.06	0.91	1.15	1.15	1.14	1.13	1.31	1.11	1.15	1.02	1.2	1.2	1.46	1.3	1.1	1.28	1.12	1.01	0.95	0.91	0.91	1.01	1	0.96	0.98	0.91	1	1.22	0.91	1.05	0.91	1.35	0.91	0.98	1.23	1.09	1.04	1.06	1.18	1.16	1.08	0.98	1.02	0.98	1.06	1	0.98
model_10739	1	1	1	1	1	1	1.11	1	1	1.02	1	1	1	1	1	1.03	1	1.03	1	1	1	1	1	1	1	1	1	1	1	1	1	1	1	1	1	1	1	1	1	1	1.08	1	1	1.07	1	1.03	1	1	1
model_1074	1	1	1	1	1	1	1	1	1	1	1	1	1	1	1	1	1.03	1	1	1	1	1	1	1	1	1	1	1	1	1	1	1	1	1	1	1	1	1	1	1	1.08	1	1	1	1	1	1	1	1
model_10740	1	1.41	1	1.32	1	1.06	1	1	1.07	1	1	1	1	1	1.03	1.03	1.09	1.04	1.13	1	1	1	1.1	1.01	1	1	1.03	1	1	1	1	1	1	1	1.21	1	1	1	1	1	1	1	1	1	1.07	1	1.05	1	1.03
model_10742	1.07	0.83	0.97	1.37	1.05	1	0.83	1.13	0.89	0.96	0.83	0.83	0.83	0.98	1.04	0.88	0.97	1.01	1.05	0.88	1.07	0.96	1.09	1.04	1.06	1.02	0.97	0.92	1.3	1.09	1.05	0.96	0.83	1.14	1.01	0.96	0.93	1	1.06	0.95	0.9	0.95	0.91	0.98	0.9	0.88	1	1.08	0.93
model_10744	0.95	0.95	0.95	0.95	0.95	1.01	0.95	0.95	0.95	1	1.1	0.95	0.95	1.1	1	1.14	0.95	1.02	0.95	1	0.98	0.95	1.04	1	0.99	0.95	0.99	0.95	0.95	1.13	0.95	0.95	0.95	0.95	0.95	1.02	1.05	1.04	1.08	1.05	1.22	0.95	1.12	0.98	1.02	1	1	1.04	1.01
model_10745	0.97	0.97	0.97	0.97	0.97	0.97	1.07	0.97	1.03	1	0.97	0.97	0.97	1.04	0.97	1.11	1	1.03	1.03	0.97	0.99	0.97	0.97	0.97	1.08	1.01	1.02	1.07	0.97	0.97	0.97	0.97	0.97	0.97	0.97	1.1	0.97	0.97	0.97	1.04	1.2	0.97	1.15	0.97	1.11	1.02	1.08	1.06	1
model_10746	1.54	0.93	1.08	0.93	0.93	0.97	0.93	0.93	0.93	0.97	1.08	0.93	0.93	1.01	0.93	0.93	0.99	0.97	1.05	0.93	0.99	0.93	1.12	1	0.97	0.97	1	1.03	1.1	1	1.17	1.07	0.93	1.1	1.13	0.98	0.93	0.93	0.93	1.15	1	0.93	0.93	0.96	1.09	1.17	0.98	1.11	1.17
model_10747	1.49	0.86	1.14	1.14	0.86	0.93	1.1	1.06	1.01	1.13	1.28	1.23	0.99	1.02	1.21	1.08	1.1	0.94	1	0.86	0.99	0.99	1.21	1.1	0.94	1.1	0.91	0.95	1.39	0.86	1.49	0.86	1.13	0.86	1.05	0.99	0.95	0.86	0.98	0.92	0.93	1.1	1.07	0.98	0.89	0.96	1.05	0.94	0.86
model_10748	0.92	1.3	0.92	0.92	0.92	0.98	0.92	1.03	0.98	0.94	0.92	0.92	0.92	0.95	0.99	0.95	0.97	0.95	0.92	0.92	0.98	1.06	0.92	0.99	0.96	1.09	0.95	1.02	0.92	0.99	1.04	0.92	0.92	0.92	1.12	1.02	1.22	1.01	1.54	1.14	0.99	1.17	0.92	0.99	1.08	0.98	0.97	1.01	0.95
model_10749	1.11	0.86	1.15	0.86	0.86	0.94	0.86	1.23	0.92	1.1	0.86	0.97	1	1.64	1.16	1.25	1.07	1.1	1.29	1.09	1	1.2	1.04	1.24	1.12	1.16	1.15	1.11	1.11	1.56	1.2	0.86	0.86	1.02	0.86	1.05	0.86	1.03	0.86	0.92	1	1.1	0.86	0.89	0.96	0.94	0.91	0.86	0.98
model_1075	0.88	0.88	0.88	0.88	0.88	0.95	1.03	0.88	0.88	1	1.25	1.09	1.02	1	0.94	0.95	1.01	1	1.09	0.88	1.01	0.88	0.88	0.98	0.88	0.88	0.91	1.23	0.88	1.02	0.88	0.88	1.59	1.05	1.26	0.95	0.98	0.97	1	1.07	0.88	1	1.13	0.98	1.03	0.98	0.88	1.05	0.94
model_10750	1.45	1.18	0.97	0.84	0.84	0.89	0.93	0.93	0.89	0.93	0.97	0.99	0.84	0.95	1.03	1	0.97	0.97	0.89	1.01	0.95	0.84	0.92	1	1.06	0.95	0.92	0.93	1.12	1.09	1.01	1.21	0.84	0.99	0.84	0.99	1.2	1.29	0.95	1.01	0.9	0.95	1.07	0.89	0.96	1.01	0.84	1.13	1.11
model_10753	0.96	0.96	0.96	0.96	0.96	0.96	0.96	0.96	0.96	0.98	1.11	0.96	1.11	1.01	0.99	0.96	0.96	0.96	0.96	0.96	0.98	1.1	0.96	0.99	1	0.96	0.96	0.96	0.96	0.96	0.96	0.96	1.25	1.13	0.96	1.12	1.06	1.14	1.09	0.99	0.96	0.96	0.96	1.04	0.96	1.02	1.06	0.96	0.99
model_10754	0.81	0.64	0.9	1.17	1.24	1.21	1.14	0.64	0.95	0.84	1.01	1.06	1.14	1.1	1.08	0.92	1.06	1.25	0.92	1.25	1.1	1.02	0.93	1.01	1.03	1.15	1.29	1.14	1.28	1.14	1.19	0.88	0.83	0.75	0.91	0.95	1.03	0.7	0.81	1.07	1.06	0.95	0.97	0.88	1.24	1.15	1.15	0.82	1.09
model_10755	0.86	1.22	1	1.59	0.86	0.92	0.96	0.86	0.86	0.92	1.14	0.86	0.86	1.03	1.06	0.89	0.89	0.97	0.92	0.91	0.91	0.86	0.95	1.03	0.9	0.9	0.97	0.96	1.11	0.93	0.97	0.86	0.86	0.86	1.24	0.86	1.05	1.2	1.1	0.95	1.07	0.98	1.02	1.15	0.96	0.99	1.01	0.95	0.89
model_10756	0.83	1.17	0.96	0.83	1.27	0.87	0.83	0.83	0.88	0.99	1.1	0.83	0.96	0.97	0.92	0.89	0.91	0.95	0.88	0.92	0.92	0.96	0.83	0.97	0.98	0.83	0.92	1.01	0.91	0.83	0.83	0.95	1.09	0.98	1.48	1.12	0.92	1.07	0.94	1.1	1	1.06	0.98	1.06	1.02	1.01	1.09	0.91	0.86
model_10757	1.58	0.95	0.79	1.12	1.04	0.92	1.11	0.68	0.95	0.84	0.68	0.84	0.89	0.94	0.97	0.9	0.98	0.98	0.86	1.04	0.89	0.99	0.81	0.91	0.83	0.8	0.81	0.94	0.68	0.94	0.94	1.15	0.89	1.57	0.82	1.41	1.79	2.05	0.77	1.41	1.07	1.45	1.13	1.08	0.99	1.16	1.35	0.81	1.21
model_10758	1.5	1.14	0.94	1.33	1.02	0.86	0.85	0.96	0.91	0.84	1.2	1.15	1.01	0.96	0.98	0.93	0.88	0.82	0.96	0.98	0.93	1.05	1.05	0.94	0.88	0.92	0.91	0.98	1	0.93	0.91	0.93	1.06	0.96	1.16	1.15	0.81	0.89	1.1	1.09	0.94	0.92	1.06	4.92	1.89	0.92	0.94	1.12	0.86
model_1076	0.95	1.34	1.11	0.95	1.2	0.98	1	1.06	0.95	0.95	0.95	0.95	0.95	0.98	0.98	1	1.02	0.99	0.95	1	1	0.95	1.05	0.96	0.95	0.99	0.98	0.95	1.04	1.02	0.95	0.95	1.24	0.95	0.95	0.99	0.95	0.95	1.21	0.95	0.95	0.95	1.04	1.02	0.99	1.02	1.05	1.13	1.01
model_10760	0.78	0.66	1.08	1.29	1.22	0.63	0.67	0.71	0.73	0.78	0.92	0.58	0.83	1.09	1.09	1	0.95	0.87	0.88	0.91	0.86	1.02	0.72	0.94	1.05	0.92	1	0.96	0.96	0.96	1.01	0.92	1.43	1.47	1.35	1.51	1.35	1.16	0.93	1.15	1.19	1.76	0.94	1.43	1.17	1.61	1.82	1.53	1.12
model_10761	0.92	0.92	0.92	0.92	1.41	0.95	0.92	1.14	1.04	0.92	0.92	0.92	0.92	1.12	1	1.04	1	1.09	0.98	0.92	0.99	1.2	1.11	1	1	1.01	1.04	0.92	1.09	0.99	0.92	1.2	1.37	0.92	0.92	0.99	1.02	1.01	0.92	1.02	1.07	0.92	1.01	0.92	1.06	0.98	0.97	1.1	1.03
model_10762	0.96	0.96	0.96	0.96	0.96	0.96	1.04	1.07	0.96	1.03	1.11	1.18	0.96	1.14	0.99	1	1	1.03	1.08	0.96	0.97	1.1	1.05	0.99	1.04	0.96	0.96	1.06	1.18	1.32	0.96	0.96	0.96	0.96	0.96	0.99	0.96	1.05	0.96	0.99	0.96	0.96	1.04	1.02	1.06	1.1	1.12	1.1	1.04
model_10763	0.89	0.89	0.89	0.89	0.89	1.12	0.94	1.1	0.89	0.94	0.89	1.21	1.03	0.97	0.95	0.94	0.94	0.97	0.95	1.03	0.99	1.1	1.07	0.98	1.06	1.05	0.98	1.08	0.89	1.03	0.89	1.02	0.89	0.89	1.08	1.12	0.99	1.06	1.21	1	0.96	1.01	0.97	1.03	0.96	1.01	1.14	1.15	1.06
model_10764	0.91	0.91	1.05	0.91	0.91	1	0.95	1.01	1.02	0.94	0.91	1.01	1.19	0.93	0.97	0.95	0.98	0.99	0.91	0.95	1.01	0.91	1.18	1.03	1.07	1.03	1.05	1.1	1.07	1.11	1.02	0.91	0.91	1.24	1.3	1.02	1.1	1.08	1.15	0.99	0.91	1.03	0.99	1.02	0.97	0.96	1.1	1.08	0.97
model_10765	1	1	1	1	1	1.08	1.11	1.12	1.13	1.02	1.16	1	1.16	1	1	1	1.02	1.01	1	1	1	1	1	1.03	1	1	1	1	1	1	1	1	1	1.18	1	1	1.11	1.45	1	1.03	1	1.14	1	1	1	1	1	1.1	1
model_10766	0.86	0.86	0.86	1.14	0.86	1.04	1.2	0.96	1.06	1.07	1.28	1.06	0.99	1.22	1.45	1.08	1.03	0.96	1.2	0.9	0.99	1.2	1.21	1.08	1.13	1.14	0.97	1.05	1.02	1.3	0.86	1.06	0.86	1.27	0.86	1.21	1.14	1.11	1.22	1.38	1.13	0.98	1.39	1.17	1.07	0.91	1.05	1.24	1.13
model_10767	1.68	0.73	1.3	1.12	1.29	0.87	0.94	0.99	0.82	1.13	1.25	1.15	1.49	1.58	2.23	1.29	1.5	1.02	1.27	1.45	1.04	1.34	2.3	1.65	1.24	1.64	1.46	1.36	1.73	3.14	2.36	1.06	1	0.96	1.26	1.14	1.12	0.93	1.16	1.15	0.95	1.1	1.27	1.02	0.83	1.15	0.88	0.75	0.85
model_1077	1	1	1	1	1	1.03	1	1	1	1.02	1	1	1	1	1	1	1	1	1	1	1.02	1	1	1	1.04	1.05	1	1	1	1	1	1	1	1	1.21	1	1	1	1	1	1	1	1	1.1	1	1	1.05	1	1
model_10770	0.97	0.97	0.97	0.97	0.97	1	0.97	0.97	0.97	0.99	0.97	1.08	0.97	0.97	0.97	0.97	0.97	1	0.97	1.02	1.01	0.97	0.97	0.98	0.97	0.97	0.99	1.07	0.97	1.11	0.97	0.97	0.97	0.97	1.18	1	1.07	1.06	1.18	1	0.97	1.1	0.97	1.1	1.08	1	0.97	1.06	0.97
model_10771	1.28	1.15	1.64	1.89	0.82	1.02	0.91	1.07	1.09	1.15	1.63	1.51	0.95	1.24	1.35	1.16	1.29	1.04	1.1	0.95	1.13	1.73	1.32	1.81	1.08	1.38	1.16	1.18	1.28	1.46	1.24	1.06	1.07	0.82	1.35	1	1.09	1.14	0.82	0.96	1.02	0.93	0.82	0.99	1.05	1.02	1	0.9	0.96
model_10776	1	1	1.16	1	1	1	1	1	1	1.08	1	1	1	1.03	1	1	1	1	1	1	1	1	1	1.04	1.04	1.05	1	1	1	1.08	1.13	1	1	1	1	1.04	1	1	1	1	1	1	1	1.03	1.11	1.03	1	1	1.03
model_10777	1	1	1	1	1	1	1	1	1	1	1.16	1	1	1	1	1	1	1	1	1	1	1	1	1.01	1	1	1	1	1	1	1	1	1	1.18	1	1	1	1	1	1	1	1	1.09	1.03	1	1.03	1	1.1	1
model_10778	1.43	0.92	0.92	1.21	0.92	1.11	0.96	1.3	1.13	1.12	1.21	1.24	1.06	1.23	1.34	1.28	1.36	1.14	1.27	0.96	1.16	1.19	1.44	1.32	1.42	1.38	1.35	1.01	1	1.57	1.03	1.19	0.92	0.92	1.11	1.24	0.92	1.14	1.04	1.08	1.1	1.04	0.92	0.95	1.05	1.1	1.04	1	0.92
model_10779	1.31	1.71	1.74	1.47	1.36	0.76	1.32	0.97	0.82	1.23	2.72	1.84	1.59	2.49	1.89	1.85	0.96	0.89	1.31	0.84	0.94	1.16	1.82	1.89	1.29	1.31	0.93	1.42	1.69	1.3	2.07	1.02	1.85	0.67	1.21	1.36	0.81	1.18	1.37	1.16	0.91	0.94	0.59	0.76	0.82	0.87	0.86	0.8	0.79
model_1078	1	1	1	1	1	1	1	1.12	1	1.02	1	1.12	1.16	1	1.07	1	1.02	1	1	1	1	1	1	1	1	1	1.03	1	1	1	1	1	1.31	1	1.21	1	1	1	1	1.17	1	1	1	1.03	1.04	1	1.05	1	1
model_10781	0.92	0.92	0.92	0.92	0.92	0.98	1	0.92	0.92	1.03	0.92	0.92	1.07	0.96	0.92	0.92	0.99	0.95	0.92	0.92	1.02	0.92	0.92	1	1	0.92	0.95	0.92	1.01	0.92	0.92	0.92	1.21	0.92	0.92	1.12	1.12	1.1	0.92	1.2	0.99	1.17	1.09	1.04	0.99	1.03	1.02	1.1	0.98
model_10782	1	1	1	1	1	1	1	1	1	1	1	1	1	1	1	1.03	1	1	1	1	1	1	1	1.01	1	1.05	1	1	1	1	1	1	1	1	1	1	1	1	1	1	1	1	1	1	1	1	1	1	1
model_10783	1.12	0.87	0.87	1.72	0.87	0.92	1.06	0.87	1.04	1.06	1.01	0.87	1.01	1.14	1.12	0.95	1.04	1.01	1.21	1.17	1.02	1.27	0.96	1.08	1.17	1.19	0.95	1.11	0.87	1.18	0.98	1	1.14	0.87	1.17	1.14	0.97	1.04	1.11	1.12	1.12	0.99	0.95	0.99	0.87	0.95	0.99	0.95	1.08
model_10784	1	1	1	1	1	1	1	1	1	1	1	1	1	1	1	1	1.02	1	1	1	1.02	1	1	1.01	1	1.05	1	1	1	1	1	1.15	1	1	1	1	1	1	1	1	1	1	1	1	1	1	1	1	1
model_10785	1.67	0.96	2.16	1.77	1.83	1.1	1.4	1.44	1.98	1.75	1.57	1.32	1.63	1.71	1.16	1.69	2.38	0.87	1.05	1.27	1.3	1.36	2.33	2.34	2.97	1.93	1.93	1.95	1.86	1.62	2.14	0.69	1.27	1.07	1.29	1.11	1.09	0.9	1.16	1.01	1.05	0.88	0.98	1.04	0.88	0.82	0.94	0.9	0.98
model_10786	0.93	0.93	0.93	0.93	0.93	0.93	1.03	1.22	1.05	0.99	0.93	1.04	0.93	0.93	0.96	1	0.95	0.95	0.93	0.98	1.05	1.07	1.12	1.02	1.04	1.02	0.96	1.13	1.02	1	0.93	0.93	0.93	0.93	0.93	1	0.93	1.02	1.06	0.97	0.93	0.93	1.02	0.96	0.97	0.96	1.03	0.93	0.99
model_10787	1.23	2.2	0.99	0.78	1.2	1.03	1.27	1.16	1.3	0.93	0.91	1.16	0.91	0.93	0.94	0.93	0.9	0.9	0.78	0.83	0.97	0.78	0.86	0.99	1.07	0.86	0.95	0.87	0.9	1.08	0.99	1.02	1.41	1.01	1.22	0.93	0.87	1.13	1.25	0.98	0.91	1.11	1	1.03	0.9	1.04	0.91	1.18	0.99
model_10788	0.91	0.91	1.21	0.91	0.91	1.02	0.96	1.13	1.34	1.16	1.06	1.13	1.34	1.1	1.52	1.54	1.16	1.13	1.39	0.96	0.91	1.19	0.91	0.94	0.91	0.91	0.94	0.91	0.91	0.98	0.91	1.05	0.91	1.25	0.91	0.95	1.21	1.32	0.91	1.37	1.21	1.24	1.08	1.09	1.02	0.91	1.14	0.91	1.12
model_1079	1	1	1	1	1	1	1	1	1	1.02	1	1	1	1	1	1	1	1.03	1	1	1	1	1	1	1	1	1	1	1	1	1	1	1	1	1.21	1	1	1	1	1	1	1	1	1	1	1	1	1	1
model_10790	1	1	1.16	1	1	1	1.09	1	1	1	1	1	1	1	1.03	1	1.02	1.08	1	1.05	1.02	1	1.1	1.02	1	1	1	1	1	1.08	1	1.15	1.31	1	1	1.04	1	1	1.14	1.03	1	1.14	1	1	1	1	1	1	1.07
model_10791	0.92	1.3	0.92	1.22	0.92	0.95	1.02	1.03	1.12	1.01	1.07	1.03	1.07	1.05	0.92	1.09	1.02	0.98	1.07	0.97	0.97	1.06	1.01	0.96	1.03	0.96	0.92	0.92	0.92	0.92	0.92	0.92	0.92	1.09	0.92	1.09	1.02	1.01	1.05	1.15	1.26	1.05	1.23	0.92	0.98	1.03	1.31	0.92	1.02
model_10792	1	1	1	1	1	1.08	1	1.12	1.07	1.02	1	1.12	1	1	1.12	1.05	1	1.05	1	1	1.02	1	1	1.03	1	1	1	1	1	1	1	1	1.62	1.18	1	1.04	1	1.25	1	1.1	1.08	1.22	1	1.03	1.04	1	1	1	1
model_10794	1	1	1	1	1	1	1	1	1	1	1	1	1.16	1	1	1	1	1.03	1	1	1.04	1	1	1.01	1	1	1.03	1.11	1	1	1	1	1	1	1	1	1.11	1	1	1	1.08	1	1	1	1.04	1.03	1	1	1.03
model_10795	1.35	1.21	1	0.86	0.86	0.91	0.86	0.86	1.01	0.88	0.86	0.86	0.86	0.86	0.97	0.97	0.91	0.93	0.86	0.95	0.94	0.86	1.26	0.99	1.04	0.9	0.86	1.39	0.94	1.03	0.97	0.86	0.86	0.86	0.86	1.14	0.95	1.33	1.05	1.06	1	0.98	0.94	0.94	1.14	1.1	1.08	0.94	1.12
model_10796	0.85	1.22	1.07	1.33	0.9	0.44	0.85	1.08	0.79	1.1	0.95	1.16	1.23	2.52	1.37	1.14	1.32	0.85	1.77	0.98	0.97	1.04	1.23	1.75	1.48	2.07	1.24	1	1.54	2.24	1.3	5.65	3.28	3.22	3.41	7.22	4.61	4.54	5.1	5.94	6.18	9.8	3.02	1.66	5.24	1.17	1.38	1.2	1.16
model_10797	1.9	1.15	1.21	1.08	1.03	0.89	0.95	0.91	0.92	0.96	0.95	0.91	0.81	1.22	1.06	1.15	1.09	0.94	1	1.03	1.01	1.46	1.23	1.24	1.02	1	0.96	0.9	0.81	0.94	1.34	1.38	0.81	1.11	1.17	1.08	1.32	1.21	1.27	1.08	1.32	1.04	1.19	1.38	1.27	1.51	1.04	1.1	1.34
model_10798	1.28	1	1	1	1	1	1.05	1	1.07	1.04	1	1	1	1	1.03	1	1	1	1	1	1.05	1	1	1.07	1.04	1	1.03	1	1.09	1	1.13	1	1	1	1	1	1	1	1	1.03	1	1	1	1	1.04	1	1	1	1
model_10799	1	1	1	1	1	1.05	1.05	1.19	1.07	1	1	1	1	1	1	1	1	1.01	1.06	1.05	1	1	1	1.01	1	1	1	1	1.15	1	1	1	1	1	1	1	1	1	1	1	1	1	1	1	1	1.09	1	1	1
model_108	0.95	0.95	0.95	1.25	0.95	1.04	0.95	1.06	0.95	1.04	0.95	1.06	1.09	1	1.08	1.06	1.01	1.01	1	1.09	0.96	0.95	0.95	1	0.95	1.01	0.97	1.05	0.95	1.02	1.07	0.95	0.95	0.95	0.95	1.01	1.15	0.95	0.95	1.01	0.95	1.2	1.03	1.01	0.98	0.95	0.95	1.13	1.03
model_1080	0.96	0.96	0.96	0.96	1.46	1.01	0.96	0.96	1.02	1.03	0.96	0.96	0.96	0.96	0.96	0.98	0.99	0.96	1.05	0.96	0.99	0.96	1.05	0.99	1	1	1.01	0.96	0.96	0.96	0.96	0.96	0.96	0.96	0.96	1.06	0.96	0.96	0.96	1.02	0.96	0.96	0.96	1.02	1.03	1.01	0.96	1.05	0.96
model_10801	1	1.65	1	1	1	1	1	1	1	1	1	1	1	1.03	1	1	1	1.03	1.06	1.05	1	1	1	1.02	1.04	1	1	1	1.09	1.15	1	1	1	1	1	1.07	1	1	1.14	1	1	1	1	1	1	1	1	1	1
model_10802	0.92	0.92	0.92	1.22	0.92	1.05	1.02	1.03	0.98	0.92	1.22	1.03	0.92	0.97	0.95	0.92	0.97	0.98	0.92	1.02	1.01	1.28	0.92	0.97	0.96	1.07	1.04	0.92	1.01	0.99	0.92	1.06	0.92	1.09	0.92	1.06	0.92	0.92	1.05	0.99	1.11	1.17	0.92	0.99	0.96	1.03	0.92	0.92	0.92
model_10803	1	1	1	1	1	1	1	1	1	1	1	1	1.16	1	1	1	1	1	1	1.05	1	1	1	1.01	1	1	1	1	1	1.08	1	1	1	1	1	1	1	1.29	1	1	1	1	1	1.03	1.04	1.03	1.09	1	1
model_10805	1	1	1	1	1	1	1	1	1	1	1	1.12	1	1	1	1	1	1	1	1	1	1	1	1.01	1	1	1	1	1	1	1	1	1.31	1	1	1.11	1	1	1	1	1	1.14	1	1	1	1	1	1	1
model_10806	0.96	1.35	1.11	0.96	0.96	1.01	1.06	0.96	1.02	1.05	1.27	1.18	1.11	0.98	0.99	1.01	1	0.97	0.96	1.06	1.04	0.96	0.96	0.98	1.04	1	0.98	0.96	0.96	1.03	0.96	0.96	0.96	0.96	1.28	1.19	1.06	1.14	0.96	1.04	1.03	1.22	0.96	1.02	0.99	1.06	1.09	0.96	0.96
model_10808	1	1	1	1	1	1	1	1	1	1.02	1	1	1	1	1	1	1	1	1	1	1	1	1.1	1	1	1	1	1	1	1.08	1	1	1	1	1	1	1	1	1	1.03	1	1.14	1	1	1	1.03	1	1	1
model_10809	0.92	0.92	0.92	1.21	1.3	0.92	0.97	1.03	1.04	1.03	0.92	0.92	0.92	1.01	0.95	0.97	0.98	1	0.92	0.97	0.98	1.06	1.01	1.04	1	1.13	1.05	1.02	1.09	0.99	1.04	1.06	1.2	0.92	0.92	1.02	1.02	0.92	0.92	1.03	0.99	1.12	0.92	1.21	0.99	1.06	0.97	1.1	0.92
model_1081	1	1	1	1	1	1	1	1	1	1	1	1	1.16	1	1	1.04	1	1.01	1	1	1	1	1	1.01	1.04	1	1	1	1	1	1	1	1.31	1	1	1.04	1	1	1	1.03	1	1	1	1.03	1	1	1.05	1	1.03
model_10813	0.98	0.98	0.98	0.98	0.98	0.98	0.98	1.1	0.98	1.03	0.98	0.98	0.98	0.98	1.05	0.98	1	1.02	1.05	0.98	1	0.98	0.98	1.02	1.1	1.05	1.03	0.98	1.17	1.13	1.11	0.98	0.98	0.98	0.98	1.13	0.98	1.23	0.98	1.05	0.98	1.12	1.07	1.02	1.09	0.98	1.04	1.08	1.02
model_10814	0.95	0.95	0.95	0.95	1.2	0.95	0.95	0.95	1.02	0.97	1.11	0.95	0.95	1.15	1.15	1.15	1.04	1.14	0.95	1.17	0.95	0.95	1.05	1.02	0.95	0.95	1.01	1.3	0.95	0.95	0.95	0.95	0.95	1.31	0.95	1.01	1.37	1.05	1.22	0.95	0.95	0.95	0.95	0.95	0.99	1.04	1.01	0.95	1.18
model_10816	0.97	0.97	0.97	0.97	0.97	1.02	1.02	0.97	0.97	0.97	0.97	1.08	0.97	0.97	0.97	1.03	0.97	0.99	1.09	1.02	0.98	0.97	0.97	1	1.01	0.97	1.04	0.97	0.97	0.97	1.21	0.97	0.97	0.97	0.97	1.14	0.97	1.25	1.18	1.09	1.27	1.36	1.06	1	1.07	1.04	0.97	0.97	0.97
model_10817	0.93	0.93	0.93	0.93	0.93	1.07	1.03	0.93	0.93	1	1.17	1.04	0.93	0.95	1.06	0.99	1.01	1.01	0.93	1.33	0.96	1.07	1.02	0.96	0.97	0.97	1.03	1.09	1.01	1.07	1.12	1.07	0.93	0.93	1.13	1.03	0.93	0.93	0.93	0.96	1	1.05	0.93	0.96	1	1.08	0.93	0.93	1.04
model_10818	0.84	0.84	0.84	1.12	0.84	1	0.94	0.84	0.84	0.94	0.84	0.84	0.98	0.98	1.04	0.92	0.89	1	0.9	0.84	0.91	0.97	0.93	0.97	0.94	1	0.92	0.94	1.05	0.97	0.84	1.1	1.26	1	1.32	1.02	0.94	1.39	1.67	1.13	1.09	0.96	1.08	0.93	0.99	1.1	1.11	1.01	0.99
model_10819	1.23	0.96	1.12	0.96	0.96	1.02	0.96	1.08	1.03	1	1.12	1.08	0.96	0.99	0.96	0.96	1.05	1	1.02	1.06	1.07	0.96	0.96	1	1.01	1.01	1.01	0.96	1.05	0.96	1.09	0.96	0.96	1.14	0.96	1.03	0.96	1.15	0.96	1	0.96	0.96	1.14	0.96	1.06	1.1	0.96	1.11	1
model_1082	0.97	2.45	1.38	1.24	1.16	0.89	1.15	0.84	1.5	1.18	1.5	1.3	1.35	0.82	1.01	0.83	1	0.77	1.03	0.83	0.91	1.66	0.99	1.36	1.1	1.23	1.2	0.97	1.3	1.27	1.25	1.56	1.7	1.87	1.68	2.98	1.65	2.01	1.28	2.62	1.64	1.93	1.11	1.88	1.46	3.08	2.79	1.52	2.15
model_10820	0.87	0.87	0.87	0.87	0.87	1	0.92	0.87	0.98	0.96	1.01	0.87	1	0.92	1	0.96	0.93	0.98	0.98	1.05	1.01	0.87	1.04	0.9	0.95	0.97	0.91	0.87	0.87	1.07	0.87	1.13	0.87	1.03	1.05	0.99	1.4	1.43	1.54	1.5	1.52	0.99	1.19	1.1	1.24	1.09	1.09	0.95	1.18
model_10821	1	1	1	1	1	1	1.05	1	1	1	1.16	1	1	1	1	1.03	1	1	1.06	1	1	1	1	1.01	1	1.09	1	1.11	1	1	1	1.15	1	1	1	1.07	1	1	1	1	1	1	1	1	1	1	1	1	1
model_10822	1.22	0.95	0.95	0.95	0.95	1.07	0.95	0.95	1.01	1	0.95	0.95	0.95	1.08	1.04	1	1.09	1.04	1.07	1	1.05	1.09	0.95	1.01	0.99	1.04	1.02	0.95	1.04	0.95	0.95	0.95	0.95	0.95	0.95	0.95	1.12	1.41	0.95	0.98	1.03	0.95	1.13	1.02	0.95	0.98	0.95	1.04	1.01
model_10824	1.23	0.96	1.11	0.96	0.96	1.25	1.06	0.96	0.96	1.01	0.96	0.96	0.96	0.96	1.02	0.96	0.99	1.06	1.02	1.01	1.11	1.1	0.96	1.03	1	1.04	1.01	1.12	0.96	0.96	0.96	0.96	0.96	0.96	0.96	1.1	1.06	0.96	0.96	0.99	1.08	0.96	1.1	1.02	0.99	1.1	1.01	1.14	0.99
model_10826	0.91	0.91	1.5	1.2	0.91	1.06	1	0.91	1.03	1.08	1.35	1.12	0.91	0.95	1.4	1.06	1.05	1.01	1.08	1.15	1.24	1.18	1.33	1.28	1.3	1.24	1.24	1.3	1.25	2.14	1.26	1.04	1.19	0.91	0.91	1.1	0.91	1.08	0.91	1.12	0.98	1.15	0.99	1.15	0.94	0.99	0.96	1.08	0.98
model_10827	1	1	1	1	1	1	1	1	1	1.04	1	1	1	1	1.03	1	1.03	1	1.1	1	1.06	1	1	1	1	1.09	1.08	1	1	1.08	1	1	1	1.37	1	1.04	1	1	1	1	1	1	1.09	1	1	1.03	1.05	1	1.03
model_10828	0.88	0.88	1.02	0.88	0.88	0.93	1.07	0.88	0.94	1.07	1.16	0.88	0.88	1.03	1.05	0.95	1.03	0.95	1.08	0.88	0.98	1.01	1.15	1.03	1.18	1.31	1.02	0.97	0.88	1.15	1.22	1.22	1.7	1.2	0.88	1.07	0.88	1.31	1.24	1.13	1.17	1.49	0.96	1.15	1.1	0.98	1.12	1.22	0.94
model_10829	0.86	0.86	0.99	1.13	0.86	1.05	0.9	0.96	0.91	0.93	0.86	1.06	0.86	0.95	0.99	0.98	0.99	0.95	0.86	1.03	0.93	0.86	0.86	1	0.93	0.93	1.05	1.04	0.93	0.92	0.86	0.86	1.12	0.86	0.86	1.12	0.86	1.1	0.86	1.1	0.99	0.97	1.28	1.03	1.01	0.98	1.24	1.15	0.96
model_1083	1	1	1	1	1	1	1	1	1	1	1	1	1	1	1	1	1	1	1.06	1	1	1	1	1.01	1	1	1.03	1	1	1	1	1	1	1	1	1	1	1	1	1	1	1	1	1	1.04	1.03	1	1	1.03
model_10830	1.07	1.17	0.97	1.53	0.83	0.88	0.95	0.83	0.83	0.91	0.83	0.93	0.83	0.9	0.92	0.94	1	0.96	0.88	0.83	0.99	0.96	1	0.95	0.91	0.97	0.88	1.25	0.99	0.96	1.05	1.21	0.83	0.98	1.01	1.1	1.11	1.07	1.29	0.86	0.83	1.17	0.83	0.96	0.96	0.97	1.01	0.83	1.01
model_10831	1.24	0.97	0.97	0.97	0.97	0.97	0.97	1.08	0.97	1.02	0.97	0.97	0.97	1	1.03	0.97	1	0.98	1.03	0.97	0.97	0.97	0.97	0.98	0.97	1.01	0.97	0.97	0.97	1.04	0.97	1.2	0.97	0.97	1.18	0.97	0.97	1.21	1.23	1.09	0.97	1.1	1.06	1	1	1	0.97	1.06	1
model_10832	1	1	1	1	1.26	1.03	1	1	1.07	1	1	1	1	1	1	1	1	1.01	1	1	1.02	1	1	1.01	1	1	1	1	1	1	1	1	1	1	1	1	1	1	1	1.03	1	1	1.09	1	1.11	1	1	1	1.09
model_10833	1.06	1.85	0.82	0.82	1.48	1	0.82	0.82	0.99	0.89	1.44	0.92	0.95	0.94	0.85	0.97	0.98	0.86	0.98	0.91	0.93	1.07	1.08	0.95	0.88	1.09	0.95	0.82	0.82	1.08	0.93	1.32	1.33	1.46	1	1.91	1.52	1.45	2.18	1.68	1.09	1.46	0.98	1.14	1.03	0.92	0.96	0.9	0.99
model_10834	1	1	1.16	1.32	1	1.06	1	1	1	1.05	1	1	1	1	1	1	1.02	1.05	1	1	1.02	1	1	1.01	1	1	1	1.11	1	1	1.13	1.3	1	1	1	1	1	1	1	1.03	1	1	1	1	1.04	1.03	1	1.1	1
model_10835	1	1	1	1	1.26	1	1.05	1	1	1	1	1	1	1	1.03	1.03	1	1	1	1	1.02	1	1	1.01	1	1	1	1	1	1	1	1	1	1	1	1	1	1	1	1	1	1	1	1	1	1	1.05	1	1
model_10836	1	1	1	1	1	1	1	1	1	1	1	1	1	1.03	1	1.03	1.02	1	1	1	1	1	1	1.01	1	1	1	1	1	1	1	1	1	1	1	1	1	1	1	1	1	1	1	1.03	1	1	1.05	1	1
model_10837	1.08	1.19	0.98	1.39	0.85	0.92	0.89	0.94	0.9	0.95	0.85	1.05	1.11	1.06	1.1	0.96	0.96	1.02	0.85	0.98	0.96	1.18	1.1	0.99	1.07	0.88	0.99	1.03	1.29	1.24	1.06	1.22	1.37	1	0.85	0.97	0.94	0.85	0.96	0.9	1.16	1.19	0.85	1.02	1.07	0.95	0.98	0.85	1
model_10838	0.96	0.96	0.96	1.58	0.96	1.04	1.17	0.96	1.08	1.05	0.96	1.07	0.96	1.01	1.08	1.15	1.06	1.19	1.08	1.39	1.12	0.96	0.96	1.09	1	0.96	1.01	0.96	0.96	1.25	0.96	0.96	0.96	1.13	0.96	1.21	1.12	1.05	1.22	1.13	1.15	1.22	1.05	1.09	1.12	1.13	0.96	1.14	1.24
model_10839	1.28	1	1	1	1	1	1	1	1	1.02	1	1	1	1	1	1.03	1	1.05	1.06	1	1.05	1	1.1	1.01	1.04	1	1.03	1.11	1	1	1	1	1	1	1.21	1.07	1	1	1	1.03	1.08	1	1	1	1.06	1	1	1	1
model_1084	1	1	1	1	1	1.03	1.11	1	1	1	1	1	1	1.03	1	1.03	1	1	1	1	1	1	1	1	1	1	1	1	1	1	1	1	1	1	1	1	1	1	1	1	1	1	1	1	1.04	1.06	1	1	1
model_10841	0.86	1.21	1.14	0.86	1.09	0.91	0.86	0.86	0.92	0.93	0.86	0.86	1.13	0.96	0.95	0.95	1.01	0.96	0.92	1.04	0.94	0.99	0.95	1.02	0.94	1.04	0.97	1.05	1.1	0.99	0.86	0.86	0.86	1.11	0.86	1.08	0.96	0.95	1.32	1.06	1.04	0.98	1.15	1.04	1.14	1.04	1.05	0.95	0.92
model_10842	0.95	0.95	0.95	0.95	0.95	0.98	0.95	0.95	0.95	0.95	0.95	0.95	1.1	1.03	0.95	1	0.95	1	1.02	0.95	0.99	0.95	1.05	1	0.95	1.04	0.95	0.95	0.95	1.07	0.95	0.95	0.95	0.95	0.95	0.95	0.95	0.95	1.22	0.99	0.95	0.95	1.13	1.01	0.99	1	1.01	1.05	1.04
model_10843	1	1	1	1	1	1.03	1	1	1	1	1	1	1	1	1	1	1.02	1	1	1	1	1	1	1.02	1	1.05	1	1	1	1	1	1	1	1	1	1.06	1	1	1.14	1	1	1	1	1	1	1.06	1	1.1	1
model_10844	0.92	0.92	0.92	0.92	0.92	0.99	1.01	1.09	1.1	1.04	1.36	1.13	1.14	0.97	0.95	0.96	0.96	0.98	1.09	0.92	0.99	1.19	0.92	1.13	0.96	1.17	1.06	1.07	0.92	0.92	1.27	0.92	0.92	0.92	1.11	1.1	1.02	1.09	0.92	1.03	1.25	1.04	1	0.98	0.92	1	0.92	0.92	1.11
model_10848	1.42	0.82	1.3	0.82	1.04	1.03	0.95	0.92	1.12	0.96	1.92	1.07	1.21	0.87	0.88	0.99	0.9	0.89	0.82	1.03	0.93	0.94	1.15	1.01	1.04	0.95	0.82	1.18	0.9	0.88	1.03	1.31	1.33	0.82	1	1.11	1	1.31	1.05	1.03	0.82	0.82	1.29	0.99	1.07	1.09	1.07	0.98	0.93
model_10849	1	1.41	1	1	1.26	1	1.05	1	1	1	1	1	1	1	1	1.03	1.04	1	1.06	1	1	1	1	1	1	1	1	1	1.09	1	1	1	1.31	1	1	1	1	1	1	1.03	1	1	1	1	1	1	1	1	1
model_1085	0.92	0.92	0.92	1.21	0.92	1.06	0.97	1.03	0.98	0.98	1.07	1.14	0.92	1	0.95	0.94	1.01	1.1	0.98	1.02	1.07	0.92	1.01	1.04	1.04	0.96	0.97	1.22	0.92	0.99	0.92	0.92	0.92	0.92	0.92	0.99	1.12	1.01	0.92	0.92	0.92	0.92	0.92	0.95	1.01	1.11	1.26	1.28	1.14
model_10850	0.84	0.84	0.84	1.1	1.06	1.12	1.3	0.84	1	1.17	0.97	1.03	1.31	0.92	1.19	0.98	0.95	1.06	1.21	1.01	0.87	0.84	0.92	0.9	0.87	0.84	0.88	0.84	0.84	1	1.16	0.96	1.09	1.3	1.02	0.9	1.11	1	0.95	1.01	1.17	0.95	1.27	0.98	1.06	0.89	1.19	1.46	1.11
model_10851	1.26	1.52	0.81	0.63	1.37	1.29	0.81	1.17	0.97	0.89	0.8	0.94	0.92	1.36	0.92	0.9	1.06	1.73	1.11	1.32	1.17	0.67	0.63	0.78	0.93	0.61	0.76	0.99	0.68	0.98	0.79	0.87	1.05	1.09	1.1	0.81	1.15	0.95	0.9	0.79	1.12	1.21	1.17	1.17	1.14	1.07	1.11	1.21	1.43
model_10852	1	1	1	1	1	1.03	1	1	1.07	1	1	1	1	1	1	1	1	1.01	1	1	1	1	1	1.01	1.04	1.12	1	1	1.09	1	1	1	1.31	1	1.21	1	1	1	1.14	1	1	1	1	1	1.1	1.11	1.05	1.1	1.03
model_10854	1	1	1	1	1	1.06	1	1	1	1	1	1.12	1	1	1.03	1	1.03	1.03	1	1	1.02	1	1	1	1	1	1	1	1	1	1	1	1	1	1	1.07	1	1	1	1	1	1	1	1	1	1	1.05	1	1
model_10855	0.92	1.29	1.07	1.21	0.92	0.95	0.92	1.03	0.92	0.95	1.07	0.92	0.92	1.05	0.95	1.04	1.01	0.94	1.07	1.01	0.97	0.92	0.92	1.06	0.98	1	0.99	1.02	0.92	0.92	1.03	1.33	1.2	1.09	1.11	1.22	1.12	1.15	0.92	0.98	0.92	1.04	1	0.92	0.92	1	0.97	0.92	0.95
model_10856	1	1	1.16	1	1	1.03	1	1	1	1	1	1	1	1	1	1	1	1	1	1	1.02	1	1	1.02	1	1	1	1	1	1.08	1	1	1.31	1	1	1	1	1	1	1.03	1	1.14	1	1.03	1	1	1	1	1
model_10857	1.28	1	1	1	1	1	1	1	1	1	1	1	1	1	1	1	1.03	1.04	1	1.05	1	1.15	1	1.01	1	1	1	1	1	1	1	1	1	1	1	1.11	1	1	1.14	1	1	1	1	1.03	1.1	1.03	1	1.1	1.03
model_10858	0.86	0.86	0.86	0.86	1.22	0.94	1.1	0.96	0.86	0.91	1	0.86	1	0.91	1.01	0.96	0.97	0.93	1.06	1	0.94	0.86	0.86	0.97	1.02	1.02	0.93	0.95	0.94	0.99	0.86	0.99	0.86	0.86	0.86	0.99	1.05	1.03	0.98	0.95	0.93	0.98	1.1	1.09	1.07	1.18	0.86	0.95	1.01
model_10859	1.2	0.94	0.94	0.94	1.19	1.02	1.12	0.94	1	1.1	0.94	0.94	0.94	1.04	0.97	1.06	1.03	0.97	1	0.99	0.96	0.94	0.94	1.03	1.06	0.98	1.03	0.94	1.03	0.94	0.94	1.22	0.94	1.46	0.94	1.03	0.94	0.94	1.07	0.97	1.01	0.94	1.11	1	1.01	0.98	0.94	1.12	1.07
model_1086	1.1	1.2	0.86	1.13	1.08	0.97	1.04	1.16	1.08	1.25	0.86	1.06	1.26	1.46	1.32	1.19	1.17	1	1.11	1.17	1.01	1.11	1.72	1.23	1.29	1.09	1.04	1.32	1.01	1.32	1.19	0.98	0.86	1.01	0.86	0.97	1.14	1.1	0.86	0.94	1.13	1.09	0.93	0.94	1.03	0.97	0.9	0.94	0.93
model_10860	0.86	0.86	1.13	0.86	1.31	1.21	1.11	1.16	1	1.13	0.86	1.02	1.26	0.95	0.96	0.99	1.19	1.02	0.96	1.04	1.37	0.98	0.86	0.99	1.2	1.05	1.21	0.86	1.01	0.98	0.86	1.11	1.12	1.01	1.04	1.1	1.04	1.24	1.57	1.09	1.24	1.4	1.51	1.03	1.53	1.28	1.22	1.49	1.06
model_10861	0.73	0.8	1.04	1.32	1.18	0.88	0.94	0.77	0.86	0.75	0.9	0.82	0.8	0.7	0.73	0.79	0.64	0.77	0.8	0.63	0.68	0.74	0.74	0.8	0.67	0.67	0.69	0.69	0.73	0.83	0.87	0.57	0.57	1.17	0.94	1.04	0.96	1.22	1.42	1.13	1.56	0.93	1.09	1.23	1.11	1.08	0.94	1.66	1.12
model_10867	1	1	1	1	1	1	1	1	1	1	1	1	1	1.03	1.03	1	1	1	1.06	1	1	1	1	1.01	1.04	1	1.03	1	1	1	1	1	1	1	1	1	1	1.1	1	1	1	1	1	1	1	1	1	1	1
model_10868	1	1	1	1	1	1	1	1	1	1	1	1	1	1	1	1	1	1	1	1	1	1	1	1.01	1	1	1	1	1	1	1	1	1	1	1	1	1	1	1	1	1	1	1	1.03	1.04	1	1	1	1
model_1087	1	1	1	1	1	1	1	1	1	1.04	1	1	1	1.03	1	1	1.06	1	1	1	1	1	1	1	1.04	1.05	1	1.11	1.24	1	1	1	1	1	1	1.11	1	1	1	1	1.08	1.14	1	1	1.04	1.06	1.05	1.19	1
model_10870	1	1	1	1	1	1.03	1	1.12	1	1.02	1	1	1	1	1	1	1	1.01	1	1	1.02	1	1	1	1	1	1	1	1.09	1	1	1	1	1	1	1	1	1	1.14	1	1	1	1	1.03	1	1.03	1	1	1.03
model_10872	1	1	1	1	1	1.09	1	1	1.07	1.06	1	1	1	1	1	1	1	1.01	1	1	1	1.15	1	1.02	1	1	1	1	1	1	1	1	1	1	1	1.04	1	1	1	1	1	1	1	1.03	1.04	1	1.05	1	1
model_10874	1.56	0.84	1.4	0.84	0.84	0.93	0.96	1.2	0.9	1.18	0.98	1.14	0.97	1.33	1.1	1.2	1.14	1.04	1	1.02	0.99	1.49	1.1	1.29	1.15	1.49	1.15	1.12	1.36	1.17	1.39	0.97	1.1	1.09	0.84	0.93	0.93	0.92	0.96	0.95	0.91	1.07	1	1.02	1.05	1.02	0.98	0.92	1
model_10875	1.09	0.85	0.85	0.85	1.3	1.02	0.97	1.05	0.96	1.01	0.99	0.85	1.12	0.93	1.02	0.88	0.98	0.91	0.99	0.85	0.9	1.11	1.03	0.92	0.89	1.01	0.94	0.85	1.01	0.98	0.85	0.98	1.12	1.17	1.33	0.95	1.04	0.85	0.97	1.09	1.03	0.85	1.01	0.94	0.92	1.01	0.9	1.02	0.93
model_10877	0.97	0.97	0.97	1.28	1.22	1.07	1.18	0.97	0.97	1.01	0.97	0.97	0.97	0.97	1.04	1.01	0.98	0.98	0.97	0.97	0.97	0.97	1.07	1.04	0.97	1.01	0.99	0.97	0.97	1.11	0.97	0.97	0.97	0.97	0.97	1.13	0.97	1.06	1.1	1.07	0.97	0.97	0.97	1	1.08	1	0.97	0.97	1
model_10879	1	1	1	1	1	1	1	1	1	1.06	1	1	1	1	1.07	1.03	1	1.03	1	1.05	1.04	1	1	1.01	1	1.05	1.03	1	1	1.12	1	1	1	1	1	1.04	1	1	1	1.03	1	1	1	1.09	1.04	1	1	1	1
model_1088	1.23	1.1	1.43	1.54	1.53	1.04	1.24	1.55	1.55	1.63	1.55	1.44	1.35	1.53	1.51	1.49	1.77	1.23	1.08	1.25	1.3	1.26	1.44	1.95	1.43	1.48	1.56	1.61	1.73	1.41	1.25	1.49	1.51	0.78	0.95	1.06	0.87	1.01	1	1.03	0.78	1.28	0.85	1.14	0.78	0.9	0.96	1.01	0.89
model_10881	1.51	0.97	0.97	0.97	0.97	1.02	0.97	0.97	1.03	0.98	0.97	0.97	0.97	0.99	1.1	0.97	1	1.02	1.06	0.97	1	0.97	1.06	0.99	1.05	0.97	1.08	1.07	0.97	1.04	0.97	0.97	0.97	0.97	0.97	1	0.97	1.06	0.97	1	1.04	0.97	0.97	1.1	0.97	0.99	0.97	0.97	0.97
model_10883	1	1	1.42	1	1.53	1.06	1.05	1	1.07	1.07	1	1.24	1	1	1.1	1	1.02	1.01	1.06	1.05	1.02	1.15	1	1	1.04	1.09	1	1	1	1.08	1	1.3	1	1	1	1	1	1.1	1	1.07	1	1	1	1	1	1	1	1	1.03
model_10884	0.89	0.98	1.27	1.14	1.06	1.08	1.04	1.02	0.88	0.81	0.81	0.86	1.09	0.75	0.87	0.87	0.88	1	0.85	0.95	0.99	0.9	0.83	0.87	0.81	0.92	1	1.04	0.86	1.07	0.69	1.5	1.69	1.08	0.99	1.09	1.31	0.9	1.23	1.11	1.03	1.08	1.47	1.02	1.07	1.27	0.91	1.07	1.05
model_10885	0.96	0.96	0.96	0.96	0.96	0.99	1.01	0.96	0.96	1.01	1.11	0.96	0.96	0.96	0.96	1.06	0.97	0.98	0.96	0.96	0.98	0.96	0.96	1.01	1.13	0.96	0.98	1.06	0.96	1.15	0.96	1.1	0.96	0.96	0.96	1.03	0.96	0.96	0.96	0.96	0.96	0.96	0.96	0.96	0.99	1.04	1.09	1.05	0.96
model_10886	1	1	1	1	1	1.03	1	1	1	1	1.16	1	1	1.03	1.03	1	1.02	1	1	1.05	1	1	1.1	1.01	1	1	1	1	1	1	1	1.15	1	1	1	1	1	1	1	1	1.08	1	1	1.03	1	1	1	1	1
model_10887	0.89	0.89	0.89	1.17	1.36	1.07	0.98	0.99	0.89	1.04	1.03	0.89	0.89	1.14	0.98	0.89	1.1	1.01	0.98	1.03	0.94	1.02	0.89	1.04	0.97	1.01	1.1	1.08	1.02	0.89	1.3	1.15	0.89	1.22	0.89	0.98	1.08	0.97	1.13	0.97	1	1.01	0.89	0.92	0.95	0.97	1.03	0.97	1.04
model_10888	1	1	1	1	1	1	1	1	1	1	1	1	1	1	1	1	1	1	1	1	1.02	1	1	1.02	1	1	1	1	1	1	1	1	1	1	1	1	1	1	1	1	1	1	1	1	1	1	1	1	1
model_10889	0.95	1.34	0.95	0.95	0.95	0.95	1.05	1.06	1.01	0.97	0.95	1.06	0.95	0.95	0.98	1	1	0.99	1.07	1	0.97	0.95	0.95	0.99	0.95	0.95	0.98	1.05	1.04	1.02	0.95	0.95	0.95	1.23	1.15	1.04	1.05	0.95	0.95	0.98	0.95	0.95	1.04	0.98	0.99	0.98	1.05	0.95	1.01
model_1089	1	1	1	1	1	1	1.05	1	1	1	1.16	1	1	1	1	1.05	1	1.01	1	1	1.04	1	1	1	1	1.05	1	1	1	1.08	1	1	1	1	1	1	1	1.1	1	1.1	1	1	1	1	1.1	1	1	1.1	1
model_10890	1	1	1	1	1	1	1	1	1	1.02	1.16	1	1	1	1.03	1.03	1	1.01	1.06	1	1	1	1	1.01	1	1	1	1	1	1	1	1	1	1	1	1	1	1.19	1.14	1	1	1	1	1	1	1	1	1	1
model_10893	1.11	0.86	1	1.14	1.09	0.96	1	0.97	0.98	1	1	1.13	0.86	1.24	1	1.09	0.95	0.98	0.92	0.91	1.04	1.2	1	1.15	1.06	0.9	1.06	0.86	1.02	1.06	1.09	1.33	1.4	0.86	1.24	1.11	0.96	1.2	1.41	1.08	1.11	1.17	1.02	1.07	1.08	1.11	1.33	1.28	0.95
model_10894	1	1	1.16	1	1	1	1.05	1	1.13	1.04	1	1	1	1	1.07	1.04	1.03	1.02	1.13	1	1	1	1	1.02	1.09	1.05	1.03	1.11	1.09	1	1	1	1	1	1	1	1	1	1	1	1	1.14	1.09	1.03	1.04	1.03	1	1	1.03
model_10895	1.15	2.05	1.28	0.97	1.32	1.03	1.18	1.31	1.73	1.18	1.21	1.1	0.96	1	1	1.1	0.96	1.02	1.67	1	1.13	1.13	0.95	1.12	1.08	1	0.88	1.29	1.14	1.01	1.56	1.17	0.73	1.28	0.73	0.94	0.89	0.91	1.14	0.86	1.06	0.93	0.93	0.88	0.91	0.75	0.85	0.73	0.79
model_10896	1.1	1.81	1.22	1.1	0.97	1.32	1.27	1.42	0.96	1.34	0.93	1.25	1.47	1.13	1.04	0.9	1.08	0.84	0.89	1.01	1.02	1.2	0.74	1.01	1.25	1.05	0.85	1.12	1.05	0.85	0.91	1.25	1.11	1.01	1.72	0.98	0.78	0.9	1.08	1.22	1.17	1.41	1.45	1.7	1.11	1.15	1.13	1.34	1.49
model_10897	0.83	1.17	0.83	0.83	1.63	1.05	1.06	1.23	1.16	1.02	0.97	1.03	0.83	1.04	1.01	0.85	0.99	1.04	0.97	1.23	1.01	1.21	0.92	0.9	0.98	1.02	0.9	1.01	0.91	1	0.83	0.83	0.83	0.99	0.83	0.92	0.83	0.91	1.06	1.01	1.03	0.83	0.99	0.98	0.96	1.01	1.11	0.91	1
model_10898	0.97	0.97	0.97	0.97	0.97	1.05	0.97	0.97	0.97	0.99	0.97	0.97	0.97	1.04	1	1	0.99	1.04	0.97	0.97	1.03	0.97	0.97	1.02	0.97	0.97	1	1.08	0.97	0.97	0.97	0.97	0.97	1.15	1.6	1.01	0.97	0.97	0.97	1.09	0.97	0.97	0.97	1.14	1.01	1	0.97	0.97	1.04
model_10899	1.28	1	1	1	1	1	1.05	1	1	1.04	1	1	1.25	1	1	1	1	1	1	1	1	1	1	1.01	1	1	1	1	1.09	1.23	1	1	1.31	1.18	1	1.04	1	1	1	1.03	1	1	1	1.03	1	1.06	1.09	1	1
model_109	1.14	0.89	1.03	1.17	0.89	1.02	1.01	1.31	1.12	1.16	1.17	1.38	0.89	0.99	1.26	0.98	1.15	0.99	1.17	1.07	1.14	1.57	0.98	1.51	1.27	1.25	1.2	1.43	1.22	1.55	1.53	1.02	1.16	0.89	1.27	1.44	0.98	0.97	1.01	0.92	0.96	0.89	0.89	1.09	0.97	1.23	1.03	0.97	0.92
model_1090	0.93	0.93	0.93	0.93	1.17	0.95	0.98	1.04	1.14	0.96	0.93	0.93	0.93	1.06	0.93	0.93	1.01	0.95	1.1	0.93	1.01	0.93	1.11	0.99	0.99	1.01	1.04	0.93	0.93	1	1.04	1.06	0.93	1.2	1.13	1.22	0.93	0.93	0.93	0.99	1	1.18	1.01	1.02	1.05	1.05	0.98	1.02	1.07
model_10900	1	1	1	1	1	1	1	1	1	1.02	1	1	1	1	1	1	1.02	1	1	1	1.02	1	1	1	1	1	1	1	1	1	1	1	1	1	1	1	1	1	1	1	1	1	1	1.03	1	1	1	1	1
model_10902	1	1	1	1	1	1	1	1	1.07	1	1	1	1	1	1	1.03	1	1	1.1	1	1.02	1	1	1	1	1	1	1	1	1	1	1	1	1.18	1	1	1	1	1	1	1	1	1	1	1	1.03	1	1	1
model_10903	1	1	1	1	1	1	1	1	1	1	1	1	1	1.05	1	1	1	1	1	1	1	1	1	1	1	1	1	1	1.09	1	1	1	1	1	1	1	1	1	1	1	1	1	1	1	1	1	1	1	1.03
model_10904	1.07	0.84	1.11	1.38	1.06	0.96	0.84	0.84	0.89	1	0.97	1.03	1.1	1.1	1.01	1.1	0.93	0.96	1.06	1.04	0.91	1.09	1.09	1.13	1.02	1.01	0.95	1.2	1.07	1.09	1.16	0.96	0.84	0.84	1.12	0.87	0.93	0.92	0.84	0.92	0.9	0.84	0.91	1.01	0.93	1.08	0.88	1	0.95
model_10906	1	1	1	1	1	1	1	1	1	1	1	1	1.16	1	1.07	1	1	1	1	1	1	1	1	1.01	1.04	1	1	1	1	1	1	1	1	1	1	1	1	1	1	1	1.08	1.14	1	1	1	1.06	1	1.1	1
model_10907	1	1	1	1	1	1.03	1	1	1	1.02	1	1	1	1	1.03	1.03	1	1	1	1	1.02	1	1	1	1	1.05	1	1	1	1	1	1	1	1	1	1	1	1	1	1	1	1	1	1	1	1	1.05	1	1
model_10912	0.88	1.24	0.88	0.88	0.88	0.93	0.97	0.88	0.94	1	1.31	1.36	0.88	1.01	0.91	0.95	1.05	1.02	1.11	1.11	1.03	1.01	1.11	1.03	1.12	1	1.02	0.97	0.96	1.01	1.33	1.14	0.88	0.88	0.88	1.01	0.98	1.05	1	0.94	0.95	0.88	0.88	1.05	0.91	1.16	1.02	0.88	1.03
model_10913	1.4	1.14	1.07	1.22	0.81	0.86	0.81	1	1.02	0.95	1.2	1.29	1.53	0.99	1.12	1.04	1.19	1.01	1.05	1.09	1	1.18	1.65	1.34	1.28	1.2	1.12	1.45	1.42	0.99	1.23	0.93	1.82	1.26	0.98	0.93	0.81	0.97	1.03	1.08	1.13	0.81	0.96	1.15	0.98	1.02	0.81	0.81	0.91
model_10914	0.77	0.77	1.02	1.01	0.77	0.87	0.98	0.77	0.87	0.81	1.02	0.86	1.13	0.9	0.9	1.04	0.96	0.88	1.14	0.85	0.99	1.23	1	1.08	0.97	1.08	0.9	0.93	0.84	1.37	0.86	0.88	0.77	0.77	1.71	0.91	0.98	1.06	0.87	1.04	0.89	0.98	0.91	0.98	0.88	1.09	0.98	0.91	1.07
model_10917	0.81	1.15	0.74	1.8	0.8	0.87	0.9	1.05	0.76	0.98	1.26	0.94	0.83	1.09	1	0.88	1.2	1.03	0.79	1.13	1	1.13	1.02	0.97	1.09	0.82	0.97	0.88	1.05	0.95	1.13	0.82	1.02	1.17	1.18	0.99	0.84	0.69	1.16	0.91	1.29	0.89	1.02	0.96	0.87	0.93	0.77	1.17	0.98
model_10918	1.36	1.71	1.24	0.94	0.94	1	1.17	0.94	1	1.05	0.94	0.94	1.32	0.99	1.02	1.06	1	1	1	0.99	1.08	0.94	1.03	0.97	0.98	0.98	1.1	1.04	1.16	0.94	0.94	0.94	0.94	0.94	0.94	0.94	0.94	1.03	1.37	0.97	0.94	0.94	1.08	0.97	0.99	0.97	1.15	1.03	0.94
model_10919	1	1	1	1	1	1	1	1	1	1	1	1	1	1	1	1	1	1	1	1	1	1	1	1	1	1	1	1	1	1	1.13	1	1	1	1	1	1	1	1	1	1.08	1	1	1	1	1	1	1	1
model_1092	0.95	0.95	0.95	0.95	0.95	0.95	0.95	0.95	1.08	0.97	0.95	0.95	0.95	1.03	1.07	1	0.98	1.06	1.19	1	1	1.09	0.95	1.01	0.99	0.95	0.98	0.95	1.31	1.02	0.95	0.95	1.24	0.95	0.95	1.02	1.05	0.95	0.95	1.04	1.1	1.21	1.09	0.95	0.95	1.14	0.95	1.04	1.07
model_10920	1	1	1	1	1	1	1	1	1	1	1	1	1	1	1	1	1	1	1	1	1	1.15	1	1	1.09	1	1	1	1.09	1.08	1	1.15	1	1	1	1	1.11	1	1.14	1	1	1	1	1	1	1.06	1	1	1
model_10921	0.96	0.96	1.28	0.96	0.96	0.96	0.96	1.08	0.96	0.98	0.96	1.08	0.96	1.01	1.08	1.04	1	0.99	1.03	0.96	1.03	0.96	0.96	0.99	1.09	0.96	1.01	0.96	0.96	1.04	1.09	1.11	0.96	1.25	0.96	1.07	0.96	0.96	0.96	0.96	0.96	1.1	0.96	1	1	1.02	0.96	1.15	0.96
model_10923	1	1	1	1	1	1.06	1.05	1	1	1.02	1	1.12	1	1.09	1	1.03	1.05	1.04	1.06	1.05	1.02	1	1	1.01	1	1.05	1.04	1.11	1	1	1	1	1.62	1.18	1.21	1.04	1	1.1	1	1.03	1	1	1.09	1.1	1.25	1.06	1	1	1
model_10925	0.89	0.89	1.03	0.89	0.89	0.99	1.16	1.1	1	1	1.61	1.16	1.02	1.22	1.21	1.04	1.16	1.07	1	1.05	1.1	1.02	1.07	1.13	1.12	1.13	1.28	1.08	1.05	0.95	1.23	1.33	0.89	1.05	0.89	0.95	0.98	0.97	1.01	0.94	0.96	0.89	0.89	1.01	0.89	1.09	0.89	1.06	0.99
model_10926	1	1	1	1	1.26	1.09	1	1	1	1.02	1	1	1	1	1.03	1	1	1.01	1	1	1	1	1	1	1	1.05	1.03	1	1	1	1	1	1	1	1.21	1	1	1	1	1	1	1	1	1.03	1	1.05	1	1	1
model_10927	0.93	0.93	1.23	0.93	1.17	1.07	0.93	0.93	0.99	1.01	0.93	0.93	0.93	1.03	0.96	0.99	1.06	1.02	0.99	1.02	1.1	0.93	0.93	0.94	1.12	1.01	1	1.08	0.93	0.93	0.93	0.93	0.93	0.93	1.13	1.03	0.93	1.2	1.05	1.11	1	1.05	1.1	0.99	1	0.98	1.11	1.02	1.13
model_10928	1.21	0.94	0.94	0.94	0.94	0.94	0.94	1.05	1	0.96	1.09	0.94	0.94	0.97	1.01	1.04	0.99	0.97	0.94	0.94	0.98	0.94	0.94	1	0.98	0.94	0.97	0.94	0.94	1.01	0.94	0.94	0.94	0.94	0.94	0.94	0.94	1.03	0.94	1.08	1.09	1.07	1.03	1.04	0.98	1	0.99	1.03	1
model_1093	1.29	1.83	1.28	0.65	1.97	0.86	0.87	0.79	1.2	0.84	1.43	1.29	1.01	0.74	0.47	0.62	0.7	0.55	0.65	0.9	0.53	1.12	1.01	0.73	0.64	0.57	0.62	0.84	1.09	1.07	0.97	1.42	0.84	1.41	1.07	1.08	1.65	1.64	1.35	1.09	0.78	0.82	0.7	1.1	0.88	1.45	0.89	0.88	0.73
model_10930	0.94	1.33	1.1	0.94	0.94	1	1.05	0.94	1.01	1	0.94	1.17	1.09	0.94	0.98	1.04	0.98	1	1.06	0.94	0.96	0.94	0.94	1.02	0.99	1.03	0.97	1.05	0.94	0.94	1.14	0.94	1.24	0.94	1.15	0.94	1.05	1.13	1.07	1.06	0.94	0.94	1.03	0.94	0.98	0.94	0.94	0.94	0.94
model_10932	0.53	1.5	1.06	1.37	1.04	1.16	0.85	1.44	1.13	1.31	1.62	1.25	1.35	1.15	0.94	0.99	1.06	0.77	0.74	1.06	1.14	1.45	1.01	1.37	1.33	1.55	1.23	0.96	1.59	1.36	1.24	0.78	1.16	1.21	1.71	1	0.99	1.04	1.34	0.79	0.78	0.65	0.98	1.07	1.13	1.11	1.04	0.84	0.95
model_10933	1	1	1	1	1	1.03	1	1	1	1	1	1	1	1	1	1	1	1	1	1	1	1	1	1.01	1	1	1	1.11	1	1	1	1	1	1	1	1	1	1.1	1.28	1	1	1	1	1.03	1.04	1.03	1	1	1
model_10935	0.86	0.86	1	0.86	1.09	0.97	0.91	0.86	0.86	0.94	1	1.17	0.86	0.89	0.95	0.93	0.89	0.93	0.92	0.95	1.02	0.86	1.12	0.89	0.86	1.1	0.91	0.95	0.86	0.99	0.86	0.86	1.13	1.11	0.86	0.95	1.24	1.28	1.1	1.16	0.86	0.86	1.07	1.09	0.86	1.11	1	0.94	0.96
model_10936	1	1	1	1	1	1.03	1	1	1.13	1	1	1.12	1.16	1	1	1.03	1.02	1.01	1	1	1	1	1	1.01	1	1	1	1	1	1	1	1	1	1	1	1	1	1	1.28	1	1	1.14	1	1	1	1	1	1.1	1.03
model_10937	0.92	0.92	0.92	2.32	1.17	1.01	0.97	0.92	0.92	0.92	0.92	0.92	0.92	1.02	1.08	0.97	0.98	1	0.92	0.97	0.98	0.92	1.07	0.96	1.01	0.92	0.97	1.02	1.01	1.16	1.28	0.92	1.21	0.92	1.12	0.92	1.23	1.37	1.13	1.14	1.07	1.05	0.92	1.33	0.99	1.1	1.13	0.92	0.92
model_10938	0.94	0.94	0.94	0.94	0.94	0.94	1.07	1.05	1	1.01	1.09	1.05	0.94	1.06	1	0.99	1	0.97	1.06	0.99	0.96	0.94	1.03	1	0.98	0.98	0.94	0.94	0.94	1.01	0.94	0.94	0.94	0.94	0.94	1.07	1.1	1.21	1.2	1.04	0.94	1.14	0.94	0.97	1.08	1.05	0.94	0.94	0.97
model_10939	0.95	0.95	1.1	0.95	0.95	1.07	1.05	0.95	0.95	0.99	0.95	0.95	0.95	0.99	1.04	0.95	0.95	1.01	0.95	1	0.95	0.95	0.95	0.99	0.99	1.08	0.98	0.95	0.95	1.02	0.95	1.09	0.95	0.95	1.15	1.11	0.95	1.13	1.08	1.17	0.95	0.95	0.95	1.12	1.15	0.98	1.14	1.04	1.1
model_1094	0.96	0.96	0.96	0.96	1.22	0.99	1.07	0.96	0.96	0.99	0.96	0.96	0.96	0.99	1.1	1.01	1.06	1.04	0.96	0.96	1.09	1.11	0.96	1	0.96	1.05	0.99	0.96	1.05	0.96	1.21	1.25	0.96	0.96	0.96	0.96	0.96	0.96	0.96	1	1.04	1.23	0.96	1	1	1.05	0.96	0.96	1.06
model_10940	0.98	0.98	0.98	0.98	0.98	0.98	0.98	0.98	1.14	1.01	0.98	0.98	0.98	0.98	0.98	1	0.98	0.99	1.04	0.98	0.99	1.12	1.07	0.99	0.98	0.98	0.98	1.08	0.98	0.98	0.98	1.12	1.58	0.98	1.18	1.12	0.98	1.07	1.11	1.01	0.98	0.98	0.98	1.11	1.05	1	1.03	0.98	0.98
model_10941	1	1	1	1	1	1	1	1	1	1	1	1	1	1	1	1	1	1	1	1	1	1	1.1	1.01	1	1	1	1.11	1	1	1	1	1	1	1.21	1	1	1.1	1	1	1	1	1	1	1	1	1	1	1
model_10942	1	1	1.16	1	1	1	1	1	1	1	1	1	1	1	1	1	1	1	1	1	1	1	1	1	1	1	1	1	1	1	1	1	1	1	1	1	1	1.15	1	1	1	1	1	1.03	1	1	1	1	1
model_10945	1	1	1	1	1	1	1	1	1	1	1	1	1	1	1	1.07	1	1.03	1	1	1.05	1	1.2	1.01	1.04	1.05	1	1	1	1	1	1	1	1	1	1	1	1	1.14	1	1	1	1	1	1	1.06	1.05	1	1.03
model_10946	0.83	1.36	0.83	1.09	0.83	1.16	0.83	1.18	0.88	0.95	0.83	0.93	1.03	0.85	0.97	0.97	1.02	1.1	1.15	0.98	1.07	1.15	0.99	1	1.01	1.05	1.04	0.92	0.98	0.89	1.21	0.95	1.08	0.83	0.83	1.03	1.1	0.91	1.06	0.96	1.13	1.17	1.03	0.97	0.95	1.04	0.87	0.91	1.06
model_10947	1.86	0.91	0.91	0.91	0.91	1	1.01	1.13	0.91	1	0.91	0.91	0.91	0.97	0.95	1.01	1.03	1.03	0.91	1.2	1.06	1.19	1.01	1	0.91	0.96	1.09	0.91	0.91	0.98	1.39	1.05	0.91	1.08	0.91	1.01	0.91	0.91	1.04	0.91	0.99	0.91	0.91	0.98	0.98	1.02	0.91	1	0.91
model_10948	1.28	1	1	1	1	1	1	1	1	1	1	1	1	1	1	1	1	1	1	1	1	1	1	1	1	1	1	1	1	1	1	1	1	1	1	1	1	1	1	1	1	1	1	1	1	1	1	1	1
model_1095	0.85	0.85	1.13	1.29	1.08	0.93	1.04	0.85	0.85	0.96	1.27	1.11	0.98	1	1.07	1.1	1	0.96	0.96	0.94	0.95	0.85	0.85	1.05	1.04	0.97	1	1.03	1.01	1.05	0.85	1.11	1.11	1.01	1.22	1.1	0.94	1.06	0.97	1.05	0.99	1.08	1.09	0.97	1.08	1.18	0.85	0.85	0.91
model_10950	0.97	0.97	0.97	0.97	0.97	1	0.97	1.09	0.97	0.97	0.97	0.97	0.97	1	1.01	0.97	0.99	1.01	0.97	0.97	0.97	1.12	0.97	1.02	0.97	0.97	1.02	1.08	1.06	0.97	0.97	1.12	0.97	1.15	0.97	1.04	0.97	1.25	0.97	1.06	1.05	0.97	1.06	1.04	0.97	1.03	1.08	1.16	1
model_10951	1.21	0.95	0.95	1.25	0.95	0.98	1	0.95	0.95	0.97	0.95	1.06	0.95	0.98	1.11	1.08	1.04	1.03	1.07	0.95	1.02	0.95	1.14	1.01	0.95	1.03	1.02	0.95	1.04	1.16	1.19	0.95	0.95	0.95	0.95	0.95	1.16	0.95	0.95	1	1.1	0.95	1.04	1	0.95	1.08	0.95	0.95	1.01
model_10952	0.67	1.5	0.89	1.32	1.02	1.46	1.19	0.99	0.96	0.84	1.1	0.91	0.83	0.98	1.01	0.96	1.16	1.34	0.95	1.2	1.47	1.18	1.01	0.95	0.91	0.96	1.14	1.49	0.92	0.98	1.34	1.38	1.29	1.37	1.25	1.16	1.11	0.73	1.09	0.96	0.75	1.09	0.73	0.99	0.84	1.18	0.93	0.8	1.14
model_10954	1.51	0.96	1.12	0.96	1.21	0.96	1.06	1.07	1.02	1.05	1.27	0.96	0.96	1.08	0.99	1.17	1.04	1.04	0.96	0.96	1.01	0.96	1.06	1.1	0.96	1	1.09	0.96	0.96	1.03	1.08	1.1	1.56	0.96	0.96	1	0.96	0.96	0.96	0.96	1.11	1.17	1.05	1.03	1.03	0.96	1.19	1.05	0.96
model_10955	1	1	1	1	1	1	1	1	1.07	1.02	1.16	1	1.16	1	1	1	1	1	1	1.05	1	1	1	1	1	1	1.03	1	1	1	1	1	1	1	1	1	1	1	1	1	1	1	1	1	1	1	1	1	1
model_10956	1.28	1	1	1	1	1	1	1	1	1	1	1	1	1	1	1	1	1.03	1	1	1.02	1	1	1.04	1.04	1	1.03	1	1	1	1	1	1	1	1	1	1	1.1	1.14	1	1	1	1	1	1	1	1	1	1
model_10957	1.28	1	1	1	1	1.03	1.05	1	1	1.02	1	1	1	1	1	1.03	1	1	1.06	1	1	1	1.1	1	1	1	1.03	1	1	1	1	1	1	1	1	1.04	1	1	1	1.07	1	1.14	1	1.09	1	1.03	1.05	1	1
model_10958	1	1.41	1	1	1	1	1.05	1	1.2	1.19	1	1.36	1.16	1.15	1.07	1.05	1.06	1.04	1.06	1	1.04	1	1	1	1.04	1	1	1	1.19	1	1	1	1	1	1	1	1	1	1	1.12	1	1	1	1.12	1	1	1	1	1.07
model_10959	1	1	1	1	1	1	1	1	1.13	1	1	1	1	1	1	1	1	1	1	1	1.02	1	1	1.04	1	1	1	1	1	1	1	1	1	1	1	1	1	1	1.14	1	1	1	1	1	1	1	1	1	1.03
model_1096	1.28	1	1	1	1	1	1.05	1.19	1	1.02	1	1	1	1	1	1	1	1.01	1	1	1.04	1	1	1.01	1.04	1	1	1	1	1	1	1	1	1	1	1	1	1	1	1	1.08	1	1	1	1	1.03	1.05	1	1
model_10960	1.53	1.46	1.98	1.78	1.47	1.21	1.48	1.64	1.33	1.56	1.53	1.68	1.52	2.84	2.24	1.71	2.02	1.31	1.38	1.61	1.54	1.65	1.54	2	1.4	2.07	2.16	1.58	2.07	2.02	2.1	0.81	1.15	1.24	1.02	0.91	0.86	0.92	1.1	0.97	0.99	0.9	1.24	0.98	0.88	1.29	1.25	1.07	1.01
model_10961	1	1	1	1	1	1	1.05	1	1	1	1	1	1	1	1	1	1	1.01	1	1	1.02	1	1	1	1	1	1.03	1	1	1	1	1	1	1	1	1	1	1.25	1	1	1.08	1	1	1.12	1.06	1	1	1	1
model_10963	1.18	0.77	1.4	1.65	0.55	0.83	0.86	0.94	1.03	0.95	1.5	0.85	0.64	0.69	1.07	0.85	0.69	0.66	0.75	0.69	0.74	1.14	1.16	0.97	0.81	1	0.81	1.17	1.55	1.96	0.99	5.93	3.96	6.09	7.95	15.67	4.23	9.13	3.18	10.55	6.74	11.51	4.67	2.52	6.77	2.72	3.22	1.93	1.34
model_10964	1	1	1	1	1	1.03	1	1.12	1	1	1	1.12	1	1	1	1.04	1	1	1.1	1	1.04	1	1	1	1	1	1.05	1	1	1	1	1	1.31	1	1	1.07	1	1.1	1	1.03	1	1	1	1	1.06	1.06	1	1	1
model_10966	1	1	1	1	1	1	1	1	1	1	1	1	1	1	1	1	1	1	1	1	1	1	1	1.01	1	1	1	1.11	1	1	1	1	1	1	1	1	1	1	1	1	1	1	1	1	1.04	1.03	1	1	1
model_10967	1.22	1.14	1.52	1.31	0.87	1.16	1.44	1.85	1.67	1.65	1.32	1.03	1.23	2.11	1.67	1.86	2.03	1.64	1.58	1.77	1.75	1.43	1.59	1.81	2.12	2.07	1.94	1.51	2.09	1.28	1.63	0.92	1.24	1	0.75	1.08	1.08	0.83	0.58	0.89	0.99	0.96	0.94	1.14	1.23	1.36	1.41	1.19	1.55
model_10968	0.96	1.35	0.96	0.96	0.96	0.99	0.96	0.96	0.96	0.96	0.96	0.96	1.11	1	0.96	0.96	1.01	0.98	0.96	0.96	0.98	1.1	0.96	0.98	1	1	0.96	0.96	1.05	0.96	0.96	0.96	0.96	1.13	1.37	0.96	1.17	1.05	1.22	1.06	0.96	0.96	1.19	1.03	1.03	0.99	0.96	0.96	0.96
model_10969	0.95	0.95	0.95	0.95	0.95	1.01	1.05	1.06	1.08	1.01	0.95	0.95	0.95	0.99	1.05	0.98	1	0.96	0.95	1	1.03	0.95	1.05	0.99	0.99	1.06	1.03	0.95	0.95	0.95	0.95	0.95	0.95	0.95	0.95	1.14	1.12	1.04	0.95	1	1.03	0.95	1.04	1.07	1.06	1.07	1.06	1.04	1.08
model_1097	0.9	0.9	0.9	1.36	1.14	1.03	0.95	0.9	1.08	1.09	1.19	0.9	1.18	1.01	1.08	1.04	1.04	1.02	0.96	0.9	0.95	0.9	0.9	0.98	0.94	0.9	0.95	0.9	0.98	1.12	1.02	0.9	1.18	1.07	0.9	0.97	1	1.08	1.03	1.06	0.9	0.9	0.98	1.03	1.08	0.98	1.05	1.13	1.05
model_10970	1.72	0.93	1.08	0.93	0.93	1.06	0.98	1.15	0.93	1	0.93	0.93	1.07	0.95	0.93	0.97	1	1.02	0.99	0.98	1.04	0.93	1.17	1	0.93	0.93	0.93	0.93	1.01	1.3	1.05	0.93	1.21	0.93	1.45	1.01	1.13	1.29	1.18	1.04	0.93	0.93	1.01	0.93	1	1	1.13	1.02	0.99
model_10971	0.97	0.97	1.12	0.97	1.22	1.01	0.97	0.97	0.97	1	0.97	0.97	0.97	0.97	1	1.02	0.98	0.97	0.97	0.97	0.98	0.97	1.06	0.98	1.1	0.97	0.99	1.07	0.97	0.97	0.97	0.97	1.26	1.14	1.17	1.04	1.07	0.97	0.97	0.97	0.97	0.97	0.97	1.03	0.97	0.97	0.97	0.97	1
model_10973	1	1	1	1	1	1	1	1	1	1	1	1	1	1	1	1	1	1	1	1	1	1	1	1	1.04	1.07	1.03	1	1	1	1	1	1	1	1	1	1	1	1	1	1	1	1	1	1	1	1	1	1
model_10976	1	1	1	1	1	1	1.05	1	1	1.02	1	1	1	1	1.07	1.05	1.06	1	1	1	1	1	1	1.02	1.04	1	1	1	1	1	1	1	1	1	1	1	1	1	1	1.07	1	1	1	1.05	1.09	1	1	1.1	1
model_10979	1	1	1	1	1	1	1.05	1	1	1.02	1	1	1	1.03	1	1	1.02	1.03	1	1	1	1	1.1	1	1	1	1	1	1	1	1	1	1	1	1.34	1.09	1	1	1	1	1	1	1.09	1	1	1	1	1	1
model_10980	1	1	1	1	1	1	1.05	1	1	1.04	1	1	1	1.03	1.03	1	1.03	1.05	1	1	1	1	1	1	1	1.05	1	1	1	1.08	1	1	1	1	1	1	1.11	1	1	1.03	1	1	1.09	1.07	1.04	1	1.11	1.19	1.2
model_10981	0.98	0.98	0.98	0.98	0.98	1.01	1.04	0.98	0.98	1.04	0.98	0.98	1.14	0.98	1.02	0.98	1	1	0.98	0.98	0.98	0.98	1.18	1.03	0.98	1.07	1.01	0.98	0.98	0.98	0.98	0.98	0.98	1.16	0.98	1.02	1.09	0.98	0.98	0.98	0.98	0.98	0.98	0.98	0.98	0.98	0.98	0.98	1.02
model_10983	1	1	1	1	1	1.03	1	1	1	1.02	1	1	1.31	1	1	1	1	1.01	1	1	1.02	1	1	1.01	1	1	1	1	1	1	1.13	1	1	1	1	1	1	1	1	1	1	1	1	1	1	1	1	1	1
model_10985	1	1	1	1	1	1	1	1	1	1	1	1	1	1	1	1	1	1	1	1	1	1	1	1	1	1	1	1	1	1	1	1	1	1	1	1	1.11	1	1	1.03	1	1	1	1	1	1	1	1	1.03
model_10986	1	1	1	1	1	1	1	1	1	1	1	1	1	1	1	1	1	1	1	1	1	1	1	1	1	1	1	1	1	1	1	1	1	1	1	1	1	1	1	1	1	1	1	1	1	1	1	1	1
model_10987	1	1	1	1	1	1.03	1	1	1	1	1	1	1	1	1	1	1	1	1	1	1.04	1	1	1	1	1	1	1	1	1	1	1	1	1.18	1	1	1	1	1	1	1	1	1	1	1	1.03	1	1	1
model_1099	1	1	1	1	1	1	1	1	1.07	1	1	1	1	1	1.03	1	1	1	1	1	1.04	1	1	1	1	1	1	1	1	1	1	1	1	1	1	1	1	1	1	1.14	1	1	1	1	1	1	1	1	1
model_10990	1	1	1	1	1	1	1	1	1	1	1	1	1	1	1	1.03	1	1.01	1	1	1.02	1	1	1	1	1	1	1	1	1	1	1	1	1	1	1	1	1	1	1	1	1	1	1	1	1	1	1	1
model_10993	1	1	1	1	1	1	1	1	1	1	1	1	1	1	1	1	1	1	1	1	1	1	1	1	1	1	1	1	1	1	1	1	1	1	1	1	1	1	1	1	1	1	1.09	1	1	1	1	1	1
model_10995	0.94	0.94	0.94	0.94	0.94	0.94	0.99	0.94	0.94	1	1.25	1.12	0.94	1.07	1	0.98	1.02	0.96	1	0.94	1.03	1.09	0.94	1.12	0.99	1.11	0.99	1.04	1.03	1.09	0.94	0.94	0.94	0.94	1.15	0.98	1.05	0.94	1.07	0.98	0.94	1.07	0.94	0.98	0.98	1	0.94	0.94	0.98
model_10996	1	1	1	1	1	1	1	1	1	1	1	1	1	1.09	1	1	1	1	1	1	1.02	1	1	1.04	1.07	1	1	1	1.15	1	1	1	1	1	1	1.07	1	1	1	1	1	1	1	1	1	1	1	1	1
model_10997	0.83	0.83	1.41	1.1	1.05	1.25	1.32	1.45	1.34	1.23	1.38	1.5	1.23	1.14	0.95	1.22	1.12	1.03	0.99	1.12	1.43	0.96	1.05	1.01	1.16	1.34	1.18	1.44	1.15	0.9	1.16	1.21	0.83	0.83	1.12	0.95	1.02	1.16	1.41	1.07	0.9	0.83	1.03	0.95	1.02	0.86	0.88	0.99	0.93
model_10998	1	1	1	1.32	1	1.03	1	1	1	1.02	1	1	1	1	1.03	1	1	1	1	1	1.04	1	1.2	1.04	1	1	1	1	1	1	1	1	1	1	1	1.06	1	1	1	1.03	1	1	1.09	1	1.07	1.11	1	1.1	1.1
model_10999	0.91	0.91	0.91	1.49	0.91	1.09	1.2	1.23	1.12	1.29	0.91	1.45	1.19	1.22	1.3	1.35	1.4	1.17	1.08	1.14	1.13	1.18	1.18	1.43	1.52	1.28	1.32	1.16	1.24	1.25	1.25	1.04	0.91	0.91	0.91	1	1.32	0.99	1.15	1	1.12	0.91	1.07	0.97	1.18	0.99	0.95	0.99	0.97
model_11	1	1	1	1	1	1	1	1	1	1	1	1	1	1.03	1	1	1	1	1	1	1	1	1	1	1	1.05	1	1	1	1	1	1	1	1	1	1	1	1	1	1	1	1	1	1.03	1	1	1	1.1	1
model_110	0.83	0.83	0.83	1.52	1.27	1.03	0.99	0.92	0.94	0.98	0.96	0.93	1.09	0.97	0.94	1	0.9	0.96	1.09	1	0.97	1.02	0.99	1.01	0.86	1.05	0.99	1.15	1.14	1.05	0.93	1.2	0.83	1.13	0.83	1.06	0.83	1.2	1.31	1.08	1	1.05	0.9	0.97	1.01	1.07	1.16	0.91	1.1
model_1100	0.82	0.82	0.96	1.63	1.26	0.85	1.21	1.12	1.29	1.15	0.82	1.02	1.08	1.19	1.44	1.37	1.16	1.16	1.23	1.22	1.19	1.07	1.33	1.28	1.46	1.13	1.23	1.7	1.49	1.01	1.16	0.82	0.82	0.82	1	1.02	1	0.9	0.94	0.97	1.09	0.94	0.82	0.88	0.88	0.9	1.1	0.82	0.88
model_11000	1.28	1	1	1	1	1	1.11	1	1	1	1	1.12	1	1	1.03	1	1	1.01	1	1.05	1	1	1	1	1	1	1.05	1	1	1	1	1	1	1	1	1	1	1	1	1	1	1	1	1.03	1	1	1	1	1
model_11004	0.64	1.47	0.7	1.36	1.32	1.27	0.86	1.02	0.8	0.62	0.78	0.62	0.81	1.06	0.86	0.8	1.05	1.54	1.27	1.78	1.56	0.75	0.84	0.82	1.24	0.99	1.15	1.32	0.69	1.15	0.71	1.17	1.01	1.11	0.85	0.99	1.13	0.93	0.66	0.74	1.01	0.89	0.88	1.23	1.07	1.45	0.96	1.12	1.51
model_11008	1	1	1	1	1	1	1	1	1	1	1	1	1	1	1.03	1	1.02	1	1	1	1	1	1	1.01	1	1	1.05	1	1.09	1	1	1	1	1	1	1	1	1	1	1.03	1	1	1	1	1	1	1	1	1
model_11009	1	1	1	1	1	1.06	1	1	1	1.02	1	1.12	1	1	1	1	1	1.01	1.06	1	1.04	1	1	1	1	1	1	1	1	1	1	1	1	1	1	1.04	1	1.1	1	1	1	1	1	1	1	1	1	1	1
model_1101	1.36	0.87	1.15	1.15	1.33	1	0.94	0.87	1.04	1.04	1.15	0.87	1.01	1.01	1.22	1.27	1.07	0.94	1.04	1.08	1.06	1.13	1.05	1.14	0.99	1.11	0.99	0.96	0.95	1	1.21	1	0.87	0.87	0.87	1.05	0.87	0.87	0.99	0.99	1.01	1.06	1.11	0.9	0.9	0.96	0.87	1.09	1.02
model_11010	0.91	0.91	1.06	0.91	0.91	0.91	1.01	1.12	1.06	1.02	0.91	1.02	1.05	0.96	1.24	1	1.08	1	1.15	1	0.99	1.05	1.37	1.07	1.06	1.08	1.01	1.31	1.04	1.05	1.4	0.91	0.91	1.25	1.11	0.98	1.21	1.09	1.04	1.22	0.98	0.91	1.04	0.94	1.01	1.09	1.09	0.91	1.08
model_11013	1.28	1	1	1	1	1.03	1	1	1.07	1.02	1	1	1	1	1.03	1	1	1	1.13	1	1.02	1	1.1	1	1.13	1	1	1	1	1	1.13	1.15	1	1	1	1	1	1	1	1	1	1	1.09	1	1	1	1	1.15	1
model_11014	1	1	1	1	1	1.05	1	1.24	1.17	1	1.16	1	1	1	1.07	1	1	1.03	1	1	1	1	1	1.04	1	1	1.12	1.11	1.09	1.08	1	1	1	1	1	1.04	1.22	1	1	1.07	1	1	1	1.14	1	1.14	1.14	1.1	1
model_11016	0.76	0.76	1.14	0.76	0.97	0.92	0.93	0.94	0.81	0.88	0.89	1.09	0.88	1	1.08	0.9	1.04	0.84	0.99	0.92	0.98	1.23	1.12	1.08	1.04	0.89	0.9	0.76	1.31	1.03	1.06	0.88	1	1.05	0.76	1.13	0.93	1.06	0.97	1.04	1.27	1.29	0.95	1.02	1.01	0.92	0.97	1.26	1
model_11017	0.96	0.96	1.12	0.96	0.96	0.96	1.02	1.08	0.96	1.11	0.96	0.96	0.96	1.9	1.19	1.39	1.38	1.03	1.03	1.06	1.05	1.4	1.16	1.3	1.18	1.41	1.12	1.38	1.05	1.45	0.96	0.96	0.96	0.96	1.17	1.03	0.96	0.96	0.96	0.96	0.96	0.96	0.96	1	1	0.96	1.07	1.06	1.06
model_11018	1	1	1	1	1	1.12	1.11	1	1.07	1.08	1	1.12	1	1.03	1.07	1.07	1.02	1.05	1	1.05	1.02	1	1	1	1.04	1	1	1	1	1	1	1	1	1	1	1	1	1.19	1	1	1.08	1.14	1.28	1	1	1	1.16	1	1.07
model_11019	1	1	1.16	1	1	1.03	1	1	1	1	1.16	1	1	1	1	1.03	1	1.03	1	1	1	1	1	1	1	1	1	1	1	1	1	1	1	1	1	1	1	1	1	1	1	1	1	1.03	1	1	1	1	1
model_1102	0.94	0.94	0.94	0.94	0.94	0.94	0.94	0.94	1	0.96	0.94	0.94	1.09	0.94	0.94	0.98	0.96	0.95	1	0.99	0.96	0.94	0.94	1.01	1.05	0.94	1.01	1.14	0.94	0.94	1.06	0.94	0.94	0.94	0.94	1.01	1.1	0.94	1.07	0.97	0.94	0.94	0.94	0.94	0.94	0.94	1.07	1.03	0.94
model_11020	1	1	1	1	1	1.03	1	1	1	1.02	1	1	1	1.03	1.03	1.08	1.02	1.01	1	1	1	1	1	1.04	1	1	1	1	1.09	1.08	1	1	1	1	1	1	1.11	1.1	1	1.06	1	1	1	1	1	1	1	1	1
model_11021	0.97	1.36	0.97	0.97	0.97	0.97	0.97	0.97	0.97	0.99	0.97	0.97	0.97	1.02	1	1.06	0.97	0.99	0.97	0.97	1	0.97	0.97	1.03	0.97	0.97	0.99	0.97	0.97	0.97	1.09	1.11	0.97	0.97	0.97	0.97	0.97	0.97	0.97	0.97	1.05	1.1	0.97	1.12	1.04	1.08	1.02	1.06	1.03
model_11022	0.92	2.02	1.32	1.42	0.72	0.87	0.88	1.03	1.13	1.06	1.14	0.89	1.13	1.08	0.85	0.99	0.93	1.24	1	1.03	1.15	1.16	0.87	1.03	0.9	1.09	0.94	0.88	1.13	0.94	0.91	1.26	1.17	0.85	0.88	1	1.2	0.86	1.12	1.06	0.99	0.92	0.92	1	0.93	1.14	0.84	0.97	1.01
model_11023	0.98	0.98	0.98	0.98	1.23	0.98	1.03	0.98	0.98	0.99	0.98	1.09	0.98	1	1.01	1	0.98	0.99	0.98	0.98	1.03	0.98	0.98	1.01	1.04	0.98	0.98	0.98	1.07	0.98	0.98	1.12	0.98	0.98	0.98	0.98	0.98	0.98	1.38	0.98	1.13	0.98	0.98	1.01	0.98	1.09	0.98	0.98	1.01
model_11025	1	1	1	1	1	1.11	1	1	1.13	1.02	1	1.12	1	1	1.03	1	1.02	1	1	1	1	1.15	1	1.05	1	1	1.05	1	1	1.08	1	1	1	1	1	1.04	1	1.19	1	1	1	1	1.09	1.07	1.07	1.03	1	1	1
model_11026	2.2	0.95	0.95	1.25	0.95	0.95	1.03	0.95	1.01	0.96	0.95	1.17	0.95	0.97	0.98	0.97	0.96	0.96	0.95	0.99	1.04	0.95	1.1	0.99	1.03	0.99	0.97	0.95	1.12	1.09	1.07	0.95	0.95	1.12	0.95	0.98	0.95	1.04	0.95	0.98	1.02	0.95	0.95	1.13	1.05	0.97	0.95	0.95	0.98
model_11027	1	1	1	1	1	1.03	1	1	1	1	1	1	1	1	1.03	1	1.02	1.01	1	1.05	1.04	1	1	1.02	1	1.05	1	1	1	1	1	1	1	1	1	1	1	1	1	1	1	1.14	1	1.03	1	1	1.17	1	1.12
model_11028	1	1	1	1	1	1	1	1	1	1.02	1	1.31	1.25	1	1.03	1	1	1	1	1	1.02	1	1	1	1	1.05	1	1.11	1	1	1	1	1	1	1	1.07	1.11	1.1	1	1.09	1	1	1.09	1.03	1	1.03	1.05	1	1
model_1103	1.26	1.52	0.79	1.24	0.86	0.74	1.02	1.29	0.85	1.12	1.18	1.3	1.21	0.9	1.16	1.09	0.99	0.83	1.07	0.87	0.83	1.15	1.13	1.43	1.05	0.82	0.97	0.9	1.14	1.04	1.03	1.2	0.89	1.05	1.51	1.48	1.09	1.4	1.2	1.52	1.34	1.05	1.25	1	1	0.78	0.75	0.81	0.77
model_11030	0.96	0.96	0.96	0.96	0.96	0.99	1.01	1.19	0.96	1.02	1.11	0.96	0.96	0.96	0.99	0.98	1.03	1.01	1.02	1.11	0.99	0.96	1.06	0.99	1	1.05	1.06	0.96	0.96	0.96	0.96	0.96	1.25	1.14	0.96	1.03	0.96	1.14	0.96	0.96	1.04	0.96	1.14	0.99	0.96	1.1	0.96	1.05	1.09
model_11031	0.72	1.92	1.19	1.42	0.91	0.95	1.31	1.33	1.43	1.21	1.38	1.07	1.31	1.25	1.06	1.19	1.11	1.25	1.2	1.29	1.17	1.45	1.37	1.28	1	1.18	1.09	1.44	1.2	1.32	1.34	1.04	0.72	1.3	1.03	1.07	1.16	0.93	1.02	0.99	1.26	1.12	0.85	0.94	1.08	1	1.05	0.86	0.94
model_11035	2.54	1.14	1.66	0.83	1.3	0.85	0.88	0.9	0.88	0.88	0.83	1.02	0.73	0.95	1.18	1.04	0.97	1.1	1.13	1	1.19	1.21	1.05	1.28	1.34	1.53	1.22	0.7	1.12	1.39	1.22	1.26	1.48	0.86	1.04	0.86	1.16	0.93	0.89	0.91	1.17	0.94	1.11	0.85	0.98	0.86	0.93	0.75	0.9
model_11037	0.95	0.95	0.95	1.25	0.95	0.98	0.95	0.95	1.01	0.98	0.95	0.95	1.1	1.25	1.13	1.1	1.05	1.05	1.07	1.03	0.95	0.95	1.04	1.01	0.95	0.99	1.02	1.05	1.04	1.02	0.95	0.95	0.95	0.95	1.15	1.07	0.95	1.18	1.08	1.13	1.02	1.21	1.03	0.98	1.02	1.03	1	1.04	0.98
model_11038	1	1	1	1	1	1.03	1	1	1	1	1	1	1	1	1	1.03	1	1	1	1.05	1	1	1	1	1	1	1	1	1	1	1	1.15	1	1	1	1	1	1	1	1	1	1	1	1	1	1	1	1	1.03
model_11039	1	1	1	1	1	1	1.05	1	1	1.02	1	1	1	1.03	1	1.14	1	1.05	1	1	1	1	1	1.02	1	1	1	1.11	1	1	1	1	1	1	1	1	1.11	1.1	1	1.06	1.08	1	1	1.03	1.04	1	1	1	1.03
model_1104	1.44	0.87	1.79	2.04	1.38	1.01	1.86	1.76	2.32	2.27	1.93	1.98	3.11	2.48	1.64	2.94	2.3	1.45	2.02	1.24	1.18	1.86	3.15	2.85	2.27	1.6	1.85	1.79	2.22	2.19	1.63	1.27	1	1.82	1.29	1.16	1.14	1.32	0.96	1.4	1.15	1.36	0.88	0.75	0.87	0.77	0.74	0.8	0.72
model_11040	0.95	1.33	0.95	0.95	0.95	1.01	1	0.95	0.95	0.95	0.95	0.95	1.1	1.03	0.95	1	0.98	1.01	0.95	1	1.07	0.95	0.95	0.96	0.99	0.95	1.02	0.95	0.95	0.95	0.95	0.95	0.95	1.12	0.95	0.98	1.05	0.95	0.95	1.07	0.95	1.08	0.95	0.98	0.98	1.08	1.03	1.04	1.01
model_11041	0.95	0.95	0.95	0.95	1.2	0.98	1	0.95	0.95	0.98	1.1	0.95	0.95	1.02	0.98	0.95	0.98	0.99	0.95	0.95	0.97	0.95	0.95	0.98	1.03	0.95	0.97	0.95	0.95	1.31	1.07	0.95	0.95	0.95	0.95	1.02	1.05	1.28	1.08	1.13	0.95	1.31	1.21	1.01	0.98	1.09	0.95	1.04	0.98
model_11042	1.28	1	1	1	1	1	1.05	1	1	1.06	1.16	1	1	1	1.07	1	1.03	1	1	1	1.04	1	1.2	1.01	1	1	1	1	1	1	1	1	1	1	1	1	1.11	1	1	1.03	1	1	1	1	1.04	1.03	1	1	1
model_11043	0.9	0.9	1.05	1.19	0.9	0.98	0.9	0.9	0.9	0.95	0.9	0.9	1.12	1.1	0.96	0.95	0.95	0.95	0.99	1.02	1.09	1.04	0.9	1.01	0.94	0.9	1.21	1.1	1.15	0.97	1.02	0.9	0.9	1.23	1.1	1.05	1	0.99	0.9	1.06	0.9	1.02	0.9	1.08	0.97	1.03	0.9	0.9	1.02
model_11045	1	1	1	1	1	1.06	1.05	1	1	1.02	1	1	1	1.03	1.03	1	1.02	1.01	1	1	1.05	1	1	1.04	1	1.05	1.03	1	1.09	1.15	1	1	1	1	1	1.07	1	1	1.14	1.07	1	1	1	1.1	1	1.08	1	1	1
model_11046	1	1	1	1	1	1	1	1	1	1	1	1	1	1	1	1	1	1	1	1	1	1	1	1	1	1	1.03	1	1	1	1	1	1	1	1	1	1	1	1.14	1	1	1	1	1	1	1	1	1	1
model_11047	1	1	1	1	1	1	1	1	1	1	1	1	1	1	1.05	1.03	1.03	1.01	1	1	1	1	1	1	1	1	1.03	1	1.09	1	1	1	1	1.18	1	1.04	1	1	1	1	1	1	1.09	1.03	1	1.06	1	1	1
model_11048	1	1	1	1	1	1	1	1	1	1	1	1	1	1	1	1	1	1	1	1	1	1	1	1.01	1	1	1	1	1	1	1	1	1	1	1	1	1	1	1	1	1	1	1	1	1	1	1	1	1
model_11049	1	1	1	1	1	1.08	1	1.12	1	1	1	1	1.16	1.03	1.03	1	1	1.05	1	1.05	1.07	1	1	1.02	1.04	1.05	1.03	1	1	1	1	1	1	1	1	1.04	1.17	1.19	1.14	1	1	1	1.09	1.03	1.04	1.06	1.05	1	1.03
model_1105	0.94	0.94	0.94	0.94	1.33	1.03	0.99	0.94	0.94	1	0.94	1.05	1.23	1.1	1.01	0.99	1.04	1	1	0.94	1.03	1.22	0.94	1	0.98	0.94	0.99	0.94	0.94	1.16	0.94	1.08	0.94	0.94	0.94	1.01	0.94	0.94	1.07	1.01	0.94	1.33	0.94	1.04	0.94	0.94	0.94	1.03	1
model_11052	1	1	1	1	1	1	1.05	1	1.07	1	1	1.12	1	1	1	1	1	1	1	1	1.02	1	1	1	1	1	1.03	1	1	1	1	1	1	1	1	1	1	1.42	1	1.03	1	1	1	1	1.04	1	1	1	1.03
model_11055	1	1	1.16	1	1	1	1.05	1	1	1	1	1	1	1.03	1	1.03	1	1	1.06	1	1	1	1.1	1.02	1	1	1	1	1	1	1	1	1.31	1	1	1.04	1	1	1.14	1	1	1.14	1.09	1	1.11	1	1	1.1	1.03
model_11056	1.26	2.1	0.9	0.68	1.33	1.51	1.75	2.31	3.14	2.95	2.07	2.27	2.01	0.95	1.5	1.41	1.17	0.89	1.3	0.75	0.8	0.94	1	0.99	0.74	1.07	0.83	1.05	0.74	0.81	1.12	1.78	2.23	1.31	0.82	1.01	1.91	1.96	1.21	2.8	1.46	1.3	3.81	1.07	1.08	0.93	1.35	1.43	1.13
model_11057	1	1	1	1	1.42	1.03	1	1	1.07	1.02	1	1	1	1	1	1.03	1.02	1.03	1	1	1	1	1	1.01	1	1	1	1	1	1	1	1	1	1	1	1	1	1	1	1	1	1	1	1.07	1	1	1	1	1
model_11059	1	1	1	1	1	1	1	1	1	1.02	1	1	1	1	1	1	1	1	1	1	1	1	1	1	1	1	1	1	1	1	1	1	1	1	1	1	1	1	1	1	1	1	1	1	1	1	1	1	1
model_1106	1	1	1.16	1	1.26	1	1	1	1	1	1	1	1	1	1	1.03	1	1	1	1	1	1	1	1	1	1	1	1	1	1	1	1.15	1	1.18	1	1	1.11	1	1	1	1	1	1	1.03	1	1.09	1	1	1
model_11060	1	1	1	1	1	1	1	1	1	1	1	1	1	1	1	1	1.03	1	1	1	1	1	1.1	1	1	1	1	1	1	1	1	1	1	1	1	1	1	1	1	1.03	1.08	1	1	1	1	1.03	1	1	1
model_11061	1	1	1	1	1	1	1	1	1	1.02	1	1	1	1	1	1	1.03	1	1	1	1	1	1	1	1	1	1	1	1	1	1	1	1	1	1	1.04	1	1	1	1	1	1	1.09	1.03	1	1	1	1	1
model_11062	0.8	1.12	1.26	0.8	0.8	0.99	0.95	0.89	1.11	1.1	1	0.89	1.04	1.02	1.2	0.92	1.05	1	0.95	0.8	0.95	1.28	0.96	1.04	1.07	0.94	0.95	0.97	1.11	0.92	1	1.03	1.04	0.8	0.97	1.03	1.06	1.03	1.24	0.98	1.15	1.01	1.09	1.05	1.18	1.03	0.8	0.87	0.97
model_11063	0.95	1.34	1.1	0.95	0.95	0.98	1	1.17	0.95	0.95	0.95	1.06	0.95	0.98	0.98	1.02	1.03	1.02	0.95	0.95	0.97	1.09	1.14	1	0.99	0.99	1	0.95	0.95	0.95	0.95	0.95	0.95	0.95	0.95	1.05	1.22	1.32	1.21	0.98	1.02	1.36	0.95	0.98	0.98	0.99	1.05	1.13	1.04
model_11064	0.97	0.97	1.28	0.97	0.97	1.32	1.07	1.15	1.03	1.12	0.97	0.97	0.97	0.99	1.03	1.18	1.06	1.18	1.03	1.07	1.2	0.97	1.16	1.01	0.97	1.05	1.09	0.97	1.11	0.97	0.97	1.25	0.97	0.97	0.97	1.07	0.97	0.97	0.97	1	0.97	0.97	1.06	1	0.97	1.07	0.97	0.97	1
model_11065	0.9	1.57	0.82	1.9	0.7	1.31	1.07	0.95	0.96	1.03	0.81	0.7	1.1	1.03	0.94	0.94	1.16	1.13	0.97	1.75	1.74	1.19	1.06	0.91	1.4	1.16	1.27	1.24	0.94	0.97	0.97	1.02	0.92	1.22	1	1.13	0.85	1.01	0.8	0.85	0.93	0.89	1	1.1	0.91	1.03	0.88	0.77	0.95
model_11066	1.2	0.94	0.94	0.94	0.94	1.18	0.94	0.94	1	1	1.09	0.94	0.94	0.96	1	1.03	0.98	0.99	1.09	0.94	1.04	0.94	0.94	1.01	0.94	1.02	0.94	0.94	1.02	1.05	0.94	0.94	0.94	1.28	1.25	0.97	0.94	0.94	0.94	1	0.94	0.94	0.94	1.25	1.13	0.96	0.99	1.03	1.22
model_11067	0.83	0.83	1.1	1.91	1.05	0.85	0.87	0.83	1.19	0.95	0.96	0.93	1.22	0.92	1	0.93	0.94	1.04	0.99	1.13	0.9	1.08	0.91	0.96	0.92	0.98	0.94	0.83	0.9	0.99	1.1	0.95	1.08	0.98	1.11	0.92	0.92	0.91	0.83	0.94	0.96	0.94	1.13	1	0.98	1.04	1.04	1.28	0.95
model_11068	1.36	1.32	1.09	0.94	0.94	0.94	1.09	1.16	0.94	0.97	0.94	0.94	0.94	1.15	1.01	0.99	1.03	1	0.94	0.94	1.07	0.94	0.94	1	0.98	0.98	0.97	1.04	1.12	1.16	1.18	0.94	0.94	0.94	0.94	1.01	1.15	1.03	0.94	1.07	0.94	0.94	0.94	0.97	0.98	1.06	0.94	1.03	0.94
model_11069	0.97	0.97	0.97	0.97	0.97	0.97	0.97	1.08	1.03	0.98	0.97	0.97	0.97	1.02	1.03	1.08	1	0.98	0.97	0.97	0.97	1.26	1.12	1.07	1.03	1.01	1.04	0.97	1.06	1.04	0.97	1.34	0.97	0.97	0.97	1.02	1.07	0.97	0.97	1.05	0.97	0.97	0.97	1.03	1	1.07	1.02	0.97	1.06
model_1107	0.84	0.84	0.98	0.84	1.06	0.89	0.93	0.84	1.13	0.99	0.98	0.94	0.84	0.89	0.87	0.86	0.87	0.91	0.95	0.96	1.02	0.84	1.01	0.99	0.92	0.96	0.91	0.93	0.92	1.3	1.06	0.97	1.1	1	1.02	0.98	0.84	1.22	0.96	1.05	1.15	1.07	0.92	0.96	1	1.15	0.93	0.92	1
model_11070	1	1	1	1	1.26	1.03	1	1.12	1.13	1.04	1	1	1	1	1	1	1	1.03	1	1	1.02	1	1	1.01	1	1.05	1	1	1	1	1	1	1	1.37	1	1.09	1.11	1.1	1.36	1.14	1.08	1	1	1	1	1.03	1	1	1.09
model_11071	1	1	1	1	1	1.03	1	1	1	1	1	1	1	1	1	1	1	1.01	1	1	1.04	1	1	1	1	1	1.05	1	1	1	1	1	1	1	1	1	1	1	1	1	1	1	1	1	1	1	1	1	1
model_11072	0.8	0.8	0.93	0.8	1.01	0.92	1.02	1.04	1.34	1.04	0.93	1.09	0.92	1.01	1	1.11	0.84	0.97	0.9	0.88	0.95	1.16	1.13	1.03	0.96	0.87	1.04	0.89	0.87	1.04	1.01	0.92	1.05	0.95	0.8	0.96	0.97	1.03	0.8	0.93	1.03	0.8	0.87	1	0.92	0.92	1.26	0.8	1.1
model_11073	0.85	0.85	0.98	1.12	0.85	1	0.94	1.05	0.85	0.86	0.98	0.85	0.98	1	0.95	0.95	0.96	0.91	1.15	0.98	1.09	1.1	0.93	0.99	1.06	1	0.89	1.12	1.13	0.91	0.85	1.1	1.11	1	1.21	0.97	1.22	0.93	1.08	0.95	0.91	1.19	0.85	1.07	1.04	1.01	0.94	0.93	0.96
model_11074	0.97	0.97	0.97	0.97	0.97	1.02	0.97	0.97	1.03	1.02	0.97	0.97	0.97	1.05	0.97	0.97	0.97	0.99	0.97	1.02	0.98	0.97	0.97	1.01	1.05	1.01	0.99	0.97	0.97	0.97	0.97	1.11	0.97	0.97	0.97	1	1.24	1.06	1.1	1	1.04	1.23	0.97	1	0.97	1.02	1.07	1.06	1.06
model_11076	0.95	0.95	1.36	0.95	0.95	1.01	0.95	0.95	0.95	0.95	0.95	0.95	1.1	0.95	0.95	0.95	0.99	1.05	0.95	1	1.08	0.95	0.95	1.04	0.95	0.95	1.1	1.06	1.13	1.03	0.95	0.95	0.95	0.95	1.16	1.02	1.06	0.95	0.95	0.99	1.03	0.95	0.95	0.99	0.99	0.98	1.01	0.95	0.99
model_11078	1	1	1	1	1	1	1.09	1	1	1.03	1.26	1	1	1.03	1	1.05	1.03	1.01	1	1	1.06	1.15	1	1.06	1.04	1.05	1.09	1	1.09	1	1	1.3	1	1	1	1.11	1	1	1.14	1.03	1	1	1	1	1	1.06	1	1	1.07
model_11079	1.04	0.81	1.08	0.81	0.81	0.95	0.86	1.06	1.08	0.94	0.81	1.01	1.33	0.92	0.9	0.98	0.93	0.96	0.86	1.03	0.98	1.06	0.98	1.05	0.88	0.81	0.9	0.99	0.89	1.16	0.92	1.18	0.81	1.2	1.16	0.99	0.9	0.94	1.04	0.98	1.11	0.81	0.89	1.04	0.9	1.1	0.95	0.89	1.04
model_11080	0.87	0.87	1.01	0.87	1.1	0.92	0.96	0.87	1.04	1.01	1.61	0.87	0.87	1.09	0.93	1.13	0.99	0.99	1.13	0.92	1	1	0.96	1.05	1.05	0.91	1.14	1.06	0.95	1.24	0.98	1	0.87	1.35	1.06	1.06	0.87	1.29	0.99	1.04	1.44	1.23	1.28	0.99	1.07	0.99	1.04	1.04	1.09
model_11081	0.86	0.86	0.86	0.86	1.08	0.93	1.04	0.86	0.86	1.03	1.07	1.12	1.34	0.93	0.98	1.09	0.94	0.95	0.91	0.86	0.92	1.11	1.2	1	1.03	1.19	0.95	0.86	0.93	0.92	1.25	1.19	1.12	0.86	1.33	1.01	1.14	1.3	0.97	0.95	1.07	1.52	1.35	0.94	1.14	1.01	1.14	0.86	1.06
model_11082	0.94	0.94	0.94	0.94	0.94	0.99	0.94	0.94	1.06	0.97	1.09	1.16	1.08	1.03	0.97	0.98	0.98	0.98	0.94	0.98	0.95	0.94	1.28	0.97	1.02	1.02	0.96	1.04	1.02	1.01	0.94	0.94	0.94	0.94	0.94	0.97	1.14	0.94	0.94	1.03	1.08	0.94	1.02	0.97	0.97	0.98	0.99	0.94	1.14
model_11083	0.81	0.81	1.07	1.06	0.81	1.01	0.89	1.09	0.81	0.89	1.14	1	0.81	0.88	0.86	0.85	0.85	0.91	0.91	1.02	0.89	0.81	1.05	0.88	0.84	1.03	0.88	0.89	0.88	0.81	1.01	1.29	0.81	1.25	0.81	1.04	1.25	1.01	0.81	1.03	1.13	0.81	1.1	1.01	1.19	1	1.13	1.04	1
model_11084	1	1.41	1.16	1	1	1	1	1.12	1	1.05	1	1	1	1.05	1.07	1	1.05	1	1	1	1	1	1	1.04	1	1.05	1	1	1	1	1.13	1	1.31	1	1	1	1	1	1	1	1	1	1	1.07	1.04	1	1.05	1	1
model_11085	1.14	1.61	0.89	0.89	0.89	0.99	0.89	0.99	0.94	0.92	0.89	0.89	0.89	0.91	0.92	0.91	0.9	0.98	0.94	0.93	0.96	1.02	0.98	0.92	0.93	1.01	0.91	0.89	1.05	0.89	1	0.89	1.16	1.14	1.08	0.95	0.89	1.14	1.01	1	0.96	1.13	0.89	1.01	0.92	0.91	0.93	0.89	0.98
model_11086	1	1	1	1	1	1	1	1	1	1	1	1.12	1	1	1	1	1	1	1	1	1	1	1.1	1.01	1.04	1	1.03	1	1	1	1	1	1	1	1	1	1	1	1	1.06	1	1	1	1	1	1	1	1	1
model_11087	1	1	1	1	1	1	1	1	1	1	1	1	1	1	1	1	1	1	1	1	1	1	1	1	1.04	1	1.03	1	1	1	1	1	1.31	1	1	1	1	1	1	1.03	1	1	1	1	1	1	1	1	1
model_11088	1	1	1	1	1	1	1	1	1	1	1	1.12	1	1.03	1	1	1.02	1.02	1	1	1.02	1	1	1.02	1	1	1	1	1	1	1	1	1	1	1	1.09	1	1	1	1	1	1.27	1	1	1.04	1	1.05	1	1.03
model_11089	0.92	0.92	0.92	1.21	0.92	0.94	0.92	0.92	0.92	0.93	0.92	0.92	0.92	0.97	0.95	0.99	0.95	0.98	1.03	1.06	0.92	1.05	0.92	0.96	0.96	1	0.97	1.02	1	0.92	0.92	0.92	0.92	0.92	1.11	1.07	1.22	0.92	0.92	0.95	1.11	0.92	1	1.06	0.95	1.09	0.92	1.01	1.01
model_1109	1	1	1	1	1	1	1	1.12	1	1	1	1	1	1.03	1.03	1	1	1	1	1	1	1	1	1	1	1	1	1	1	1	1	1	1	1	1	1.04	1.11	1	1	1.03	1	1.14	1	1	1	1	1	1	1
model_11090	1	1	1	1	1	1.03	1	1	1	1	1	1	1	1	1	1	1.02	1	1	1.05	1	1	1	1.01	1.09	1.05	1	1	1	1	1	1	1	1	1	1	1	1	1.14	1	1	1	1.09	1.03	1	1	1	1	1.03
model_11091	1	1	1	1	1	1	1.05	1	1	1	1	1	1	1	1	1	1	1	1	1	1	1	1	1	1	1.05	1	1	1	1	1	1	1.31	1	1	1	1	1	1	1	1	1	1	1	1	1	1	1	1
model_11092	1	1	1	1	1	1.03	1	1	1	1	1	1	1	1	1	1	1	1.03	1	1	1	1	1	1	1	1	1	1	1	1	1	1	1	1	1	1	1	1	1	1	1	1	1	1	1	1	1	1	1
model_11093	1	1	1	1	1	1	1	1	1	1	1	1	1	1	1.03	1	1	1.01	1	1	1	1	1	1	1	1	1	1	1	1	1	1	1.31	1	1	1	1	1	1.14	1	1	1	1	1	1	1	1	1	1
model_11095	1	1	1	1	1	1	1	1	1	1.04	1	1	1	1.14	1.03	1	1.03	1	1	1.05	1.09	1	1	1.04	1.04	1.09	1	1	1	1.12	1	1	1	1.18	1	1.04	1	1	1	1	1	1	1	1.03	1.04	1.03	1	1.1	1
model_11096	0.94	0.94	0.94	1.54	0.94	0.97	1.07	1.05	1.06	1.03	1.09	0.94	0.94	0.96	1.02	0.99	1.01	0.96	1.09	1.03	1	0.94	0.94	1.06	1.08	0.98	1.01	0.94	1.11	0.94	1.06	1.3	1.23	0.94	1.14	1.01	1.04	0.94	1.07	1.01	1.09	0.94	0.94	1.05	0.97	0.99	0.94	0.94	1
model_11097	1	0.78	0.78	1.29	0.99	1.43	1.15	1.06	1.09	1.02	1.04	1.35	0.9	0.86	0.99	0.88	0.92	1.03	0.88	0.95	1.02	0.9	0.86	0.91	0.98	0.89	1.06	0.87	0.86	0.96	0.88	1.13	0.78	1.37	1.29	1.07	1.35	1.01	1.11	1.05	1.26	1.32	1	1.29	1.23	1.1	1.2	1.24	0.99
model_11098	1	1	1	1	1	1	1	1	1	1	1	1.12	1	1.22	1.05	1.05	1.06	1.13	1	1.08	1.04	1	1.16	1.06	1	1	1.05	1	1	1.32	1.13	1	1	1	1	1	1	1	1	1	1	1	1	1.16	1.11	1.03	1	1.1	1.12
model_11099	1.01	0.79	0.92	1.05	1	0.93	0.92	0.89	0.9	0.95	1.05	0.89	0.79	0.93	1.01	0.97	0.85	0.94	0.94	0.83	0.92	1.1	0.79	0.87	0.9	0.9	0.96	0.96	0.94	1.2	1.1	1.22	1.28	0.79	0.96	1.13	0.88	1.1	1.12	1.07	0.98	0.79	0.86	0.96	0.98	0.94	1.15	0.94	0.98
model_111	1	1	1	1	1	1.05	1.11	1	1	1	1	1.12	1	1.03	1	1	1.04	1.01	1	1	1.02	1	1	1.04	1.04	1	1.03	1.11	1.19	1	1.39	1	1	1	1	1	1.22	1.1	1	1	1.16	1	1	1.16	1	1	1	1	1.03
model_1110	1	1	1	1	1	1	1	1	1	1	1	1	1	1	1	1	1	1	1	1	1	1	1	1.02	1.04	1	1	1	1	1	1	1	1	1	1	1	1	1	1	1	1	1	1	1.03	1	1	1	1	1
model_11100	1	1	1	1	1	1.03	1	1.19	1	1.05	1	1	1	1	1.03	1.03	1.02	1.03	1	1	1	1	1	1.02	1	1.05	1	1	1	1	1.13	1	1	1	1	1.04	1.11	1	1	1.07	1	1	1	1	1.04	1.06	1.05	1	1.07
model_11101	0.93	0.93	0.93	1.22	0.93	0.98	0.98	0.93	0.99	0.98	1.08	0.93	0.93	0.93	1.11	1	0.95	1	0.93	0.98	0.94	0.93	1.02	0.93	0.99	0.93	0.95	0.93	0.93	1	0.93	0.93	0.93	1.1	0.93	1.01	0.93	1.02	1.05	1.25	0.93	0.93	1.18	0.96	1.07	1.01	1.23	0.93	1.07
model_11102	1.05	1.16	0.82	0.82	0.82	0.9	1	0.82	0.88	0.86	1.22	0.82	0.95	0.88	1.28	0.93	0.92	0.95	0.93	0.87	0.85	0.95	0.82	0.83	0.86	0.86	0.82	0.91	0.9	0.89	0.93	0.82	0.82	1.13	1	0.91	0.82	1.03	1.18	1.48	0.95	1.39	0.97	0.88	1.01	0.92	1.14	0.9	1.12
model_11103	1.28	1	1	1	1.26	1.03	1.05	1	1.2	1.04	1.16	1.19	1	1.03	1.22	1.09	1.08	1.05	1.19	1.05	1.04	1	1	1	1.04	1	1	1	1	1	1	1	1	1	1	1.04	1.11	1.1	1	1.1	1.08	1	1.18	1.03	1.07	1.03	1.23	1.25	1.17
model_11104	1	1	1	1	1	1	1	1	1.07	1	1	1	1	1	1	1.05	1	1.03	1	1	1.04	1	1	1	1	1	1	1	1	1	1.13	1	1	1	1	1	1	1	1	1.07	1	1.14	1.09	1	1.04	1.06	1	1	1
model_11105	1	1	1	1	1	1	1	1	1	1	1	1	1.16	1	1	1.03	1	1	1.06	1	1	1	1	1	1	1	1	1	1.09	1	1	1	1	1	1	1	1	1	1	1	1	1	1	1	1	1	1	1	1
model_11106	1.38	2.19	0.78	0.7	0.54	2.11	1.18	3.77	5.02	1.47	1.21	2.15	3.74	1.29	1.01	1.15	0.9	0.83	0.82	1.04	0.7	1.96	1.01	0.8	0.87	0.74	0.7	0.75	0.75	0.89	0.82	0.98	0.56	2.78	2.01	0.71	6.74	2.99	0.66	1.07	1.23	1.65	1.71	0.81	0.86	0.76	1.16	0.72	0.97
model_11107	1	1	1.16	1	1	1	1	1	1	1.04	1	1	1	1.05	1.07	1.03	1.03	1.06	1	1.16	1.04	1	1	1.02	1	1	1	1.11	1	1	1	1	1	1	1	1	1.11	1	1	1.16	1	1	1	1	1.04	1.09	1.05	1	1.05
model_1111	0.98	0.76	0.89	1.25	0.76	1	1.23	0.85	1.2	1.31	1.46	1.42	1	1.37	1.76	1.46	1.21	1	1.29	1	0.95	1.11	1.32	1.39	1.16	1.11	0.92	0.97	1.31	1.6	1.06	1.1	0.76	0.9	0.93	1.03	1.1	1.25	1.18	1.23	1.11	0.97	1.16	0.99	0.95	1.4	1.31	1.45	1.35
model_11112	0.99	0.99	1.15	0.99	1.25	0.99	0.99	0.99	1.05	1.01	1.15	0.99	0.99	1.04	1.11	1.01	1.06	1	0.99	0.99	1.04	0.99	1.15	1.19	1.06	1.03	1.04	1.2	0.99	1.06	1.11	0.99	0.99	0.99	1.2	1.06	0.99	1.08	0.99	1.08	0.99	0.99	1.08	1.02	1.02	0.99	0.99	0.99	1.02
model_11113	0.9	0.9	1.28	0.9	0.9	0.98	0.9	1.07	0.9	0.98	1.05	0.9	0.9	1.05	1	1.04	0.95	1.05	0.96	1.1	1.02	0.9	0.9	0.99	1.02	1.03	1	1	1.04	1.01	0.9	1.17	1.18	0.9	1.29	1	1	0.9	1.4	1	1.05	1.03	0.9	1.1	0.97	1.03	1.15	1.22	1.19
model_11114	0.9	0.9	1.14	0.9	1.14	1.01	0.95	0.9	0.9	0.92	1.2	0.9	1.04	0.99	0.9	0.93	0.97	0.98	0.96	1	1.01	1.04	1	0.96	0.98	1.18	0.93	1.1	1.16	1.32	1.02	1.04	1.18	1.07	1.1	1.07	0.9	1.08	0.9	1.1	0.98	1.03	0.9	0.94	1.04	0.93	0.98	0.9	0.98
model_11116	1	1	1	1	1.26	1.06	1	1	1.07	1.02	1	1	1	1.06	1	1	1	1.06	1	1	1.02	1	1	1.02	1	1	1.05	1	1	1.12	1	1	1	1	1	1.04	1	1	1	1.03	1	1	1.09	1.1	1	1.03	1.05	1	1
model_11117	0.85	0.85	0.98	0.85	0.85	0.97	1.03	0.94	0.9	0.96	1.26	1.31	1.11	0.94	1.08	0.93	0.9	1.05	0.85	0.93	1.12	0.85	0.85	0.95	0.88	1.04	1.04	0.85	1	0.97	1.17	0.97	1.11	1	0.85	1.08	0.94	0.93	0.85	0.96	1.05	1.19	1.05	1.13	1.05	1.22	0.89	1.09	1.22
model_11119	1	1	1	1	1	1	1	1	1	1.02	1	1	1	1	1	1	1	1.01	1	1	1	1	1	1.01	1	1	1	1	1	1	1	1	1	1	1	1	1	1	1	1	1	1	1	1.03	1	1	1	1	1
model_1112	0.8	1.14	1.35	1.1	0.85	0.69	0.77	0.75	0.87	0.89	1.21	0.82	0.78	1.67	0.86	0.74	0.71	0.65	0.7	0.79	0.83	0.81	0.99	1.19	0.92	1.42	0.73	0.83	0.99	1.16	0.81	1.86	1.71	1.28	1.61	2.96	1.79	1.11	1.48	1.6	1.4	1.33	1.35	1.83	1.4	2.14	1.51	1.21	1.31
model_11123	1	1	1	1	1	1	1	1	1	1	1	1	1	1.03	1.07	1	1.02	1.03	1.06	1	1	1	1	1.04	1	1.05	1.03	1	1	1.08	1	1	1	1	1	1	1	1	1	1.1	1	1	1	1	1	1.03	1.14	1.1	1.03
model_11124	0.95	0.95	0.95	0.95	0.95	1	1.05	1.24	1.17	1	0.95	0.95	0.95	1.03	0.95	0.97	1.01	1.01	0.95	1	1.02	0.95	0.95	0.98	0.99	0.95	1	0.95	0.95	1.06	0.95	0.95	0.95	0.95	1.15	0.95	1.05	1.22	0.95	0.95	1.02	0.95	1.03	1.08	0.98	1.03	1.05	1.22	1.04
model_11125	0.87	0.87	1.01	0.87	1.23	1	1.01	0.87	0.98	0.93	1	1.17	0.87	0.89	0.93	0.98	0.89	0.93	1.12	0.91	0.88	1.13	1.04	0.88	0.87	1.02	0.91	0.87	0.87	0.87	1.2	0.99	0.87	1.44	1.05	1.09	0.87	1.03	0.87	1.03	0.93	0.98	0.87	0.93	1.03	0.89	0.96	0.95	1.03
model_11126	0.95	0.95	0.95	0.95	0.95	1.04	0.95	0.95	1.01	0.99	1.26	1.07	1.25	0.98	1.1	1.03	1.02	1.03	1.11	1	1.03	1.1	1.05	1	0.99	1	1.05	0.95	0.95	0.95	0.95	1.09	0.95	0.95	0.95	1.02	0.95	1.04	0.95	0.95	0.95	0.95	0.95	1.12	1.03	1.11	1.06	1.1	0.98
model_11127	1	1	1	1	1	1	1	1	1	1.02	1	1.12	1	1.07	1	1.1	1.03	1.06	1.06	1	1.02	1	1	1.04	1	1	1	1	1.09	1.15	1	1	1	1.29	1	1.04	1	1	1	1.03	1	1	1	1	1	1	1	1	1
model_1113	0.98	0.98	1.29	0.98	0.98	1.01	1.03	0.98	0.98	0.99	0.98	0.98	0.98	1.03	1.01	0.98	0.98	0.99	1.04	1.03	1.01	0.98	0.98	1	1.06	1.02	0.98	0.98	0.98	0.98	0.98	0.98	0.98	0.98	1.19	1.01	0.98	0.98	1.11	1.06	1.18	0.98	0.98	0.98	1.05	0.98	0.98	0.98	1.04
model_11130	0.94	1.32	0.94	0.94	0.94	0.94	0.99	0.94	0.94	1.01	1.09	1.05	1.08	0.99	0.97	0.99	0.94	0.96	1.06	0.94	0.99	1.08	1.03	0.98	0.98	1.06	0.94	0.94	0.94	1.08	0.94	1.08	0.94	0.94	0.94	1.07	1.04	1.12	0.94	0.94	1.09	0.94	0.94	1.07	1.08	0.99	0.94	1.03	1
model_11131	0.92	0.59	1.23	0.97	0.74	0.8	0.86	1.08	0.76	0.83	0.97	0.8	0.82	1.03	1.05	0.89	0.96	0.99	1	0.88	1.1	0.85	1.2	1.01	1.03	0.97	0.93	0.71	0.81	1.12	1.01	1.41	0.77	1.09	0.97	1.17	1.24	1.06	0.96	0.97	0.98	1.24	0.89	0.92	1.11	0.91	0.96	0.91	0.88
model_11132	0.79	0.79	1.31	1.3	1	1.16	0.95	0.98	1	0.97	1.18	0.89	0.99	0.87	0.92	1.02	0.97	1.15	1.05	1.06	1.14	1.15	1.29	0.87	0.97	0.83	0.96	1.36	1.06	0.85	1	0.79	1.04	1.08	1.13	1.03	0.97	0.79	0.9	0.9	0.85	1.12	1.13	1	0.96	0.93	1.01	1.07	1.02
model_11133	1	1.41	1	1	1	1.03	1.05	1	1	1	1.16	1	1	1	1	1.04	1.02	1	1	1	1.02	1	1	1	1	1	1	1	1	1.08	1	1	1	1	1	1	1	1	1	1	1	1	1	1	1	1	1	1	1
model_11134	0.97	0.97	1.12	0.97	0.97	1.02	1.07	1.08	0.97	1.02	0.97	0.97	0.97	1.02	1.1	0.97	1.07	1.03	1.03	1.07	1.04	0.97	1.06	1.1	1.05	1.01	1.17	0.97	0.97	0.97	0.97	0.97	0.97	0.97	0.97	1.18	0.97	0.97	1.1	1.07	0.97	0.97	0.97	1	0.97	1	1.02	0.97	1.05
model_11135	1	1	1	1	1	1.03	1.05	1	1	1.02	1	1	1	1.06	1.09	1.14	1.07	1.03	1	1.1	1.03	1	1	1.02	1.09	1	1.03	1	1.15	1	1	1	1	1	1	1.04	1	1	1	1.1	1	1	1	1	1	1.03	1	1	1.03
model_11136	0.86	1.2	1	1.13	1.75	0.95	0.98	0.86	0.91	0.87	0.86	0.86	0.99	0.91	0.95	0.9	0.92	0.89	1.11	0.93	0.93	1.11	1.2	0.94	0.97	0.9	1.04	1.04	1.14	1.12	1.08	1.11	1.81	1.01	1.04	1.14	0.95	1.11	1.09	0.99	1.03	1.09	1.09	0.92	1	0.98	0.86	1.02	1
model_11137	1	1	1	1	1	1	1	1	1	1.04	1	1	1	1	1.03	1.03	1.03	1	1	1	1	1	1	1.04	1	1	1.03	1	1	1	1	1	1	1	1	1	1	1	1	1	1	1	1	1	1	1	1	1	1
model_11138	1	1	1	1	1	1	1.05	1	1	1.04	1	1	1	1	1	1	1.03	1	1	1	1	1	1	1.04	1	1	1.03	1	1	1.23	1	1	1	1	1	1	1	1	1	1	1	1	1	1	1	1.03	1	1	1
model_11139	0.7	1.51	1.1	1.56	1.01	1.05	1.37	1.08	1.36	1.32	1.22	1	1.28	1.1	1.5	1.52	1.89	1.97	1.84	1.51	1.85	0.93	1.64	1.68	1.57	1.15	1.58	1.3	1.38	1.61	1.69	1.43	1.1	1.15	1.46	1	1.15	1.02	0.96	1	1.47	0.75	1.17	1.28	1.25	2.21	1.38	1.62	2.04
model_11140	1	1	1	1	1	1.03	1	1	1	1	1	1	1	1	1	1	1.03	1	1	1	1	1	1	1.04	1	1	1	1	1	1.08	1	1	1	1	1	1.04	1	1	1	1	1	1	1	1.03	1	1	1	1	1
model_11142	0.96	0.96	1.11	1.57	0.96	1.19	1.16	0.96	0.96	0.99	0.96	1.07	0.96	1.03	1.02	1.04	1.03	1.1	0.96	1	1.09	1.1	0.96	1.01	1.02	0.96	1.01	0.96	0.96	1.03	0.96	0.96	0.96	0.96	0.96	1.04	1.16	1.05	0.96	0.99	1.15	0.96	0.96	0.99	0.99	1.01	1.18	0.96	1.12
model_11143	1	1	1.16	1	1	1	1	1	1.07	1	1	1	1	1	1	1.03	1.02	1	1	1	1	1	1	1	1	1	1	1	1	1.08	1	1	1	1	1	1	1.11	1	1	1	1	1	1	1	1	1	1	1	1.03
model_11144	1.28	1	1	1	1	1.14	1.05	1.12	1.07	1.02	1	1.12	1	1	1	1	1.09	1.01	1.06	1.05	1.08	1	1.2	1.01	1.04	1	1.09	1	1.09	1.2	1	1	1	1	1	1	1	1	1	1.03	1	1	1	1.03	1.04	1	1	1	1
model_11145	1	1	1	1	1	1	1	1	1	1	1	1	1	1	1	1	1	1	1	1	1	1	1	1	1.04	1	1	1	1	1	1	1	1	1	1	1	1	1	1	1	1	1	1	1	1	1	1	1	1
model_11146	0.94	1.98	1.75	0.94	0.53	1.34	1.39	2.39	1.75	1.1	0.63	2.05	1.41	0.49	0.58	0.42	1.03	0.48	0.2	0.93	1.47	3.67	2.49	1.33	1.46	1.15	1.61	1.03	1.05	1.69	1.55	0.5	0.48	1.59	2.55	1.47	2.76	1.74	0.42	0.84	0.68	0.46	0.88	1.01	0.62	1.41	0.68	0.29	0.56
model_11149	1	1	1	1	1	1	1	1.12	1	1.02	1	1	1	1.03	1	1	1	1	1	1	1	1	1	1	1	1	1	1	1	1	1	1	1	1	1	1.04	1	1.1	1	1.03	1	1	1	1	1	1	1	1.1	1
model_11150	1	1	1	1	1	1	1	1	1.07	1	1	1	1	1	1	1	1	1	1	1	1	1	1	1.01	1	1	1	1	1	1	1.13	1	1	1	1	1	1	1	1	1	1	1	1	1	1	1	1.05	1	1
model_11151	0.98	0.98	0.98	0.98	0.98	1.01	1.09	0.98	0.98	1.02	1.14	0.98	1.13	0.98	1.02	1.03	0.98	1.01	0.98	0.98	1	1.13	0.98	1.03	0.98	0.98	1.01	0.98	1.07	1.13	1.11	0.98	0.98	0.98	0.98	1.07	0.98	1.08	0.98	1.02	0.98	0.98	0.98	1.02	0.98	0.98	1.04	0.98	1.03
model_11152	1	1	1	1	1	1	1	1	1	1	1	1	1	1	1.07	1	1	1.01	1.06	1	1	1	1	1.01	1	1	1	1	1	1	1	1	1	1	1	1	1	1.19	1	1	1	1	1	1	1	1.03	1	1	1
model_11153	1.11	1.9	0.89	1.01	0.76	1.05	0.97	1.13	1.04	0.98	1.01	1.18	1.39	1.11	1.12	1.41	1.09	1.17	1.19	1.11	1.06	0.88	0.84	1	1.22	1.49	1.24	1.01	1.24	1.12	0.86	0.99	1	1.19	1.26	0.93	0.93	1.14	1.25	0.89	0.82	1.03	0.9	0.93	0.99	1.05	1.15	1.1	0.87
model_11154	0.94	0.94	0.94	1.54	0.94	0.97	0.99	1.16	1	0.98	0.94	0.94	0.94	0.94	1	0.96	0.97	0.97	1.06	0.99	0.99	0.94	0.94	0.97	1.02	0.94	1.11	1.04	0.94	1.15	0.94	0.94	0.94	1.11	0.94	1.09	0.94	1.03	0.94	1.04	1.01	0.94	0.94	1	1.01	0.94	1.04	1.03	0.94
model_11155	1	1	1	1	1	1	1	1	1	1.02	1	1	1.16	1	1.03	1	1.03	1	1	1.05	1	1	1.2	1.01	1	1	1.05	1.22	1	1	1	1	1	1	1	1.04	1	1	1	1	1.08	1	1	1	1.04	1.03	1.05	1	1.03
model_11156	1.23	0.96	0.96	0.96	0.96	1.01	1.01	0.96	1.08	0.99	0.96	0.96	0.96	1.19	1.02	1.02	1.03	1.01	1.02	1.01	1.01	1.18	0.96	0.99	1	1.09	1.03	0.96	0.96	1.17	0.96	0.96	0.96	0.96	0.96	0.99	0.96	0.96	0.96	1.06	0.96	0.96	0.96	1.02	0.99	0.96	0.96	0.96	0.99
model_11157	0.9	0.9	1.05	0.9	1.38	1.03	0.95	1.01	1.12	0.96	1.2	0.9	1.04	1	1.03	0.95	0.94	1.04	1.14	1	0.99	1.26	1.09	1	0.94	0.99	1.02	1.06	0.9	1.11	1.02	0.9	0.9	0.9	1.1	0.9	1	0.9	0.9	1.05	1.05	1.03	0.9	1	0.9	1.01	0.95	0.99	0.96
model_1116	1.12	1.58	1.74	0.87	0.87	1.03	1.11	0.97	1.1	1.06	1.15	1.18	1.14	0.87	0.95	0.91	1.1	0.94	1.13	1.01	1.09	1	1.14	1.2	1.05	0.95	1.13	1.34	0.87	1.11	0.98	1	0.87	0.87	0.87	0.97	1.06	1.09	0.87	0.9	1.19	0.87	1.11	0.96	1.13	1	1.06	0.87	0.93
model_11160	1	1	1	1	1	1.03	1	1	1	1.04	1	1.12	1	1	1	1	1	1	1	1	1.02	1	1	1.01	1	1	1.05	1	1	1	1	1	1	1	1	1	1.11	1.1	1.14	1.06	1	1.14	1	1	1	1	1	1	1
model_11168	0.97	1.9	1.13	0.97	1.23	1.03	1.18	0.97	1.1	1.08	0.97	1.09	0.97	1	1	1.02	1.05	1.01	0.97	0.97	1.01	1.35	1.13	1.02	1.01	1.01	1.02	1.08	1.06	1.04	1.22	0.97	0.97	1.25	0.97	0.97	0.97	1.06	1.24	1	0.97	0.97	0.97	0.97	0.97	1	0.97	0.97	1.02
model_1117	0.78	0.78	0.78	1.04	1.2	1.19	1	1.02	0.94	1.1	1.17	1.12	1.15	0.9	0.99	0.93	0.95	1	1.01	0.82	0.94	1.02	0.78	1.03	1.02	1.09	1.01	1.21	1.08	1.09	0.78	1.02	0.78	1.27	0.95	0.94	1.35	1.06	1	1.01	0.91	1	0.86	1.23	0.92	1.1	0.91	0.78	1
model_11171	0.99	0.99	0.99	0.99	0.99	1.02	0.99	0.99	1.05	1.06	0.99	1.1	0.99	1.02	1.02	0.99	1	1.01	1.05	0.99	1.06	0.99	0.99	1.05	1.07	1.03	1.09	0.99	0.99	0.99	0.99	0.99	0.99	0.99	0.99	1.02	1.1	0.99	0.99	1.06	0.99	0.99	1.08	1.06	1.21	1.08	1.09	1.08	1.05
model_11172	0.94	1.33	1.1	0.94	1.59	0.97	1	0.94	0.94	1.02	1.1	1.06	0.94	0.94	1.1	1.08	1.03	0.99	1.12	0.99	1.01	0.94	0.94	1.08	1.05	0.99	0.97	1.15	1.17	1.09	0.94	1.08	0.94	0.94	0.94	0.94	0.94	1.04	0.94	0.94	1.02	0.94	0.94	1.01	1.06	1.06	1.05	1.13	1.01
model_11173	1.18	0.75	1	0.75	0.95	1.18	1.02	1.48	0.98	0.89	1.12	1.02	1.35	0.88	0.97	0.93	0.92	1.11	1.04	0.99	0.99	0.98	1.34	0.99	1.15	1.21	1.16	1	0.89	0.98	1.14	0.98	0.75	1.54	1.24	0.93	1	0.97	1.13	0.98	1.09	1.02	0.89	1.09	1.04	1.28	1.16	0.97	1.07
model_11174	1.19	1.48	1.6	1.25	0.66	1.13	0.95	0.86	0.87	0.8	1.21	0.94	0.94	0.85	0.79	0.79	0.88	1.01	0.82	1.23	1.27	0.89	0.87	0.95	1.1	1.06	1.02	0.95	1.19	0.85	1.38	0.99	1.32	1.23	1.11	1.05	0.97	0.67	1	0.87	1.04	0.75	1.07	0.92	1.02	1.29	1.11	1.34	1.11
model_11175	1.16	0.91	0.91	0.91	0.91	1.01	0.91	0.91	0.97	0.94	0.91	1.02	0.91	1.03	1	0.96	0.92	1.02	0.91	1.1	1.06	0.91	0.91	1.03	1.03	1.12	1.01	0.91	1.08	0.98	1.03	0.91	1.35	0.91	0.91	1.16	0.91	0.91	0.91	0.94	0.98	1.03	0.91	1.12	1.01	1.1	0.96	1.05	1
model_11177	1.22	0.95	1.11	0.95	0.95	1	1.11	0.95	0.95	0.99	0.95	0.95	0.95	1.04	1.11	0.98	0.99	0.98	1.05	1.1	0.97	0.95	1.15	1.04	1.04	0.95	0.98	0.95	1.04	1.03	0.95	1.1	1.25	0.95	0.95	1.13	1.06	0.95	1.48	0.99	0.95	1.08	1.04	0.99	0.99	1.01	0.95	0.95	1.02
model_11178	1.1	1.74	0.82	0.7	1.26	1.48	0.99	1.57	1.35	1.12	1	0.95	1.03	1.24	1.03	0.98	1.16	1.08	1	0.99	1.27	1.02	1.32	1.12	1.21	1.12	1.42	1.56	0.96	1.19	1.21	0.91	1.62	0.7	0.85	0.98	1.17	1.01	0.89	1.17	1.05	1.38	1	1.02	1.04	1.23	1.08	1.1	1.18
model_1118	0.85	0.85	0.99	0.85	0.85	0.95	0.97	1.11	1.11	1.03	1.27	0.96	0.85	1.08	1.03	1.16	1.09	0.96	1.08	0.94	0.93	1.24	0.99	1.01	0.97	0.97	0.98	1	0.85	1.13	0.96	0.85	1.12	1.49	1.04	0.98	1.04	1.02	1.04	1.08	0.92	0.97	0.93	0.94	1.07	0.93	0.95	0.85	0.88
model_11180	1.25	1.12	0.8	0.8	0.8	0.96	1.06	0.89	0.85	0.87	0.8	0.89	0.8	0.9	0.9	0.88	0.86	0.93	0.9	1	0.94	0.92	1	1	0.87	1.01	0.88	0.88	1.09	0.8	1.21	1.27	1.04	0.94	1.14	1	0.8	1.07	0.91	1.02	1.09	1.08	1.02	1.06	1.16	1.15	1.07	1	0.93
model_11181	0.76	1.39	0.89	1.01	0.76	0.96	0.81	0.85	1.05	0.97	1.26	1.33	1.25	1.05	0.96	1.03	1.02	0.87	1.14	1.15	1.11	0.76	1.08	1.14	0.94	1.03	1.02	0.93	1.14	1.18	1.06	1.22	1	1.19	1.43	1.09	0.85	1.24	1.08	1	1.08	1.19	1.05	0.95	1.11	0.95	1.17	0.84	1.09
model_11182	0.55	1	0.73	0.91	1.14	1.52	0.99	0.85	0.84	0.95	1.49	1.02	1.02	0.77	0.93	0.95	1	1.13	0.97	1.21	1.25	0.63	1.04	0.92	1.02	0.87	1.07	1.01	1	1.13	1.13	1.46	1.24	0.65	1.03	0.95	1.1	0.82	1.17	0.98	0.91	0.93	1	1.09	1	0.91	1.01	0.93	1.23
model_11183	0.78	0.78	0.91	1.43	0.98	1.2	1.03	1.11	1.36	1.19	1.03	1.36	1.86	1	1.1	1.08	0.94	1.19	0.98	0.86	0.82	0.78	0.9	0.85	0.85	0.81	0.8	0.78	0.85	0.9	0.78	0.78	0.78	1.21	0.95	0.81	1.29	1.08	1.17	1.21	1.27	1.38	1.18	0.95	1.23	0.85	1.38	0.93	1.11
model_11184	0.97	0.97	0.97	0.97	0.97	0.97	1.09	0.97	0.97	1	0.97	0.97	1.12	1.02	1	0.97	1	0.97	1.03	0.97	1.04	0.97	0.97	1	0.97	0.97	0.97	1.07	1.15	1.04	0.97	0.97	0.97	0.97	0.97	1.09	0.97	1.06	0.97	1.05	0.97	0.97	1.14	1	1.09	1.05	1.07	1.34	1.06
model_11185	0.34	1.01	0.99	1.12	0.79	1.73	1.14	1.26	0.9	0.73	0.96	0.76	1.05	0.75	0.75	0.69	1.07	1.15	0.77	1.41	1.65	0.8	1.29	0.81	1.06	0.88	1.28	0.73	0.86	1.1	0.94	1.43	1.24	1.06	0.99	1.18	0.89	0.78	0.98	0.94	1.33	1.04	0.97	1.22	1.19	1.23	1.2	1.54	1.21
model_11186	1	1	1	1	1	1.06	1.05	1	1.13	1.02	1	1	1	1	1	1.03	1	1	1	1	1	1	1	1	1	1	1	1.11	1	1	1	1	1	1.18	1	1	1	1	1	1.06	1	1	1.18	1.03	1.04	1	1	1	1.03
model_11187	0.84	0.76	0.8	1.06	0.97	0.79	0.87	1.2	1.03	1.23	0.71	1.44	0.71	0.65	1	1.16	0.72	0.81	1.01	0.67	0.78	0.62	0.7	0.73	0.67	0.79	0.7	0.69	0.84	0.69	0.68	0.83	1.04	0.9	1.25	1.09	1.08	1.12	1.19	1.33	1.2	1.18	2.26	1.34	1.34	0.77	0.84	0.69	0.86
model_11188	1	1	1	1	1	1	1.11	1.12	1	1.04	1	1	1	1	1	1	1.02	1	1.06	1	1.06	1	1	1.02	1.04	1	1	1.11	1	1.08	1	1	1	1.18	1	1.07	1	1.1	1	1.06	1	1	1.09	1.07	1.04	1.03	1	1	1.07
model_11189	1.29	0.71	0.95	0.77	0.7	0.97	0.78	0.85	0.85	0.96	0.75	0.8	1.04	1.08	0.81	0.75	0.91	0.91	0.99	0.84	0.7	0.75	0.87	0.88	0.91	1.11	0.85	0.78	0.86	1.03	0.87	1.23	0.83	0.91	1.05	1.08	0.92	0.98	1.28	0.95	1	0.77	1.11	1.06	1.11	1.22	1.2	1.22	1.32
model_11190	1	1	1	1	1	1	1	1	1	1	1	1	1	1	1	1	1	1	1	1	1.02	1	1	1.01	1	1	1	1	1	1	1	1.15	1	1	1	1	1	1	1	1	1	1	1	1	1	1.06	1	1	1
model_11191	1	1	1	1	1	1	1	1	1	1	1	1	1	1	1	1	1	1	1	1	1	1	1	1	1	1	1	1	1	1	1	1	1	1	1	1	1	1	1	1	1	1	1	1	1	1	1	1	1
model_11192	1.4	0.81	1.07	0.81	0.81	1.01	0.98	0.81	0.86	0.93	0.94	1.06	1.06	0.91	0.94	0.9	1	0.95	1.1	0.89	0.96	1.12	0.89	0.97	0.97	0.92	0.85	1.25	0.96	1.12	1.29	1.44	1.2	0.81	0.98	1.01	1.07	0.89	1.03	0.86	1	0.92	0.93	0.99	1.1	1.1	1.03	1.36	1.04
model_11193	0.87	0.87	1.09	0.87	0.87	0.89	0.96	0.87	0.92	1	1.01	0.87	0.87	1.06	1.09	0.96	1.04	1	0.92	1	0.96	1	1.31	1.06	1.03	0.91	1.01	0.96	1.03	1	0.87	0.87	0.87	0.87	1.43	1.04	1.11	1.12	1.18	1.09	0.87	1.22	0.95	0.9	1.08	0.95	1.01	1.03	0.93
model_11194	1	1	1	1	1	1	1	1	1	1.04	1	1	1	1	1	1	1.02	1.01	1	1	1.04	1	1	1.01	1	1.05	1.03	1	1	1	1	1	1	1	1	1	1.22	1	1	1	1	1	1	1.07	1	1.03	1	1	1.03
model_11196	1	1	1	1	1	1.06	1	1	1	1	1	1	1	1	1.03	1.03	1.02	1.01	1	1	1.05	1	1.1	1.01	1.04	1.05	1.03	1.11	1	1	1	1	1	1	1	1.04	1	1	1.14	1.03	1	1.27	1	1	1.06	1.06	1.11	1.1	1.03
model_11197	0.72	1.32	0.84	0.96	0.91	0.92	0.96	0.89	0.82	0.95	1.2	0.81	0.72	0.92	1	0.97	0.93	1	0.8	0.84	0.83	1.16	0.99	0.89	0.98	0.87	0.81	0.93	0.99	0.83	1.1	0.72	0.95	1.07	1.04	0.85	0.88	1	1.49	1.17	0.9	0.88	1.31	0.93	1.01	0.98	1.09	1	1.16
model_11198	0.74	1.05	0.91	0.71	0.72	1.13	0.97	0.94	1.04	0.85	1.39	0.93	0.84	1.05	0.84	0.99	1.03	1.01	1.2	0.95	1.07	1.14	0.94	1.13	1.13	1.03	1	1.25	1.11	1.01	1.11	0.61	1.61	0.82	0.99	0.83	1	0.79	0.97	1.1	0.97	1.01	0.77	1.11	0.99	0.9	0.77	1.52	1.02
model_11199	1	1	1	1	1	1	1	1	1	1	1	1	1	1.03	1	1	1	1	1	1	1	1	1	1.01	1	1	1	1	1	1	1	1	1	1	1	1.04	1	1	1	1	1	1	1	1	1	1	1	1	1
model_112	0.91	0.58	1.08	1.34	0.89	0.85	0.61	0.97	0.83	0.86	0.96	1	0.67	0.9	0.83	0.81	0.75	0.74	0.87	0.73	0.8	1.26	0.97	0.83	0.83	0.81	0.68	0.9	0.92	0.8	0.8	0.93	1.31	0.97	0.7	0.94	1.03	1.1	1.45	1.18	0.94	0.74	0.74	0.99	1.07	0.83	0.86	0.86	0.85
model_11201	1	1	1	1	1	1.03	1	1	1	1	1	1	1	1	1	1	1.03	1	1	1.05	1.06	1	1	1	1	1	1	1	1	1	1	1	1	1	1	1	1	1	1.22	1	1.13	1	1.09	1	1	1	1.05	1	1
model_11202	1	1	1	1	1	1	1	1	1	1	1	1	1	1	1	1.03	1	1.01	1	1	1.04	1	1	1.02	1	1	1	1.11	1.09	1	1	1	1	1	1	1.07	1	1.1	1	1.09	1	1.22	1	1.03	1	1	1	1	1
model_11203	1.28	1	1	1	1	1.06	1.05	1	1.07	1.04	1	1	1	1	1.05	1.03	1.07	1.05	1.06	1.1	1.05	1.15	1	1.04	1	1.05	1.05	1.17	1.19	1	1	1.15	1	1	1	1.04	1	1	1	1.07	1	1.14	1.09	1.03	1.07	1	1.09	1.1	1
model_11204	0.77	0.77	1.02	0.77	1.39	0.95	0.92	0.95	0.92	1.04	1.15	0.96	1.33	1.11	1.22	1.01	1.01	1.21	0.95	1.06	1	0.77	0.93	1.14	1.09	0.91	0.97	0.94	1.1	0.89	0.77	1.35	0.77	0.91	1.44	0.91	1.03	0.77	0.88	0.94	0.99	0.88	0.84	1.05	0.98	1.19	0.94	1.07	1.1
model_11205	1.28	1	1	1	1	1.1	1	1	1.13	1.07	1.16	1.12	1.16	1	1	1.03	1.04	1.03	1.1	1	1	1.15	1	1	1	1.05	1	1	1	1	1	1	1	1	1	1	1	1	1	1.07	1	1	1	1.1	1	1	1.11	1	1.03
model_11207	0.92	1.67	1.07	0.92	1.16	0.92	0.97	0.92	0.98	0.99	1.22	0.92	0.92	0.95	0.92	1.06	1.01	0.97	1.1	1.06	1	1.06	1.16	1.04	0.96	1.04	0.94	0.92	1.18	0.92	1.16	1.06	0.92	1.19	0.92	1.07	0.92	1.01	0.92	1.02	0.92	1.17	0.92	0.92	0.99	1.03	0.92	0.92	1.01
model_11208	0.86	1.21	1.08	1.13	1.09	0.89	0.91	0.86	0.92	1	1	0.86	0.99	0.95	0.86	1.01	0.9	0.91	0.91	1.04	0.94	0.99	1.03	0.92	1	1.14	0.89	1.04	0.86	0.86	0.97	1.12	1.39	1.18	0.86	1.01	0.95	1.36	1.1	1.11	1	1.21	0.94	0.95	0.92	0.96	0.86	0.86	0.97
model_11209	1	1	1	1	1	1	1.05	1	1	1.08	1	1	1	1.03	1	1	1	1.03	1	1	1	1	1	1.02	1	1	1.08	1	1	1.08	1.26	1	1	1	1	1.04	1	1	1	1.03	1.08	1	1	1.03	1	1	1	1	1
model_11210	1	1	1	1	1	1	1	1	1	1.02	1	1	1	1	1.03	1.03	1	1	1	1	1	1	1	1.02	1	1.05	1	1	1	1	1	1	1	1	1	1	1	1	1	1.07	1.08	1	1.09	1	1	1	1	1.1	1.03
model_11211	1	1	1	1	1	1	1	1	1	1	1	1	1	1	1	1	1	1	1	1.05	1	1	1	1	1	1	1.03	1	1	1	1	1	1	1	1	1	1	1	1	1.03	1	1	1	1.05	1	1	1	1	1
[truncated: 9,678 more rows]
[truncated: 48 more columns]
