# Supplementary material for: Single cell atlas of Xenoturbella bocki highlights limited cell-type complexity
Source: Nat Commun. 2024 Mar 19;15:2469. doi: 10.1038/s41467-024-45956-y (PMC10951248; doi:10.1038/s41467-024-45956-y)
Supplement: Supplementary file 5 — Supplementary Data 2 [file 41467_2024_45956_MOESM5_ESM.gz]

Archive with 1 entries (1 files):
- Xenoturbella_metacell_UMI_counts.tsv
