# Supplementary material for: Single cell atlas of Xenoturbella bocki highlights limited cell-type complexity
Source: Nat Commun. 2024 Mar 19;15:2469. doi: 10.1038/s41467-024-45956-y (PMC10951248; doi:10.1038/s41467-024-45956-y)
Supplement: Supplementary file 5 — Supplementary Data 2 [file 41467_2024_45956_MOESM5_ESM.gz › Xenoturbella_metacell_UMI_counts.tsv]

1	2	3	4	5	6	7	8	9	10	11	12	13	14	15	16	17	18	19	20	21	22	23	24	25	26	27	28	29	30	31	32	33	34	35	36	37	38	39	40	41	42	43	44	45	46	47	48	49	50
bin_1	2	1	2	0	1	12	13	5	4	49	0	3	3	23	14	23	30	30	3	12	13	2	8	47	8	13	22	2	5	6	5	2	0	1	0	1	0	0	0	0	0	0	1	1	0	4	2	1	5
bin_10004	0	0	0	0	0	0	1	0	0	0	0	0	0	1	3	4	2	5	0	2	2	3	1	0	0	0	0	1	0	0	1	1	0	0	0	1	1	0	2	1	0	1	1	3	0	0	0	1	2
bin_1007	0	1	0	0	0	0	0	0	0	0	0	0	1	2	0	7	0	1	1	1	0	0	1	2	0	0	5	0	0	0	0	0	0	0	0	8	0	0	0	1	1	0	0	13	0	2	3	0	0
bin_10107	0	0	1	0	0	1	0	0	0	0	0	0	0	0	0	1	0	1	0	0	0	0	0	0	1	0	0	0	0	0	0	0	0	0	2	0	0	0	0	1	0	0	0	0	0	0	0	0	0
bin_10179	0	1	1	0	0	10	5	2	2	7	0	1	2	4	2	3	12	10	3	2	12	3	0	10	3	4	10	2	0	4	0	4	0	0	0	8	0	3	1	6	3	2	6	9	8	5	5	1	12
bin_10271	0	0	1	0	1	5	1	3	0	8	1	1	0	1	3	5	6	5	2	3	7	1	1	15	4	4	12	0	1	2	1	1	2	3	0	3	0	3	0	5	3	0	5	10	8	15	0	5	11
bin_10497	2	0	14	1	2	21	6	3	10	23	3	5	5	20	15	14	30	66	7	13	37	1	5	44	11	18	21	6	3	11	6	5	2	3	0	17	5	3	2	8	13	2	5	15	10	23	3	4	21
bin_1053	0	1	2	1	0	7	3	1	5	12	1	0	6	18	6	15	15	26	6	2	15	3	0	22	5	5	10	2	1	3	3	2	0	1	0	4	1	0	1	6	2	2	0	3	4	4	4	0	8
bin_10623	0	0	4	1	3	12	2	5	5	7	0	1	3	5	4	10	6	17	5	2	9	0	0	12	8	6	6	1	1	5	1	4	3	1	2	5	6	9	1	8	7	2	4	9	13	3	8	2	9
bin_10634	0	1	0	1	0	3	1	0	4	13	0	0	3	14	4	8	7	21	1	3	9	0	1	28	11	5	8	1	1	5	0	1	1	2	0	2	1	1	1	3	4	1	0	5	5	4	3	0	0
bin_10635	0	0	4	2	3	9	6	5	11	25	1	3	3	19	21	24	46	21	4	5	17	3	4	53	4	3	14	3	4	9	3	0	2	0	0	3	2	2	1	12	3	4	3	2	15	5	6	0	9
bin_10843	0	0	3	0	0	2	3	0	0	8	2	2	0	7	9	2	7	12	1	3	5	0	1	9	1	3	5	1	2	3	1	1	0	2	0	7	0	1	1	3	3	0	4	3	4	0	0	0	0
bin_10861	0	1	3	0	0	17	9	10	16	27	4	2	9	29	14	18	20	27	9	8	14	2	0	32	8	5	9	2	3	3	2	3	0	2	2	9	6	2	6	16	10	0	3	13	10	11	5	5	12
bin_10864	3	0	2	0	2	5	2	0	1	4	0	5	0	0	2	0	5	12	2	1	12	4	1	12	2	5	6	0	6	3	3	0	0	1	1	4	0	2	0	3	0	0	2	1	4	6	0	0	0
bin_10865	1	1	0	0	1	11	7	0	3	3	0	0	1	0	3	3	3	8	2	0	10	0	0	4	8	1	5	0	1	2	0	0	0	1	0	3	0	3	0	2	1	0	0	1	2	6	2	1	1
bin_10894	3	3	9	2	1	27	13	4	8	34	8	7	2	18	18	33	51	48	15	17	55	6	10	73	16	21	41	5	13	15	8	1	1	1	0	18	2	6	3	20	7	3	8	14	11	15	12	2	14
bin_10895	4	6	12	6	2	21	21	7	9	73	7	9	7	48	44	90	100	105	13	21	68	9	28	136	37	27	51	7	26	17	12	5	2	3	4	23	9	6	9	26	13	3	23	24	23	28	17	2	24
bin_10965	0	0	0	0	0	12	2	0	2	0	2	1	1	4	3	1	2	2	1	6	4	1	0	1	0	1	1	0	0	2	2	2	1	1	0	2	1	1	0	0	1	0	1	1	2	1	2	1	7
bin_10966	0	0	0	2	1	8	2	0	3	8	2	0	2	5	3	4	2	7	2	12	8	2	1	7	2	1	7	3	0	0	1	1	0	0	2	5	1	2	0	4	0	0	3	2	3	4	4	1	2
bin_11190	0	0	5	0	1	31	13	3	0	26	7	4	1	12	11	6	35	68	13	15	64	3	4	32	23	8	35	6	2	9	6	3	3	6	4	47	5	12	3	34	19	11	17	48	38	92	30	14	44
bin_11198	0	0	0	0	0	6	0	1	2	1	0	0	0	2	0	3	6	9	2	3	8	1	0	2	5	1	3	0	1	2	0	0	0	0	0	4	3	0	0	3	1	1	2	5	2	9	3	0	1
bin_11251	0	1	0	0	0	0	1	0	1	8	0	1	0	2	0	5	10	10	5	1	4	0	0	10	0	3	7	0	1	4	1	1	1	1	2	6	0	1	4	5	1	4	1	7	9	4	6	0	3
bin_11359	0	0	0	0	0	0	0	1	1	1	0	0	0	1	0	0	1	1	0	0	1	0	0	3	2	0	0	0	0	2	0	0	0	0	0	0	0	0	0	0	0	0	0	0	0	2	0	0	1
bin_11403	7	9	23	4	6	28	42	7	70	183	18	28	24	157	71	98	56	56	14	12	46	8	32	358	48	48	74	15	44	53	13	19	1	14	11	57	8	9	4	50	57	24	16	36	103	79	32	24	93
bin_11569	0	0	0	0	0	0	0	1	0	2	0	0	0	0	0	0	0	0	0	0	1	0	1	6	1	0	0	3	1	2	0	0	0	0	1	2	0	1	1	0	0	0	0	0	0	2	0	0	0
bin_11570	1	0	1	0	1	1	0	0	3	0	0	0	0	1	1	1	1	3	2	0	2	0	1	1	1	0	4	2	1	0	0	0	0	0	0	6	1	1	2	1	1	0	0	2	3	4	0	0	0
bin_1159	0	0	2	0	0	3	1	0	0	1	0	2	0	2	1	4	5	15	1	4	5	0	3	17	4	1	3	0	3	4	0	0	0	0	2	3	1	4	0	3	2	0	1	6	3	4	3	1	3
bin_11606	3	0	1	0	0	0	0	0	0	0	6	0	0	1	0	1	0	1	0	1	0	0	0	2	1	2	0	0	0	0	0	0	0	0	1	3	0	0	0	0	0	0	0	2	4	2	0	4	0
bin_1167	1	2	11	1	4	48	14	11	10	45	8	5	6	34	36	36	106	87	26	36	100	9	16	166	44	37	51	15	22	23	15	11	4	14	15	49	6	13	11	38	18	12	27	58	36	63	13	21	58
bin_11696	6	0	0	0	0	0	0	0	0	0	0	0	0	0	0	0	0	0	0	0	0	0	0	0	0	0	0	0	0	0	0	0	0	0	0	0	0	0	0	0	0	0	0	0	0	0	0	0	0
bin_11779	0	0	0	1	0	4	3	0	1	4	1	0	0	2	0	0	3	10	4	3	9	0	0	2	2	1	3	0	0	1	1	0	1	0	0	4	1	0	0	1	2	1	1	0	2	3	2	2	5
bin_11781	0	0	0	5	0	1	0	0	0	7	0	0	0	0	5	2	6	6	2	4	4	0	1	11	1	0	1	0	1	4	1	1	0	1	1	6	1	3	3	5	0	0	0	6	6	2	5	0	1
bin_118	0	0	0	0	0	0	0	0	0	1	0	0	0	0	1	0	0	0	0	0	1	0	0	1	0	0	0	0	0	0	0	0	0	0	0	0	0	0	0	0	0	0	0	1	0	0	0	0	0
bin_11831	0	0	0	0	0	0	0	0	0	2	0	0	0	0	0	0	0	0	0	0	0	0	0	2	0	0	0	0	0	0	0	0	0	0	0	0	1	0	0	0	0	0	0	0	0	0	0	0	0
bin_11899	0	0	0	0	0	2	0	0	0	4	0	0	0	1	1	0	1	7	1	2	0	0	0	0	0	0	2	2	0	0	0	0	1	0	2	9	0	1	0	5	0	1	1	11	3	2	1	2	1
bin_12077	1	0	0	0	0	2	1	1	0	13	0	1	1	7	3	6	7	4	4	3	5	0	0	20	4	1	5	1	2	0	2	0	2	1	3	14	3	1	2	2	1	3	2	8	10	7	1	2	6
bin_12272	31	17	185	11	65	308	354	45	72	792	36	183	37	82	183	149	439	505	73	62	810	101	115	895	168	271	672	111	113	195	123	22	21	22	11	281	37	152	36	330	17	35	170	275	142	403	198	67	98
bin_12273	1	4	9	3	0	20	18	2	6	25	1	14	8	5	11	6	8	13	5	5	18	2	1	22	5	6	12	2	7	4	4	0	1	0	2	6	2	5	1	8	3	3	3	5	3	9	3	1	4
bin_12275	1	0	2	0	1	10	7	2	7	20	2	6	0	2	5	4	7	5	1	1	12	1	0	11	5	2	3	1	0	3	1	1	0	0	0	2	3	4	0	7	0	0	2	0	2	8	1	0	1
bin_12486	1	0	2	0	0	9	2	0	0	9	0	0	1	6	5	10	22	19	4	13	16	2	1	24	8	5	9	2	5	2	1	0	1	1	2	5	5	5	1	6	9	1	1	14	5	15	11	4	4
bin_12491	0	0	2	0	0	8	2	1	3	13	2	1	1	14	9	17	11	22	2	5	6	1	1	18	1	3	1	0	0	3	1	1	1	2	1	4	5	0	4	4	2	0	2	9	12	7	3	3	7
bin_12517	0	1	0	1	0	3	1	0	1	9	0	0	2	3	13	6	12	22	0	0	11	0	0	22	5	2	6	2	4	5	0	2	0	0	0	0	0	0	0	2	0	0	1	1	2	16	4	0	5
bin_12807	1	1	2	4	2	11	11	1	1	20	3	4	4	3	10	16	17	7	8	5	20	2	9	30	6	11	23	3	6	4	2	2	0	0	1	2	1	1	0	3	1	0	0	2	4	2	0	2	1
bin_12808	2	1	1	0	2	38	13	4	14	63	5	6	3	30	31	47	54	46	14	11	20	0	8	74	19	22	25	6	3	5	7	1	0	0	2	1	1	1	1	4	2	1	0	8	2	5	1	1	4
bin_12951	0	0	0	0	0	0	0	0	0	0	0	0	0	0	0	0	0	0	0	0	0	0	0	0	0	0	0	0	0	0	0	0	0	0	0	0	0	1	0	0	0	0	0	1	0	0	0	0	0
bin_12952	0	0	0	0	0	0	0	1	0	0	0	0	0	0	0	0	0	0	0	0	0	0	0	1	0	0	1	0	0	0	0	0	0	0	0	0	0	0	0	0	0	0	0	0	0	0	0	0	0
bin_13006	1	0	1	1	0	11	5	2	8	19	3	3	1	33	22	15	50	47	14	12	56	4	10	57	14	16	25	7	7	19	6	1	0	6	0	12	2	2	4	12	3	0	2	18	9	38	14	2	32
bin_13023	0	1	6	1	0	10	14	4	1	29	4	3	5	16	9	28	22	52	6	17	38	5	3	41	15	3	22	6	9	12	4	1	0	2	3	19	5	5	2	19	3	2	5	21	20	14	11	8	8
bin_13065	38	7	24	14	19	152	94	34	80	338	26	46	26	148	132	183	267	261	61	102	233	27	41	432	104	114	179	51	57	69	35	30	8	18	23	102	47	26	25	123	32	17	30	97	78	100	58	35	80
bin_13102	0	0	0	0	0	0	0	0	0	3	0	0	1	3	1	2	0	2	1	1	0	0	0	0	0	0	0	0	1	0	0	0	0	5	0	1	0	1	0	0	1	0	4	4	0	3	1	0	0
bin_13103	0	0	0	1	0	1	1	0	0	8	0	1	1	3	2	3	2	5	7	22	7	0	0	2	0	1	3	0	0	0	0	2	1	1	1	3	0	1	0	1	1	2	1	1	10	3	1	0	3
bin_13329	0	1	1	0	0	1	0	0	0	5	0	3	0	6	5	10	7	8	1	3	3	1	1	23	3	4	7	2	2	4	1	3	1	0	0	2	2	1	2	6	5	2	0	3	2	10	1	5	4
bin_13401	23	9	19	3	8	101	74	22	40	165	16	75	18	23	35	38	106	89	14	30	121	21	24	195	44	23	92	16	18	28	19	5	1	5	3	47	16	36	5	45	6	12	37	35	25	73	27	10	23
bin_13439	0	1	2	0	0	1	2	0	0	0	0	0	0	3	3	2	6	5	0	1	2	1	0	6	1	2	3	0	0	1	0	1	0	0	0	1	0	4	0	2	0	0	3	0	2	4	1	0	0
bin_13512	0	0	0	0	0	1	1	1	1	2	0	1	0	3	0	1	9	21	1	2	13	0	4	10	1	8	7	1	0	1	0	0	0	0	1	5	0	1	0	6	2	1	2	3	2	6	6	1	3
bin_1359	0	3	2	2	2	18	5	4	5	13	2	3	0	21	10	20	35	61	5	15	37	2	5	29	11	11	25	3	5	7	1	3	0	4	2	17	6	3	3	19	3	4	5	19	7	21	10	7	13
bin_13592	0	0	2	1	0	0	0	0	1	0	0	0	0	1	1	0	1	0	1	1	5	0	1	5	3	1	0	2	1	0	1	0	0	0	0	4	0	0	0	0	0	0	0	1	0	1	0	1	1
bin_1360	4	3	5	2	2	25	6	11	12	25	4	3	4	32	19	32	69	125	17	27	74	10	12	52	27	20	57	8	15	18	5	10	5	5	4	37	7	9	8	33	8	10	11	40	35	57	23	12	29
bin_13628	0	2	3	3	1	9	7	7	9	31	3	1	2	28	20	17	44	36	8	10	32	4	8	39	17	11	27	5	3	8	3	6	1	1	1	10	4	4	1	9	2	1	2	12	14	14	10	2	14
bin_13629	4	3	4	8	3	26	20	5	14	67	3	6	6	46	32	30	72	75	19	34	55	6	11	84	36	27	53	10	7	18	5	9	2	3	4	22	6	6	4	26	10	4	9	17	18	55	18	6	28
bin_13645	0	0	0	0	0	1	2	0	0	4	0	0	0	0	4	2	6	7	4	2	3	1	0	3	1	0	3	1	0	0	1	2	1	2	2	7	2	0	2	5	0	1	4	5	5	3	6	4	11
bin_13773	0	1	5	1	3	14	5	3	5	23	2	2	0	25	13	21	28	29	11	10	28	4	5	35	13	3	22	6	6	9	3	4	0	3	2	8	2	2	2	4	5	0	5	5	6	15	7	1	6
bin_13896	3	1	0	0	1	2	2	0	1	3	3	0	0	7	4	3	8	16	3	0	14	1	1	4	1	4	4	4	3	0	0	1	0	1	0	2	0	0	3	2	5	0	0	3	5	5	1	0	4
bin_13942	1	1	1	0	2	16	1	6	6	16	1	3	1	26	14	13	13	24	5	7	15	2	4	34	7	3	7	4	4	2	4	4	2	3	0	11	2	1	2	14	4	3	3	21	29	14	7	7	14
bin_14086	0	0	0	1	0	0	0	0	0	0	0	0	0	0	0	0	0	0	0	0	0	0	0	1	1	0	0	0	0	0	0	0	0	0	0	0	0	0	0	0	0	0	1	2	0	1	0	0	0
bin_14486	2	0	0	0	1	1	4	0	0	4	0	1	0	0	10	7	17	21	3	3	18	0	2	26	6	5	7	1	2	2	2	0	0	0	0	2	0	0	1	6	1	0	0	5	2	6	1	1	2
bin_14491	1	0	0	0	0	1	1	1	1	5	1	0	0	4	3	10	8	4	2	0	2	0	2	13	1	3	3	1	1	2	1	0	2	4	0	1	0	0	0	5	0	2	0	7	1	4	2	2	2
bin_14492	0	1	5	0	1	2	2	1	3	17	2	1	1	26	16	21	27	20	7	2	8	0	6	45	12	9	11	4	8	6	1	1	1	7	2	14	4	2	3	24	10	6	6	23	16	10	7	2	4
bin_14589	0	2	10	1	2	8	5	4	7	11	0	4	4	18	11	12	18	16	3	2	11	5	4	28	7	13	15	2	8	5	7	0	0	0	0	5	1	3	1	6	3	0	2	3	0	7	1	0	3
bin_14590	3	1	6	4	6	16	14	3	6	37	5	4	3	24	29	33	59	61	20	21	58	4	18	84	29	20	50	9	11	19	7	4	1	4	2	18	8	3	3	11	9	3	5	14	20	20	9	3	16
bin_14698	0	0	1	0	0	0	2	0	1	5	0	1	0	4	0	3	8	0	0	0	3	0	2	8	0	1	0	0	2	1	2	0	0	1	0	0	1	0	0	0	0	0	0	0	0	0	0	0	0
bin_14810	1	2	4	1	6	24	6	13	7	38	3	14	4	28	33	53	67	47	14	6	36	3	11	107	22	21	30	7	18	10	11	8	2	7	5	18	6	6	9	33	19	13	9	37	37	30	17	6	32
bin_14815	0	2	0	0	0	5	3	0	1	4	0	0	0	0	2	0	1	0	0	0	1	0	0	6	0	1	2	1	0	0	0	0	0	0	1	1	0	0	0	1	0	0	0	0	0	0	1	0	1
bin_14818	0	0	0	0	0	1	1	1	0	3	0	0	0	0	0	1	0	1	0	1	0	0	0	2	1	0	0	0	0	0	0	0	0	0	0	0	0	0	0	2	0	1	1	0	2	1	0	0	0
bin_14887	1	1	6	2	3	80	37	13	21	63	6	7	8	42	34	47	130	178	28	56	184	11	9	110	41	33	74	15	14	14	5	9	7	10	4	22	10	8	6	30	20	3	13	27	40	42	24	19	50
bin_15035	0	2	2	0	0	0	5	0	2	2	2	1	1	1	3	3	8	2	5	0	8	0	0	26	1	4	5	0	1	3	4	1	0	0	0	9	1	3	1	2	3	1	1	1	7	6	5	0	0
bin_15132	0	0	0	0	0	0	0	1	0	0	0	0	0	0	0	0	0	0	0	0	0	0	0	0	0	1	0	0	0	0	0	0	0	0	0	0	0	0	0	0	0	0	0	0	0	0	0	0	0
bin_15417	1	1	1	2	0	1	1	1	3	8	0	0	5	10	9	20	3	7	4	1	5	0	4	21	0	1	0	1	2	7	1	2	3	0	1	2	2	3	2	10	0	3	0	4	2	6	7	1	2
bin_1542	3	3	1	0	1	2	2	1	2	16	2	0	0	3	3	10	23	5	4	1	1	0	1	14	4	6	10	3	1	0	3	2	0	0	0	2	1	1	0	1	0	0	0	0	1	5	0	2	1
bin_1550	0	0	0	0	2	1	0	0	2	3	0	2	0	1	4	2	1	5	1	1	3	0	0	1	5	0	2	1	0	1	1	0	0	0	0	1	0	1	1	3	0	2	0	1	1	2	1	0	0
bin_15551	0	0	5	2	4	19	6	6	6	19	3	0	6	26	90	130	58	127	26	12	35	3	6	45	10	13	15	4	6	12	0	0	0	0	0	7	5	2	6	6	4	2	0	7	2	25	14	4	3
bin_15568	1	0	3	0	0	2	2	0	1	10	1	0	1	7	4	10	12	3	2	0	4	2	0	23	4	2	7	0	1	3	0	0	0	0	0	7	0	0	5	3	2	1	3	2	6	2	3	0	3
bin_156	1	0	0	0	0	1	1	0	0	6	0	1	0	2	2	1	4	4	3	3	1	0	0	4	0	2	1	0	0	1	0	2	0	0	1	6	1	4	1	1	3	0	0	3	2	2	0	1	0
bin_16027	6	0	1	2	2	4	12	5	3	34	8	6	1	67	39	40	73	55	9	10	43	9	5	59	17	23	27	7	10	18	2	4	1	0	0	13	1	2	2	9	6	4	0	7	14	7	2	6	6
bin_16077	0	0	0	0	0	0	1	0	0	0	0	0	0	2	0	2	0	2	0	2	1	0	0	3	0	0	0	1	0	1	0	0	0	0	0	0	0	0	0	0	0	0	0	0	0	0	0	0	1
bin_16376	0	0	0	0	0	1	0	0	0	0	0	1	0	1	3	1	1	4	0	0	0	0	0	6	0	1	2	0	0	1	0	0	0	2	0	0	0	1	0	0	0	0	0	1	3	1	1	0	0
bin_16382	2	3	1	2	4	30	16	10	20	42	6	5	8	18	26	57	64	90	23	27	53	7	9	87	28	36	59	17	14	12	6	4	0	4	3	29	3	5	2	26	13	6	13	39	35	45	20	8	42
bin_16451	0	0	0	3	0	1	6	1	1	4	0	1	1	22	6	10	16	10	2	5	22	0	5	30	4	9	13	2	6	8	2	1	1	0	1	2	0	0	1	1	2	0	0	1	1	1	0	0	0
bin_16496	0	0	1	0	1	2	1	0	3	8	0	0	0	8	9	15	12	16	8	2	4	1	0	15	3	2	7	0	4	2	0	3	0	0	2	7	1	4	1	4	4	2	1	4	4	6	0	3	3
bin_16550	1	1	1	0	0	19	9	4	6	22	0	1	0	2	5	4	15	16	1	1	25	2	1	18	9	6	11	1	2	4	0	3	0	2	4	10	3	5	2	17	6	0	13	15	30	7	5	0	2
bin_16684	0	0	1	1	0	0	2	0	0	4	1	3	3	1	5	2	7	3	0	2	2	5	0	7	2	2	4	1	1	1	1	1	1	0	1	3	0	2	0	7	3	2	3	2	5	0	2	2	0
bin_16687	0	1	3	0	0	3	0	0	1	4	0	0	0	1	1	2	2	12	1	1	8	1	0	11	3	2	2	1	1	0	0	0	0	2	0	4	2	2	4	6	3	0	0	5	6	5	2	1	4
bin_16771	0	0	0	0	0	2	4	1	3	9	0	0	0	2	3	2	8	6	3	1	4	0	1	7	2	1	3	1	1	0	0	0	0	0	1	5	2	0	1	4	0	0	2	4	2	3	1	1	12
bin_16874	0	0	1	0	0	3	1	0	0	4	0	2	0	1	0	0	0	14	1	1	2	0	0	0	1	0	0	0	0	0	0	0	0	1	0	1	1	0	0	1	2	0	0	0	2	1	0	0	3
bin_16890	0	0	0	0	0	3	2	0	2	4	2	0	0	8	1	5	2	7	1	0	1	0	0	5	3	1	1	1	0	3	0	0	0	0	0	0	0	0	0	2	0	0	0	1	1	0	1	0	2
bin_16928	2	6	8	0	2	26	44	10	20	42	4	11	5	12	7	8	26	21	6	8	35	10	6	47	13	11	37	8	6	8	5	5	1	1	4	22	13	10	8	17	1	9	27	38	12	35	18	5	10
bin_16929	3	3	4	0	1	7	12	5	6	22	3	7	3	1	3	9	4	6	0	1	5	0	10	10	1	3	8	2	5	1	1	0	0	1	0	4	2	3	1	19	1	1	14	7	2	7	5	0	1
bin_16930	10	0	6	0	0	6	2	1	3	13	2	4	1	1	2	3	3	3	0	0	8	5	2	5	7	4	9	0	3	2	3	0	0	1	2	6	3	4	3	9	1	1	59	38	1	7	8	0	0
bin_16988	5	2	3	0	2	77	32	11	37	83	4	10	11	3	44	66	33	104	32	5	12	1	2	63	4	1	9	1	1	8	0	0	1	3	0	4	9	6	1	10	7	11	11	11	12	8	42	24	31
bin_1710	0	3	5	3	2	26	12	12	7	34	3	4	4	25	5	22	37	58	18	19	35	8	4	48	12	16	25	10	12	4	5	4	5	3	1	22	5	7	7	18	5	6	10	24	32	39	16	10	28
bin_17114	0	0	0	0	0	0	0	0	0	1	0	0	0	0	0	0	0	1	0	0	0	0	0	0	0	0	0	0	0	0	0	0	0	0	0	0	0	0	0	0	0	0	0	2	0	7	0	0	0
bin_1713	1	2	0	0	1	21	18	5	15	50	3	12	3	19	41	28	31	41	13	5	10	2	0	16	6	1	4	3	1	1	10	2	3	1	0	4	5	1	2	6	4	1	5	6	2	5	9	2	13
bin_17289	3	5	13	1	2	60	28	7	14	90	8	10	7	73	71	74	121	133	15	24	110	12	22	177	36	30	69	12	19	24	15	6	9	2	3	68	14	27	6	43	22	6	23	39	68	89	35	27	62
bin_17309	3	0	3	0	1	2	6	1	2	5	0	1	0	5	10	8	11	44	4	1	12	1	0	4	1	4	3	0	1	0	1	0	0	0	1	1	2	1	1	7	1	3	3	0	3	4	4	3	6
bin_17565	0	0	0	0	0	0	0	0	0	0	0	0	0	0	0	1	1	0	0	0	3	0	0	2	1	0	0	0	1	0	0	0	0	0	0	0	0	1	1	0	0	0	0	0	5	0	0	0	0
bin_17617	0	0	0	0	0	1	0	1	0	1	0	0	0	0	0	2	0	3	0	0	0	0	0	9	0	0	1	0	1	0	0	0	0	0	0	1	0	0	0	2	0	0	0	0	1	2	1	0	0
bin_17714	1	3	1	1	1	5	6	1	3	12	0	3	2	6	3	7	5	15	2	3	11	2	4	11	5	2	3	1	0	3	3	9	2	1	1	6	7	0	2	3	2	4	3	7	7	5	2	1	7
bin_17870	0	0	1	0	1	10	6	5	10	22	2	3	3	9	16	19	21	43	5	3	3	0	1	9	3	0	0	0	1	2	2	2	2	1	1	3	5	6	5	14	3	0	9	2	14	5	14	5	19
bin_17875	0	0	1	1	1	5	3	2	5	13	0	0	4	10	7	15	18	15	3	4	10	0	3	27	5	4	11	0	7	7	5	0	0	0	3	8	4	4	1	6	6	2	1	7	10	1	3	0	4
bin_17958	0	2	2	1	0	4	1	1	5	6	1	0	0	2	0	1	3	7	6	2	0	0	1	4	0	5	1	1	5	0	0	3	3	1	0	7	1	1	3	7	4	3	0	9	3	4	2	0	2
bin_17959	0	2	0	1	0	1	0	1	3	4	0	1	0	1	0	0	0	2	1	2	3	0	0	2	0	4	1	0	1	0	0	1	1	0	0	4	0	1	2	5	1	3	0	5	4	2	2	0	1
bin_17964	0	0	0	0	0	2	0	2	1	5	2	1	0	1	7	3	1	3	4	4	7	2	4	11	0	4	8	3	0	1	3	4	0	0	0	4	3	1	2	6	4	3	0	3	5	4	2	1	5
bin_17989	7	4	7	3	7	61	56	14	20	79	7	31	14	18	19	21	40	51	8	12	59	10	9	82	13	18	35	11	5	18	7	4	2	5	3	17	14	22	5	45	3	4	18	25	13	30	20	5	13
bin_18014	2	0	1	0	0	1	1	2	1	0	2	1	0	3	2	8	9	12	2	2	12	1	1	9	3	2	4	2	4	2	1	0	0	2	1	8	0	2	3	3	4	1	3	5	4	3	1	1	6
bin_1802	3	0	3	0	6	18	10	7	10	36	6	4	7	14	31	25	78	50	10	7	50	9	8	109	33	39	57	9	20	23	14	3	4	2	2	13	1	1	1	18	6	7	2	3	5	8	4	5	7
bin_18103	69	65	83	23	41	354	234	137	291	434	142	208	97	15	46	54	158	40	35	77	193	83	95	350	135	147	140	99	95	72	80	48	45	49	65	203	237	214	53	225	14	54	122	160	81	217	111	16	67
bin_18104	6	11	13	1	3	47	33	18	42	40	17	13	10	1	11	11	23	13	2	12	28	8	12	44	18	16	15	11	6	23	10	8	5	7	9	48	20	16	5	10	2	3	13	18	15	28	8	4	8
bin_18342	0	1	0	3	2	10	3	0	3	6	1	0	0	18	23	33	54	150	12	21	54	2	2	20	16	8	25	4	0	5	2	3	1	3	4	10	3	2	3	8	4	4	3	18	12	13	13	10	25
bin_18478	0	1	0	0	1	3	0	1	1	13	1	0	1	1	1	5	6	7	1	1	5	0	1	8	4	0	1	1	0	1	3	0	0	0	0	2	0	0	2	1	0	1	1	4	2	10	2	3	3
bin_18590	56	38	107	55	45	632	461	116	274	704	120	340	115	333	321	325	506	923	162	241	666	122	99	797	193	215	429	90	94	153	104	63	33	50	38	237	129	160	95	365	118	107	218	277	274	391	208	129	285
bin_18813	0	0	0	0	0	0	0	0	0	1	1	0	0	2	1	2	1	2	1	0	2	0	0	2	0	1	1	0	0	0	0	0	0	1	1	0	0	0	0	0	0	0	0	0	0	0	0	0	0
bin_18973	0	0	0	0	0	2	1	1	0	2	0	1	0	4	0	3	8	8	0	2	5	0	0	3	2	0	6	0	1	1	1	1	0	0	0	0	0	0	1	1	3	4	0	3	0	4	1	0	7
bin_18989	0	0	0	0	0	0	0	0	0	1	0	0	0	0	1	0	0	0	0	0	0	0	0	0	0	0	0	0	0	0	0	0	0	0	0	0	0	0	0	0	0	0	0	0	0	0	0	0	0
bin_19153	1	2	1	0	2	10	1	0	3	13	0	1	1	9	6	0	22	15	1	3	7	1	1	13	7	1	17	1	4	6	5	0	0	1	3	12	0	0	4	4	1	0	3	12	6	8	5	1	6
bin_19257	0	0	2	0	2	2	4	0	2	10	3	1	0	9	13	9	21	13	3	4	18	1	2	37	8	9	17	1	1	8	1	2	0	0	2	1	0	0	0	1	1	0	0	0	0	0	0	0	0
bin_19365	4	0	5	1	2	17	19	4	6	47	6	12	5	8	11	7	20	20	6	5	18	4	4	26	4	7	8	3	5	5	1	0	0	0	1	7	7	6	5	16	3	2	10	11	9	10	4	2	12
bin_1938	0	1	0	0	0	0	0	2	1	6	2	4	0	3	0	0	1	3	0	1	4	0	0	1	1	1	1	1	0	1	1	2	0	4	0	2	1	0	6	0	0	0	1	4	6	2	6	1	3
bin_19389	0	0	1	0	0	6	2	3	2	13	0	2	3	9	5	18	10	20	4	7	8	0	1	12	2	5	3	0	2	3	2	1	0	0	1	2	2	3	0	5	2	2	4	1	6	3	7	3	5
bin_19712	0	0	0	0	0	3	0	0	0	1	0	0	0	0	0	0	2	6	1	0	3	0	0	2	0	1	1	0	0	3	0	0	0	0	3	3	0	0	1	4	1	0	1	0	3	3	1	2	1
bin_1972	0	0	1	0	1	6	3	1	1	5	0	1	0	3	3	1	7	14	1	4	11	0	0	8	6	4	7	0	5	0	0	1	1	0	0	4	0	3	0	5	1	0	1	4	0	9	3	2	1
bin_19732	5	1	4	1	3	8	10	3	12	56	8	10	3	41	29	54	47	36	13	7	21	3	4	119	19	22	14	6	19	7	4	3	1	0	1	16	3	4	6	17	7	3	2	6	11	27	5	5	21
bin_19871	0	0	0	1	0	4	2	2	1	8	0	0	1	7	3	6	10	26	1	3	16	1	2	25	4	4	8	3	1	4	0	0	2	0	1	4	3	2	3	10	4	0	1	4	9	16	1	1	6
bin_19967	2	1	8	5	4	32	10	6	7	35	9	14	0	32	11	19	51	17	1	16	12	4	7	23	8	7	5	6	9	6	3	14	4	18	11	29	11	7	8	33	3	1	8	24	26	42	14	8	11
bin_20003	3	1	0	0	0	9	3	1	0	5	0	1	1	0	4	1	5	9	2	2	5	0	0	2	1	2	4	1	0	3	0	3	1	4	3	29	5	13	6	44	16	12	13	20	49	15	13	6	7
bin_20099	0	0	1	0	1	7	0	0	2	3	0	0	0	9	5	10	31	38	3	8	48	2	3	15	17	14	22	7	3	3	2	2	0	0	0	3	1	0	1	4	1	0	2	9	2	5	1	1	7
bin_20219	0	1	0	1	0	0	1	1	0	13	0	2	2	5	1	12	9	14	10	1	18	3	4	9	1	2	3	0	0	4	0	2	0	9	1	21	1	1	11	0	5	1	3	4	4	10	1	0	7
bin_20260	0	0	0	0	0	4	1	1	0	4	0	0	0	2	4	5	10	0	4	2	1	0	1	7	1	3	2	1	0	4	0	0	0	2	0	3	0	3	5	3	1	0	6	1	2	1	2	0	0
bin_20293	4	1	7	2	3	30	40	5	9	73	5	23	6	15	11	7	17	36	6	5	37	9	6	88	7	9	20	6	6	11	8	4	1	1	4	14	7	14	2	26	2	6	9	33	8	31	10	2	8
bin_20420	0	0	3	0	0	0	2	0	0	2	0	0	0	0	1	2	9	2	1	1	3	0	5	17	3	5	6	0	0	0	0	0	0	0	0	0	0	0	0	0	0	0	0	0	1	0	0	0	0
bin_20435	0	1	1	0	0	12	9	1	4	14	3	3	3	17	8	8	22	19	4	10	20	1	7	37	5	12	22	4	7	7	3	4	2	0	3	12	2	4	1	9	6	1	2	5	6	16	10	4	11
bin_20492	1	1	3	0	0	3	7	2	2	10	2	2	3	19	20	26	35	33	3	7	34	2	3	50	19	11	34	5	4	7	3	3	0	0	1	4	0	1	1	3	0	1	1	1	5	13	5	1	9
bin_20597	1	0	0	0	0	1	3	0	0	5	0	0	0	0	1	5	10	10	2	1	5	2	2	4	1	0	2	0	0	0	0	0	0	0	0	0	1	1	0	10	2	3	6	5	1	2	5	6	3
bin_2086	0	0	0	0	0	0	1	1	1	1	1	1	0	2	0	0	1	3	2	0	1	0	0	2	0	1	1	1	0	0	0	0	1	1	0	1	0	0	2	1	0	0	0	0	0	2	0	0	0
bin_21050	0	0	1	2	2	6	1	1	1	7	0	5	0	3	3	7	1	15	1	3	8	3	2	8	3	1	4	3	0	1	1	0	1	3	1	6	0	2	1	2	3	1	2	7	6	7	6	7	6
bin_21170	0	0	1	0	0	0	0	0	0	0	0	0	0	0	0	0	1	1	0	0	2	0	0	4	0	3	2	0	0	0	1	0	0	0	0	3	0	0	0	0	0	0	0	2	0	0	0	0	0
bin_21231	0	1	5	0	0	38	9	7	1	16	6	3	4	16	13	17	30	56	5	3	24	3	4	23	12	4	15	3	1	1	1	4	0	3	0	12	0	8	4	18	5	4	7	20	15	11	12	5	19
bin_21252	5	5	2	2	2	30	15	21	27	21	1	7	2	23	6	20	32	26	2	11	31	9	12	39	22	7	21	6	2	9	5	4	1	13	7	15	26	9	2	20	8	4	7	22	15	20	5	3	12
bin_21502	0	0	0	0	0	0	0	0	0	0	0	1	0	3	0	0	0	0	0	0	0	0	0	1	0	0	0	0	0	0	0	0	0	0	0	0	0	0	0	0	0	0	0	0	0	0	0	0	0
bin_21523	2	0	1	0	0	3	6	2	10	41	4	7	4	1	0	1	3	0	0	0	0	0	0	2	1	0	0	0	0	0	0	0	1	0	0	0	1	2	0	6	0	1	2	0	3	0	0	0	4
bin_21525	89	0	2	0	0	0	0	0	0	0	0	0	0	0	0	1	1	1	0	0	0	1	0	5	0	0	1	0	0	0	0	0	0	0	0	1	0	0	0	0	0	0	2	1	0	1	0	0	0
bin_21840	4	1	0	0	1	4	4	9	4	9	2	0	3	4	1	2	14	7	0	3	7	0	4	22	3	1	7	2	4	6	1	3	0	0	1	6	4	5	4	5	3	2	5	6	4	10	8	2	7
bin_2206	0	0	0	0	0	0	0	0	0	1	0	0	0	0	0	0	1	0	0	0	0	0	0	0	0	0	1	0	0	0	0	0	0	0	0	0	0	0	0	0	0	0	0	0	0	0	0	0	0
bin_22291	0	0	0	0	0	1	0	1	2	2	0	0	0	0	0	0	0	0	0	0	0	1	0	0	0	0	0	0	0	0	0	0	0	0	0	0	0	3	0	1	0	0	0	0	0	0	0	0	0
bin_22457	0	4	10	2	3	5	12	7	11	58	9	6	3	23	32	37	45	16	2	4	23	3	15	137	12	30	32	8	12	11	10	0	0	0	0	4	2	2	1	5	1	0	0	2	2	4	0	0	3
bin_22664	0	0	1	0	1	2	2	0	1	1	0	0	1	25	6	4	2	14	0	7	5	0	0	6	3	0	4	3	3	3	1	1	0	0	0	2	0	0	0	2	0	0	0	1	4	3	0	1	2
bin_2294	6	4	9	7	5	76	37	20	45	155	21	21	10	104	85	111	216	172	41	40	147	25	24	279	78	62	110	24	34	58	35	23	3	12	14	56	19	15	18	57	33	17	23	78	78	74	50	20	62
bin_23027	1	2	7	4	4	22	15	4	17	44	4	5	2	41	28	45	60	38	7	18	38	2	12	83	20	29	27	12	15	13	8	8	6	7	0	26	15	16	3	19	17	2	10	16	22	23	10	8	28
bin_2305	0	1	0	0	0	0	0	0	0	0	0	0	0	0	3	3	2	0	0	0	0	0	0	2	3	0	0	0	0	0	1	0	1	0	0	4	0	1	0	0	0	0	0	2	1	2	0	0	0
bin_23294	2	3	3	0	5	20	18	9	16	53	8	2	2	18	23	33	73	85	16	13	41	3	4	98	22	17	37	5	3	10	6	1	0	5	0	11	3	2	4	10	5	5	8	2	12	18	7	3	17
bin_23311	0	0	0	0	0	2	4	1	1	7	0	0	1	8	8	4	18	16	1	3	9	1	2	4	5	3	7	0	0	3	0	1	0	0	1	1	0	1	0	2	0	0	1	5	2	0	0	2	6
bin_23750	4	0	3	0	2	9	6	3	8	33	8	3	4	54	20	24	53	69	12	20	48	4	5	83	14	19	29	2	6	14	3	3	0	2	3	8	3	3	1	8	5	2	3	7	8	19	8	5	20
bin_23847	1	1	1	0	2	16	1	0	4	5	1	3	1	3	1	1	15	8	0	2	7	1	1	8	1	1	5	2	2	2	1	2	0	0	1	3	0	2	0	1	0	3	4	4	1	2	2	1	1
bin_2396	0	0	0	0	0	15	2	3	2	0	0	0	0	2	1	2	11	14	0	2	15	0	0	7	1	2	4	1	0	0	0	0	1	0	0	1	0	2	3	3	0	2	0	14	8	35	17	12	25
bin_23964	0	1	0	0	0	1	1	1	0	1	0	0	0	0	0	0	0	0	0	1	3	0	0	0	0	0	0	0	0	0	2	1	0	0	0	1	0	0	1	1	2	1	0	11	10	7	8	10	12
bin_24144	0	0	0	2	0	1	0	1	0	1	0	0	0	1	1	0	0	0	0	1	0	0	0	0	0	0	0	0	0	0	0	0	0	0	0	0	0	0	0	1	0	0	0	0	0	0	0	0	0
bin_24153	2	1	3	3	1	17	6	3	8	25	1	3	1	3	10	5	22	51	13	5	46	0	7	27	12	5	14	4	4	2	3	3	3	3	1	6	3	4	4	14	2	3	4	4	1	9	4	1	8
bin_24636	2	3	13	5	3	31	11	9	9	61	8	16	3	30	25	55	89	104	11	24	59	4	8	108	37	55	49	8	12	20	13	13	2	4	3	37	17	12	8	34	18	5	15	41	41	53	26	12	40
bin_2472	43	46	101	54	90	584	370	173	307	964	99	116	122	1086	946	1220	2203	2964	556	625	1851	111	195	1702	731	688	1452	305	238	245	131	69	44	52	51	284	106	70	62	246	131	67	92	418	352	659	268	159	817
bin_24794	0	0	1	0	0	2	0	0	1	6	2	0	1	4	5	7	5	2	7	0	2	0	0	6	0	2	4	0	1	3	0	0	0	2	1	9	1	1	0	8	4	0	2	9	2	2	0	1	2
bin_24798	0	0	0	0	0	0	0	0	0	0	0	0	0	0	0	1	3	2	1	0	0	0	0	1	0	1	0	1	2	1	0	1	0	0	1	1	0	0	0	3	1	0	0	0	0	0	0	1	2
bin_25022	2	0	3	2	3	10	8	2	8	22	5	3	2	25	22	25	60	57	10	10	44	2	7	45	16	18	46	7	4	9	1	4	4	1	2	15	2	2	1	8	5	3	4	10	7	10	7	1	12
bin_25033	0	0	1	2	1	3	1	0	0	6	2	0	0	2	2	1	6	5	2	0	4	1	1	6	8	2	2	1	0	2	0	1	2	1	1	6	0	0	1	2	1	0	2	2	3	1	1	3	1
bin_25095	0	0	0	0	0	3	0	0	2	2	0	0	0	3	3	5	1	7	0	2	3	0	0	2	0	2	1	0	0	1	0	0	0	0	0	1	1	1	1	7	2	1	0	1	0	4	4	1	4
bin_25127	3	3	0	1	5	24	15	7	6	31	0	10	1	16	11	19	33	45	6	7	44	3	10	34	12	7	22	5	1	8	5	3	4	5	9	25	5	5	5	24	16	8	11	49	44	23	21	8	11
bin_25160	0	0	0	2	1	4	8	4	16	26	3	2	4	39	77	54	32	43	23	7	6	0	3	46	14	6	9	6	3	18	3	1	1	0	1	3	0	0	1	0	0	1	0	0	3	0	1	3	4
bin_25256	0	0	1	1	0	3	2	0	2	11	2	1	1	16	12	9	11	22	3	8	12	2	0	19	4	2	4	2	1	0	2	2	0	1	1	11	3	0	0	7	3	0	2	6	11	2	1	3	8
bin_25283	3	0	5	0	2	3	7	4	9	34	1	1	1	27	26	41	60	20	9	5	19	3	13	117	20	32	21	7	18	13	9	6	2	1	3	8	4	4	0	6	6	2	3	4	0	4	3	2	4
bin_25284	6	0	8	0	2	2	3	2	10	38	4	3	4	24	27	38	55	15	14	3	24	3	9	114	18	25	26	7	17	7	9	8	1	1	3	10	2	3	1	9	2	3	6	11	2	8	3	1	10
bin_25395	1	0	0	0	0	0	0	0	0	10	0	0	0	0	0	0	0	0	0	0	1	0	0	2	0	0	1	0	0	0	0	0	0	0	0	0	0	0	0	1	1	0	1	0	0	0	4	0	0
bin_25434	5	1	4	1	1	12	7	3	2	22	2	6	0	30	15	26	21	59	9	13	29	2	3	71	10	11	23	3	8	10	9	6	3	6	1	19	8	8	6	12	9	5	5	17	17	26	12	9	22
bin_25786	7	1	9	8	3	57	17	9	38	162	8	26	14	35	27	52	45	27	7	21	94	13	14	160	31	28	54	6	19	5	14	5	1	1	1	13	11	6	1	18	1	5	2	14	3	12	3	2	3
bin_25861	0	0	0	0	1	0	0	0	0	0	0	0	1	0	3	2	0	4	0	2	0	0	0	1	2	0	0	1	0	1	0	0	0	0	0	0	0	0	0	0	0	0	0	1	0	0	0	0	7
bin_25902	0	0	3	3	3	7	4	6	4	6	0	3	2	15	9	18	32	29	4	12	36	3	6	29	10	10	21	4	3	9	5	2	1	2	2	5	3	2	3	8	2	5	2	5	9	4	4	1	8
bin_25903	0	0	2	2	1	3	2	4	2	2	0	2	2	13	4	7	17	13	3	4	14	2	2	13	2	7	5	2	3	4	3	0	0	1	1	3	1	1	0	4	1	2	0	2	1	4	2	3	3
bin_25935	0	2	0	0	0	1	0	0	1	0	1	0	0	2	0	0	1	1	0	0	3	0	0	3	1	0	0	0	0	0	0	0	0	0	0	2	0	0	1	1	0	0	0	0	1	2	0	0	0
bin_25963	0	0	2	2	0	3	2	2	1	7	0	2	1	11	8	13	11	7	3	2	5	0	4	16	6	7	10	1	3	5	2	2	1	4	3	26	3	8	5	24	1	5	3	8	12	5	4	0	1
bin_26070	1	1	2	3	0	2	1	0	1	15	1	1	1	15	8	9	12	7	2	2	10	1	5	38	2	6	11	3	4	5	2	1	2	2	0	11	3	7	2	9	8	2	1	19	16	14	6	3	12
bin_26073	1	3	2	1	4	7	7	5	3	13	4	6	3	13	15	25	31	28	3	9	22	3	6	31	11	7	14	8	5	8	4	6	3	0	0	16	3	3	1	9	7	0	2	9	16	12	3	5	11
bin_26200	0	0	0	0	0	0	0	0	0	0	0	0	0	0	0	0	0	0	0	0	0	0	0	0	1	0	0	0	0	0	0	0	0	0	0	1	0	1	0	2	0	0	0	1	1	0	0	0	0
bin_26204	0	0	2	1	1	8	3	3	2	11	2	2	3	14	13	9	24	36	5	5	18	1	2	19	4	4	8	3	2	7	1	2	2	0	1	2	2	1	0	3	2	0	4	6	8	12	9	0	10
bin_26561	0	0	0	2	0	6	3	1	2	5	0	2	0	10	5	8	9	14	4	10	9	1	3	12	2	11	4	3	2	0	0	5	0	1	1	4	0	0	4	2	0	2	2	5	5	8	0	3	7
bin_2672	0	1	1	0	0	4	0	3	0	6	2	1	1	6	5	5	3	7	1	3	1	0	1	5	4	3	5	0	3	5	3	0	0	1	3	5	0	2	1	7	1	1	1	6	3	4	3	0	1
bin_268	2	3	6	3	1	8	8	5	12	23	1	8	3	11	16	11	18	12	11	5	33	2	5	95	22	23	33	11	11	12	7	2	2	2	1	11	2	5	2	6	3	1	3	15	6	14	6	2	3
bin_269	8	4	7	5	6	30	28	12	23	116	8	16	11	62	50	92	112	77	15	33	80	6	28	207	54	50	63	16	23	24	23	5	4	6	5	31	7	3	7	35	19	10	9	34	29	29	12	10	28
bin_26996	0	0	0	0	0	0	1	0	1	4	0	0	0	2	0	0	4	1	0	1	0	0	0	5	1	1	2	0	2	0	0	0	1	0	0	2	0	0	0	2	0	0	0	3	2	0	4	0	1
bin_26998	5	3	4	3	9	20	13	10	24	34	10	6	3	20	28	28	47	45	14	10	51	5	17	71	25	24	22	8	6	15	6	29	6	26	8	100	27	35	26	74	44	30	22	60	72	69	28	26	81
bin_2714	0	1	1	0	0	5	8	2	1	8	1	3	1	10	6	13	33	35	12	10	26	3	3	12	11	5	13	5	4	1	1	6	0	6	0	11	1	1	3	2	0	3	1	4	6	7	2	2	1
bin_27373	0	0	0	0	0	0	0	0	0	0	0	0	0	0	0	0	0	0	0	0	0	0	0	0	0	0	0	0	0	0	0	0	0	0	0	0	0	0	0	0	0	0	0	0	0	0	0	0	0
bin_27413	0	1	0	0	1	2	4	4	4	21	3	7	4	31	11	27	28	24	2	7	13	2	3	35	5	3	15	2	0	9	6	2	2	1	1	4	3	5	3	9	3	0	4	4	9	2	2	2	8
bin_27471	0	0	0	0	0	1	2	1	1	2	1	0	0	2	3	0	2	0	0	2	1	0	0	2	1	1	1	1	0	1	0	0	0	0	1	3	0	0	2	2	1	1	0	2	0	1	1	1	2
bin_27643	0	0	1	3	0	3	1	0	0	0	0	1	0	2	3	2	0	2	0	1	1	1	0	1	0	0	0	1	3	1	1	1	1	0	0	4	0	0	3	1	0	1	0	1	2	0	2	1	1
bin_27815	1	1	1	1	1	12	5	3	6	12	2	3	1	10	8	13	14	18	3	9	14	2	2	27	3	9	12	4	9	9	3	7	0	1	3	11	3	4	1	11	5	5	2	16	15	24	7	2	10
bin_27834	0	0	0	0	0	3	1	1	0	1	0	0	0	0	1	0	6	1	0	0	6	0	0	4	3	1	2	1	0	0	1	0	0	1	1	7	0	0	0	5	1	2	0	9	8	3	0	0	3
bin_2801	0	0	1	0	0	1	4	0	1	11	0	2	0	4	3	4	5	9	1	4	13	1	2	23	5	1	3	4	2	5	2	0	3	1	1	6	3	6	4	9	1	0	4	2	3	4	4	1	2
bin_2802	0	0	2	0	0	1	1	1	2	4	2	0	0	1	1	0	0	0	1	1	2	1	0	7	1	0	1	1	0	1	0	1	1	0	0	1	2	2	4	3	2	0	0	0	0	5	0	0	0
bin_2804	0	0	0	0	0	0	2	0	1	4	2	1	0	2	1	0	1	2	0	2	3	0	1	8	1	4	5	1	1	2	1	0	0	0	1	3	2	3	0	13	0	3	1	1	0	2	4	2	0
bin_2805	0	2	0	0	4	2	3	1	0	7	1	0	0	0	5	12	2	8	0	2	1	2	1	9	0	3	4	2	0	6	0	0	0	0	1	5	3	4	1	13	0	2	0	2	1	2	1	3	2
bin_2806	0	2	1	1	1	5	7	1	2	23	1	4	5	5	12	11	15	26	1	5	4	3	2	10	2	2	2	1	2	3	0	0	1	0	0	4	6	7	3	21	0	5	2	3	9	1	6	3	8
bin_28078	0	2	0	0	1	1	1	1	3	3	1	2	0	8	2	4	5	8	4	5	14	0	2	17	6	4	9	1	2	5	1	0	0	0	0	5	1	1	1	2	4	2	3	6	2	7	3	0	3
bin_2808	1	1	1	0	0	3	2	2	2	14	1	2	0	3	3	7	3	9	3	6	12	5	3	14	2	5	5	0	1	3	1	1	0	0	0	5	4	1	2	6	1	2	1	5	2	5	2	1	7
bin_28122	2	1	4	3	1	17	22	7	16	38	5	7	2	17	14	15	38	36	12	9	29	3	9	58	18	9	17	4	3	12	2	5	0	4	4	13	11	13	8	25	5	3	8	17	10	22	12	3	13
bin_28128	1	1	2	2	1	3	0	4	7	15	4	0	2	21	10	15	36	18	8	5	22	1	5	42	12	8	19	1	7	8	4	1	1	1	0	11	2	1	1	6	2	1	1	6	4	5	1	0	5
bin_28255	0	0	0	0	0	0	1	1	0	3	0	0	1	0	4	2	1	6	3	4	1	1	0	1	1	0	1	0	1	0	0	0	0	1	0	1	0	2	3	1	1	2	0	2	3	3	1	2	1
bin_28347	0	0	0	0	0	6	0	0	1	3	0	0	0	3	2	6	4	14	1	5	3	1	2	10	1	0	2	2	2	4	0	0	0	0	0	5	0	0	0	7	1	5	0	6	0	2	2	0	1
bin_2837	0	0	2	1	2	3	6	0	1	8	1	3	1	9	10	10	15	20	3	9	5	0	2	14	5	4	6	3	3	3	3	0	0	0	1	5	0	1	0	1	0	0	1	6	7	2	1	2	3
bin_28564	0	1	1	3	3	3	7	1	6	9	3	2	1	7	9	2	11	13	3	3	19	1	4	19	1	6	7	1	1	4	1	2	0	1	0	6	3	1	1	8	9	1	2	6	6	7	4	3	14
bin_28722	3	0	0	2	2	10	7	4	5	22	1	3	0	20	16	18	18	41	5	13	23	1	4	35	13	14	18	2	4	3	3	1	1	1	4	11	3	4	1	9	3	2	1	11	10	10	7	2	2
bin_28723	2	0	0	1	2	6	4	2	2	7	0	1	0	18	6	5	8	30	7	11	17	2	3	18	9	11	6	1	5	4	1	2	0	0	2	7	4	3	0	17	3	4	3	6	11	12	0	3	7
bin_28849	0	1	0	0	1	4	0	0	1	1	0	1	0	3	0	0	8	5	3	1	7	2	1	3	2	1	2	1	2	1	0	0	0	0	0	2	1	0	0	0	1	0	2	5	2	25	4	2	4
bin_28887	2	0	3	1	0	3	0	3	1	12	1	0	2	6	4	8	14	5	0	1	5	2	5	25	5	4	10	3	5	7	1	1	0	0	3	3	2	1	1	1	2	2	2	9	6	6	2	0	3
bin_29036	0	0	1	0	2	4	0	0	1	4	0	0	1	1	0	1	1	5	0	0	1	1	0	3	2	2	3	1	0	1	1	0	0	0	0	0	0	2	0	2	0	1	0	0	1	0	1	0	2
bin_29109	5	2	3	0	4	1	0	8	3	2	2	0	0	11	1	3	6	3	3	2	7	3	4	16	59	2	4	0	4	5	2	7	1	2	0	5	2	8	4	3	2	2	1	9	11	29	16	18	36
bin_29349	0	1	0	0	0	0	1	0	0	1	0	0	1	0	1	0	1	2	0	0	0	0	0	0	0	0	1	0	0	0	0	0	1	0	0	0	0	0	0	1	0	0	0	0	0	0	0	0	1
bin_29351	4	7	2	8	0	48	21	9	12	30	5	6	7	37	27	19	37	121	14	24	88	10	6	38	25	22	41	6	6	6	3	10	6	5	10	28	11	14	7	40	15	9	14	68	51	69	49	15	55
bin_29352	1	0	2	0	1	14	3	1	4	6	2	2	4	7	4	10	4	21	1	7	7	0	4	8	5	9	3	2	1	1	2	1	0	0	2	2	4	3	1	9	1	1	7	3	4	10	7	1	3
bin_29410	2	2	5	2	1	32	28	9	18	70	12	5	5	25	36	56	60	83	15	9	32	6	8	66	25	10	16	7	8	4	8	3	7	2	0	8	5	6	2	18	11	5	8	16	18	16	13	12	25
bin_29472	0	1	1	1	0	3	0	1	2	2	1	1	1	0	1	2	4	5	1	0	4	1	0	7	3	2	2	2	0	0	2	3	2	1	0	2	2	1	1	2	1	0	0	10	8	25	2	2	10
bin_29473	0	0	1	1	0	0	0	0	0	2	1	1	1	0	0	0	0	2	0	0	1	0	0	1	2	1	0	1	0	0	1	0	0	0	2	1	0	1	0	2	0	1	1	7	3	9	2	0	1
bin_29475	0	0	1	0	0	2	2	0	1	5	0	1	1	1	1	3	1	2	1	0	7	0	1	5	4	1	0	0	1	0	1	3	0	2	3	4	1	0	2	1	1	1	2	1	1	2	2	3	2
bin_29678	0	0	0	0	0	0	0	0	2	0	0	0	0	0	1	0	0	2	0	1	1	1	3	3	0	1	0	0	0	0	0	0	0	0	0	4	0	1	1	0	0	0	0	2	0	5	1	0	0
bin_29708	1	0	1	3	1	10	3	1	3	15	2	4	3	11	6	13	11	38	3	13	19	1	3	34	4	8	12	5	8	2	2	3	2	3	1	7	1	2	2	3	2	2	2	2	8	13	2	0	4
bin_29792	0	0	2	0	1	4	1	2	4	12	0	4	3	4	3	3	5	9	3	0	2	0	0	2	0	0	1	2	0	0	1	0	7	5	1	2	7	9	6	20	5	3	7	1	5	0	6	2	10
bin_29798	0	0	1	0	0	5	0	0	0	4	1	0	2	3	1	2	6	4	1	2	8	0	0	18	4	4	6	1	1	0	1	0	0	0	2	2	2	0	2	2	1	1	1	2	2	3	1	0	0
bin_29913	0	0	0	0	0	2	2	0	1	8	1	0	0	3	1	4	10	4	4	2	4	0	2	14	1	1	1	2	0	3	0	1	0	0	1	2	2	0	0	4	1	0	0	3	5	3	0	0	0
bin_29920	0	1	0	1	1	6	1	0	1	6	2	4	0	0	5	7	1	9	3	0	2	2	0	5	1	1	1	1	0	3	1	0	1	5	2	4	3	1	0	1	0	1	1	2	2	5	0	0	1
bin_29924	1	0	2	0	0	5	3	0	2	8	0	0	0	8	2	5	9	8	1	2	10	0	3	17	5	4	7	1	0	5	2	0	1	2	0	3	2	1	2	7	2	4	3	6	8	11	6	1	7
bin_29985	2	2	12	2	0	20	11	5	11	31	2	9	2	21	17	28	34	78	15	25	45	5	5	57	19	29	31	10	10	9	3	4	2	2	1	13	5	6	3	17	4	6	5	12	16	15	4	4	14
bin_30007	1	0	2	0	1	19	9	2	4	24	0	1	1	8	11	17	38	43	13	16	37	3	8	40	11	19	20	9	5	2	3	5	2	5	2	12	2	4	3	7	7	2	4	16	14	21	10	2	17
bin_30177	1	1	2	3	0	10	3	1	3	3	0	0	0	10	2	2	9	14	2	3	9	0	1	10	7	6	9	1	3	0	1	2	0	0	1	2	3	0	1	1	0	0	0	1	0	0	0	0	0
bin_30205	0	1	0	0	2	6	0	1	2	5	0	0	1	6	7	7	13	17	4	5	9	2	1	12	3	4	6	4	3	1	1	1	3	0	2	2	0	1	0	3	1	0	2	3	4	3	2	0	2
bin_30223	2	0	3	1	0	4	2	1	2	6	0	3	0	20	12	15	19	22	3	8	14	0	4	39	9	11	14	2	6	6	8	2	2	1	0	7	3	1	1	1	1	1	1	3	6	4	2	0	5
bin_30351	2	0	0	0	0	7	6	2	2	14	1	1	3	6	12	13	11	19	4	1	12	0	1	11	4	2	0	0	0	0	0	3	0	1	0	5	0	1	4	13	0	1	5	1	0	2	9	0	6
bin_30428	0	0	1	0	1	0	0	1	2	2	0	0	3	2	5	0	2	12	5	5	6	1	2	21	2	2	3	2	3	1	0	1	2	1	2	4	2	0	2	6	1	0	2	6	1	11	6	2	6
bin_30436	0	0	0	1	0	2	1	0	1	2	0	1	2	4	1	5	0	4	0	0	4	0	1	5	0	1	2	0	0	3	1	0	0	0	0	2	0	0	0	0	0	0	0	7	3	7	11	3	6
bin_30496	0	0	2	0	0	5	3	1	3	14	2	2	0	5	16	10	10	20	3	3	14	0	4	23	5	7	11	4	5	2	5	4	0	0	1	5	1	1	0	6	2	1	3	6	3	6	2	4	3
bin_30713	1	0	3	3	0	2	6	2	2	10	0	1	2	12	10	17	12	16	3	3	8	0	5	22	8	2	5	4	3	7	3	3	1	1	1	8	1	2	3	15	2	2	5	6	14	10	11	8	9
bin_30746	1	1	2	1	1	3	0	2	3	12	0	0	0	3	0	3	5	11	1	5	5	1	2	9	5	4	4	0	3	1	1	1	2	3	3	29	3	6	2	5	9	3	10	39	24	26	19	3	5
bin_30760	1	2	4	3	1	34	13	3	12	40	6	3	8	45	33	37	65	103	15	33	106	3	13	76	34	29	41	17	14	9	8	11	6	6	3	21	12	15	11	23	18	10	11	28	40	55	16	12	42
bin_30789	1	0	1	1	1	2	6	0	0	1	0	0	2	1	2	1	1	0	0	0	1	2	1	1	0	1	0	0	1	0	1	0	0	0	0	1	0	3	0	2	0	0	0	5	0	1	0	0	0
bin_30791	0	3	1	2	0	0	0	0	0	0	0	0	1	5	7	1	2	0	0	2	4	2	2	16	2	3	2	0	5	3	0	0	0	0	1	1	3	0	0	0	0	0	0	2	0	1	0	0	1
bin_30815	0	0	3	1	2	13	7	1	6	29	1	2	2	35	16	18	44	28	7	12	25	4	6	52	18	10	26	5	5	4	5	2	5	0	3	8	4	4	1	6	5	0	2	10	10	9	4	3	6
bin_30816	0	0	4	1	1	10	10	3	3	28	2	3	3	32	13	19	40	28	7	11	25	4	5	55	12	11	19	5	7	3	4	0	4	1	2	11	3	2	0	5	4	1	3	7	8	10	3	5	4
bin_31054	0	3	1	0	0	6	1	1	1	7	0	2	4	14	4	7	6	18	2	14	12	0	2	12	3	10	7	0	0	6	0	1	1	2	0	1	2	2	0	2	1	1	0	2	0	10	3	0	5
bin_31128	1	0	6	3	2	8	8	3	17	22	6	4	4	12	20	25	32	19	8	6	21	3	6	81	21	22	16	5	8	7	6	1	0	3	2	14	1	0	2	8	5	2	0	10	5	13	7	2	9
bin_31243	0	0	3	3	2	3	5	0	2	7	1	0	2	7	3	2	21	19	3	7	28	4	1	12	3	6	8	2	0	0	1	1	2	3	0	6	4	0	1	5	0	3	1	9	10	4	2	2	2
bin_31244	0	0	2	2	1	3	2	0	2	9	0	0	2	4	6	6	12	14	1	8	29	1	0	12	2	2	8	2	2	3	2	3	2	1	1	3	2	1	1	5	0	2	1	4	4	6	0	2	1
bin_31271	0	0	0	0	0	3	2	3	3	14	1	2	3	3	12	14	12	5	3	1	2	0	3	18	1	5	4	0	6	2	0	0	0	0	0	1	4	1	0	3	2	0	1	0	0	0	1	1	1
bin_31355	0	0	0	1	0	1	0	0	0	0	0	3	0	2	0	1	1	11	0	0	0	0	0	3	0	0	3	0	1	1	0	0	0	0	0	0	0	0	0	0	0	0	0	4	0	0	1	0	1
bin_31495	0	0	0	0	0	0	0	0	0	0	0	0	0	0	0	0	0	0	0	0	0	0	0	0	0	0	0	0	0	0	0	0	0	0	0	0	0	0	0	1	0	0	0	0	0	0	0	0	0
bin_31570	0	1	3	1	2	7	7	1	7	24	2	2	1	19	9	16	25	15	5	5	8	2	4	22	10	7	16	3	3	4	1	0	1	0	3	2	4	1	2	2	1	1	0	0	2	0	0	0	2
bin_31585	1	1	1	1	0	3	0	1	1	1	0	1	0	2	0	3	4	7	0	0	8	1	0	6	2	0	5	0	1	0	1	1	0	0	0	3	0	0	0	4	3	0	2	0	3	3	0	0	2
bin_31599	1	1	1	1	0	10	1	3	5	6	0	2	1	3	6	15	11	19	6	3	6	0	1	18	6	4	2	1	2	3	3	0	0	2	2	3	2	1	0	3	1	0	1	1	2	5	3	3	3
bin_31680	0	0	0	0	0	1	0	0	0	0	0	0	0	0	0	0	0	1	0	0	0	0	0	1	0	0	0	0	0	0	0	0	0	0	0	0	0	0	0	0	0	0	0	0	0	0	0	0	0
bin_31725	0	1	0	0	0	0	0	1	0	2	1	0	0	3	1	4	2	5	1	0	2	0	0	4	5	2	2	0	0	3	0	0	2	5	0	0	2	2	1	0	4	2	3	3	6	6	1	2	1
bin_31801	1	4	2	0	4	17	13	7	4	36	4	2	1	16	13	35	36	58	13	11	43	6	9	53	15	8	25	8	6	12	5	3	1	2	5	12	6	3	9	15	4	3	8	16	16	7	8	1	9
bin_31841	2	2	1	0	0	19	6	5	7	15	3	2	2	20	12	13	26	25	4	6	42	7	4	36	5	20	26	6	7	5	1	4	0	3	2	17	4	1	3	5	9	3	6	20	13	25	13	8	11
bin_32018	2	1	0	1	3	2	3	0	0	5	0	2	0	5	1	1	4	3	0	3	5	0	0	4	0	2	3	0	0	1	0	0	1	0	0	2	1	1	0	2	2	1	0	0	1	6	0	0	2
bin_32030	0	0	0	0	0	1	0	0	0	1	1	0	0	0	2	0	0	3	0	0	5	3	0	3	0	1	0	1	0	0	0	1	0	0	1	1	0	0	0	0	0	0	0	0	0	0	0	0	0
bin_32043	0	1	0	0	0	1	0	0	1	3	0	3	0	1	12	6	14	4	0	0	7	1	5	39	7	5	24	3	3	5	1	0	0	0	0	3	0	0	1	1	0	0	0	1	0	4	0	0	2
bin_32047	1	1	2	0	0	4	0	2	3	8	0	0	1	13	5	2	11	15	3	1	9	1	3	17	6	13	7	1	10	4	3	4	1	2	1	9	4	2	1	7	3	0	8	15	3	20	10	7	13
bin_32102	1	0	16	3	10	78	35	23	19	69	8	5	9	46	72	91	197	229	40	58	242	12	22	215	84	76	150	29	30	43	33	9	5	6	12	53	13	7	10	45	19	9	19	66	55	116	36	24	71
bin_32166	3	2	7	0	5	30	22	8	7	67	4	13	1	3	16	9	31	31	4	8	41	2	9	51	13	13	41	5	10	7	7	2	4	0	2	15	1	6	4	37	1	2	5	18	6	17	15	2	8
bin_32167	0	0	0	0	0	1	0	1	0	0	0	0	0	0	0	0	0	0	0	0	0	0	0	0	0	0	0	0	0	0	0	0	2	0	0	0	0	0	0	0	0	0	0	0	0	0	0	0	0
bin_32470	0	0	1	0	0	0	0	0	0	1	0	0	0	0	0	0	0	0	0	0	0	1	0	0	0	0	0	0	0	0	0	0	0	0	0	0	0	0	0	0	0	0	0	0	0	0	0	0	0
bin_32696	1	0	2	2	0	0	1	1	1	5	1	2	0	2	2	2	8	12	1	2	3	2	2	21	3	3	5	2	1	0	2	1	0	0	0	5	0	3	3	0	1	5	1	7	0	5	2	1	0
bin_32829	2	0	1	0	0	1	1	2	2	1	1	0	2	0	4	3	9	13	3	6	19	4	1	7	5	1	8	1	2	7	0	4	1	5	6	58	8	20	12	35	13	17	9	24	48	13	9	9	12
bin_32957	0	0	0	0	0	2	1	1	1	11	1	0	0	13	8	11	16	23	2	6	14	0	0	19	1	3	8	4	1	2	2	0	1	1	1	5	2	2	2	5	1	2	2	8	3	6	3	1	0
bin_33029	0	0	1	0	0	5	2	2	3	5	1	1	3	2	1	7	12	13	0	3	5	2	1	14	6	0	3	2	2	0	2	1	1	1	2	1	1	1	0	6	3	1	2	7	5	6	5	2	6
bin_3326	3	3	3	1	0	14	4	2	7	9	2	3	0	4	12	9	11	23	2	13	13	7	11	16	6	8	7	5	5	2	6	3	1	2	2	15	5	3	7	8	7	1	7	16	16	30	6	7	25
bin_33331	0	0	0	0	0	0	0	0	0	0	0	1	0	0	0	0	0	0	0	0	0	0	0	0	0	0	0	0	0	0	0	0	0	0	0	0	0	0	0	0	0	0	0	0	0	0	0	0	0
bin_33403	0	0	0	0	0	2	0	0	1	8	0	0	0	0	0	0	2	6	0	0	7	1	1	9	5	1	3	0	1	0	0	0	1	0	0	1	1	3	0	3	0	0	0	2	1	9	2	3	1
bin_3341	0	0	4	0	1	14	2	1	4	3	1	0	2	2	3	4	9	18	2	2	14	0	2	27	6	5	8	2	0	3	0	0	1	2	1	2	4	0	2	15	3	1	2	4	8	10	4	1	9
bin_3342	0	0	0	0	0	2	0	0	0	5	0	0	1	1	2	2	2	3	1	4	5	0	1	22	2	3	1	0	1	2	0	0	0	0	0	2	0	3	0	2	0	0	0	2	1	6	1	1	3
bin_33541	1	0	4	2	2	19	2	1	7	32	4	3	3	8	14	31	47	26	10	10	29	1	4	51	19	24	48	6	4	10	7	6	0	1	0	16	1	1	6	12	6	3	1	10	6	7	4	3	3
bin_33563	24	42	13	15	7	284	147	143	296	231	32	101	113	133	95	156	166	214	47	74	192	120	121	231	132	54	131	18	26	42	31	36	22	121	78	105	256	155	17	130	64	63	86	168	88	152	73	30	139
bin_33618	1	0	0	0	0	0	0	0	0	1	0	0	0	3	1	1	10	1	0	0	6	1	1	24	2	6	5	0	1	1	0	1	0	0	2	3	0	1	0	0	1	1	0	0	1	3	2	3	1
bin_33625	2	0	2	0	0	4	2	0	2	5	0	2	0	9	8	11	13	33	0	6	19	1	2	11	7	4	10	8	1	2	2	3	2	1	3	10	3	5	3	6	3	2	1	7	6	8	6	3	3
bin_33636	0	0	0	0	1	0	0	0	0	3	2	1	0	2	1	1	1	4	0	1	0	1	3	5	0	2	2	0	0	0	1	0	0	0	1	4	2	3	4	4	3	1	0	1	1	3	0	2	3
bin_33737	0	0	0	0	0	0	0	1	0	2	0	1	0	1	4	0	0	3	1	0	0	0	0	3	2	0	1	0	1	0	0	0	0	0	0	2	0	0	0	0	0	1	0	0	1	0	0	0	1
bin_33958	0	0	0	0	0	0	0	0	0	0	0	0	0	0	0	0	0	0	0	0	0	0	0	0	0	0	0	0	0	0	0	0	0	0	0	0	0	0	0	0	0	0	0	0	0	0	0	0	0
bin_34047	1	2	2	0	1	22	10	1	7	27	2	1	5	10	14	16	11	31	9	3	13	0	1	26	6	3	9	0	3	6	1	3	3	10	2	13	7	8	4	24	10	6	10	20	16	17	12	3	8
bin_34048	0	0	1	0	2	24	14	4	8	33	5	1	7	7	19	21	12	35	11	3	11	1	4	32	4	9	14	1	4	5	7	4	3	13	2	15	6	11	12	27	11	8	9	24	18	24	17	5	21
bin_34051	0	0	0	0	0	2	7	0	1	9	1	2	0	0	1	0	0	3	0	4	6	1	0	4	0	0	2	1	0	0	0	0	1	0	0	3	2	2	1	8	1	1	0	2	2	12	6	0	5
bin_34112	1	0	0	0	1	1	0	0	0	4	1	0	0	0	4	1	1	5	1	1	3	0	1	4	2	0	2	0	0	0	0	1	1	0	0	5	3	3	3	4	0	0	0	4	3	1	0	1	3
bin_34373	2	0	1	0	0	0	0	0	3	4	0	1	3	2	1	2	4	1	0	1	7	1	1	4	3	3	0	2	0	2	1	0	0	2	0	1	0	1	0	3	0	1	0	1	1	1	1	0	1
bin_3438	0	0	0	2	2	1	1	0	0	2	0	0	0	3	0	2	4	11	1	1	5	2	1	8	2	0	4	0	0	1	0	0	0	2	0	1	0	1	0	3	2	1	1	9	3	5	3	2	2
bin_34418	0	0	2	0	0	0	2	0	1	4	2	0	1	2	8	14	31	14	3	2	15	1	1	26	5	8	17	6	7	9	5	0	0	0	1	7	0	0	0	0	0	1	1	3	1	2	1	2	1
bin_34529	2	2	6	0	0	28	8	3	3	13	0	0	2	5	7	9	13	31	7	12	40	1	1	12	4	5	12	6	1	0	0	2	1	1	9	19	5	4	7	18	7	1	13	50	39	27	6	4	13
bin_3454	1	1	1	0	0	1	1	1	1	5	1	2	0	5	5	6	5	13	0	1	5	2	0	17	3	1	3	1	2	2	0	2	1	2	0	4	0	2	2	4	1	1	1	5	4	3	5	0	3
bin_34668	1	0	1	0	0	0	3	1	3	5	0	1	2	12	2	3	11	7	1	2	7	0	2	8	3	3	14	0	0	2	1	0	0	0	0	3	0	1	0	0	0	1	1	1	0	0	1	0	1
bin_34681	3	0	2	0	2	17	10	2	8	23	1	7	4	4	6	6	12	24	4	7	16	3	2	22	9	5	15	2	2	5	1	1	2	1	0	6	5	7	1	7	1	2	4	6	4	12	5	2	10
bin_3479	0	0	0	0	0	0	1	0	0	2	0	3	0	3	0	1	0	3	1	3	4	1	0	3	3	2	0	0	1	0	0	1	0	0	2	6	0	1	2	3	2	1	1	4	3	4	2	1	1
bin_3480	2	0	9	2	0	11	15	7	8	33	5	7	3	23	19	32	64	29	10	12	43	5	12	73	25	23	33	5	5	9	8	2	1	0	2	10	3	1	3	4	7	3	2	14	4	8	6	5	6
bin_34947	0	0	2	0	0	2	0	0	0	0	0	0	1	7	1	2	2	5	4	0	3	0	0	16	1	1	1	0	2	0	0	1	0	2	0	12	0	4	1	2	2	2	0	1	4	1	1	0	1
bin_34973	0	0	0	0	0	3	1	0	0	3	0	0	0	4	1	3	8	10	1	1	13	1	2	15	5	2	8	1	1	2	3	0	0	1	0	3	0	1	0	9	0	0	1	4	2	5	6	0	4
bin_35088	0	0	0	0	0	1	0	0	1	2	0	1	0	0	0	0	1	2	0	1	0	0	2	2	2	0	1	0	0	0	0	0	0	0	0	2	3	2	0	0	0	0	0	1	0	0	0	0	0
bin_35151	0	0	0	0	0	0	0	0	0	0	0	0	0	0	0	0	0	0	0	0	0	0	0	0	0	0	0	0	0	0	0	0	0	0	0	0	0	0	0	0	0	0	0	0	0	0	0	0	0
bin_35180	1	0	0	1	0	5	7	1	2	11	0	1	3	5	4	6	6	7	3	4	3	0	1	6	3	7	5	3	3	1	1	5	0	1	2	5	7	2	7	9	2	4	2	20	8	15	1	4	3
bin_35183	0	0	0	0	0	0	1	0	0	1	0	0	0	0	1	1	2	3	0	1	1	3	3	3	4	1	0	1	2	1	1	0	0	1	1	2	0	0	1	1	0	1	0	1	1	1	0	0	2
bin_35205	0	1	3	1	0	7	11	4	8	20	2	3	1	32	8	10	16	34	12	5	8	1	0	28	8	3	13	4	1	5	0	0	1	0	0	2	3	1	0	2	1	1	1	8	4	5	2	1	4
bin_35207	0	0	2	0	0	5	1	0	1	5	1	1	1	4	2	6	17	9	0	1	6	1	1	44	1	7	3	0	1	3	0	0	1	0	0	6	2	3	0	5	2	1	0	4	3	10	6	0	8
bin_35326	0	1	1	0	0	5	1	0	1	2	2	1	1	3	4	3	1	9	1	0	20	1	0	8	4	0	4	3	0	4	1	1	2	3	6	35	3	5	1	17	5	2	16	48	14	32	15	3	3
bin_35422	0	0	0	0	0	0	1	0	0	14	0	1	0	0	0	0	0	0	0	0	0	0	0	0	0	0	0	0	0	0	0	0	0	0	0	0	0	0	0	0	0	0	0	0	0	0	0	0	0
bin_35425	1138	6	9	2	5	54	31	7	22	81	6	26	7	7	10	18	25	24	4	14	50	13	2	75	6	11	34	10	9	11	18	2	2	1	2	16	5	19	4	23	1	3	17	19	8	20	13	5	8
bin_35426	52	2	0	0	0	2	1	2	3	7	1	4	0	0	0	0	0	0	0	1	1	0	0	1	0	0	0	3	0	1	0	0	1	0	0	0	0	1	0	5	0	0	4	1	0	0	2	1	0
bin_35427	323	0	0	1	0	6	3	0	1	13	1	1	1	0	1	0	0	0	0	0	0	0	0	4	0	0	1	0	0	0	0	0	0	1	0	0	2	4	0	1	0	1	0	1	0	1	0	0	0
bin_35428	151	0	0	0	0	2	1	0	0	1	0	0	0	0	0	0	0	0	0	0	0	0	0	2	0	0	0	1	0	0	1	0	0	0	0	0	1	0	0	0	0	0	0	0	0	0	1	0	0
bin_35430	16	10	14	5	2	131	128	15	21	384	17	121	15	31	40	25	85	89	15	25	113	18	27	131	30	27	39	15	10	15	15	5	9	5	4	37	17	29	10	75	8	18	30	33	35	67	35	13	45
bin_35431	9	2	4	1	2	28	33	5	14	129	2	34	7	2	7	9	20	24	7	8	16	1	5	21	6	8	18	4	3	2	1	2	1	1	1	7	7	16	4	9	3	3	15	7	4	16	7	6	7
bin_35560	0	0	0	0	0	3	0	0	0	2	0	0	0	1	1	2	3	1	2	0	0	0	0	0	1	1	0	0	1	0	0	0	1	0	0	2	0	1	1	2	0	1	1	0	2	0	0	0	1
bin_35562	0	0	0	0	0	0	0	0	0	1	0	0	0	0	1	1	1	0	1	0	0	0	1	1	0	2	0	0	0	0	0	0	0	0	1	0	0	1	0	0	0	0	0	1	0	1	1	0	0
bin_35715	1	0	0	0	1	0	0	0	0	1	0	0	0	0	0	3	0	0	1	0	4	0	0	2	1	0	0	0	1	0	1	0	0	0	0	1	0	0	0	0	1	0	0	1	0	0	0	0	0
bin_35719	0	0	0	0	0	0	2	0	0	0	0	0	0	4	2	3	6	7	2	1	9	0	2	22	3	1	1	0	2	1	0	0	0	0	1	2	0	1	0	0	1	0	0	5	1	9	0	2	0
bin_36001	0	0	0	0	0	0	0	0	0	0	0	0	0	0	0	0	0	1	0	0	0	0	0	0	0	0	0	0	0	0	0	0	0	0	0	0	0	0	0	0	0	0	0	0	0	0	1	0	0
bin_36146	4	3	21	8	11	62	36	14	48	180	14	21	16	132	83	159	203	185	47	56	142	16	34	330	66	80	123	15	49	38	32	10	2	8	5	41	7	8	3	34	19	18	12	17	35	27	17	11	25
bin_36312	0	0	0	0	0	0	1	0	0	0	0	0	0	0	0	0	0	0	0	0	0	0	0	0	0	0	0	0	0	0	0	0	0	0	0	0	0	0	0	0	0	0	0	0	0	0	0	0	0
bin_36324	10	7	10	9	7	64	48	29	40	168	18	25	14	90	86	143	213	193	42	36	137	18	20	281	77	72	131	19	23	38	24	11	4	5	4	34	4	7	6	18	16	12	11	42	40	60	19	14	27
bin_36325	0	1	0	1	0	0	1	0	0	1	0	0	1	2	4	0	3	4	0	1	5	0	0	10	3	1	0	0	0	1	0	1	0	1	0	4	1	1	0	2	2	2	0	1	8	4	5	0	1
bin_36408	5	5	16	4	10	82	39	22	24	109	20	13	13	88	67	93	163	251	43	72	201	23	26	251	84	67	116	32	28	37	34	18	6	14	9	46	16	14	11	29	30	7	8	53	70	74	37	27	68
bin_36526	0	0	0	0	0	0	0	0	0	1	0	0	0	1	0	0	0	1	0	0	0	0	0	0	0	0	0	0	0	0	0	0	0	0	0	0	0	0	1	1	1	1	1	0	0	1	0	0	0
bin_36681	0	0	0	1	0	0	1	0	1	1	1	0	0	1	0	1	1	4	0	0	2	0	0	4	0	0	0	0	0	0	0	0	0	0	0	1	0	1	0	1	0	0	0	2	0	0	0	1	0
bin_36788	1	0	0	1	0	9	2	2	1	4	0	0	2	7	0	4	8	2	2	1	7	1	0	7	0	2	1	1	3	1	0	0	0	2	1	7	2	2	0	6	1	3	6	19	13	63	32	15	40
bin_3696	0	0	0	1	0	1	3	0	2	2	0	0	1	2	2	3	9	6	2	3	13	0	1	7	1	2	3	4	1	0	0	0	0	0	0	5	1	3	0	6	1	2	2	3	0	4	0	4	2
bin_37046	1	0	3	1	2	20	10	3	7	17	2	3	4	12	10	14	24	23	6	6	31	3	4	25	8	7	19	6	7	5	2	5	0	0	1	11	3	3	8	10	4	1	2	12	17	14	5	4	16
bin_3705	1	0	0	1	0	3	0	0	0	6	0	3	0	1	3	2	8	5	0	3	4	1	1	8	2	2	3	2	3	0	0	0	0	0	0	2	1	0	0	2	0	0	0	3	3	3	0	2	3
bin_3716	4	0	1	1	1	1	0	0	0	6	0	0	0	0	2	6	11	6	0	9	1	1	1	18	3	1	4	1	3	0	0	0	0	0	0	6	0	0	3	2	0	0	1	7	2	5	0	0	7
bin_37198	7	1	6	8	4	31	33	17	18	102	4	15	5	42	61	60	102	123	23	35	91	13	12	195	39	50	77	12	27	16	15	3	2	0	3	18	11	5	2	11	7	3	2	6	17	17	5	2	10
bin_37236	0	0	1	0	0	4	2	0	1	1	0	1	0	1	0	0	8	8	0	2	7	2	0	12	2	2	1	1	1	0	0	1	0	2	1	4	2	1	1	1	0	0	1	1	6	4	3	0	7
bin_37474	0	0	0	0	0	0	1	1	0	0	0	0	0	1	0	0	1	0	1	1	0	0	0	2	0	0	1	0	1	0	0	0	1	0	0	1	0	1	0	2	0	0	0	4	0	7	0	1	0
bin_37476	0	0	0	0	0	0	0	0	1	0	0	0	0	3	0	0	1	0	0	0	0	0	0	1	0	0	0	0	0	0	0	0	0	0	1	0	0	0	1	0	0	0	0	7	4	2	2	1	4
bin_37499	0	0	2	0	0	3	1	2	3	9	2	4	1	12	10	17	10	13	7	6	17	3	6	33	7	16	7	0	4	2	3	0	0	1	0	8	1	1	2	10	5	3	3	6	7	8	4	2	6
bin_37535	0	0	0	0	0	4	3	0	0	3	0	0	0	1	0	2	0	4	0	0	6	0	1	7	0	1	0	0	0	3	1	0	0	1	0	2	1	3	0	3	2	1	5	3	6	0	0	0	0
bin_37607	11	13	7	7	14	309	148	43	76	296	35	60	29	41	89	128	136	235	43	10	29	9	7	30	19	9	14	6	6	15	13	6	17	24	7	10	25	40	27	126	24	29	55	51	29	35	105	60	68
bin_37608	2	0	2	1	1	26	13	7	8	24	7	6	3	7	5	6	16	27	8	5	17	6	1	10	5	6	17	0	6	5	2	1	0	4	1	5	9	8	1	5	5	1	8	11	12	6	3	1	18
bin_37609	216	254	259	97	350	4902	2144	1062	1374	4236	466	682	555	596	1856	1379	1809	3464	840	485	1437	392	230	1181	392	345	682	251	224	306	303	136	374	337	191	421	732	613	307	2030	386	240	788	1107	696	668	1759	768	1282
bin_37610	65	64	63	27	70	1200	756	253	349	1315	102	247	156	123	341	241	386	517	92	68	183	56	60	201	78	65	105	58	45	62	64	40	48	70	22	76	202	193	57	407	56	51	225	204	149	95	347	101	244
bin_37611	15	16	31	20	19	146	52	23	54	133	18	21	14	67	63	64	157	258	55	51	159	23	22	146	53	59	97	47	25	30	25	17	12	15	16	56	21	26	21	65	31	14	34	89	78	78	63	17	71
bin_37612	1	4	2	3	3	8	5	5	6	11	2	3	2	11	5	15	30	23	6	7	21	2	4	16	4	4	10	4	3	2	7	10	3	0	6	7	6	7	5	4	6	5	3	18	18	10	7	3	16
bin_37613	17	18	16	9	32	484	243	133	170	428	41	99	67	65	240	215	162	340	120	29	69	28	16	68	15	14	28	9	15	23	27	21	34	31	12	18	60	52	39	225	54	26	59	98	77	35	117	68	137
bin_37614	8	9	2	3	7	163	68	28	30	125	8	20	13	24	64	83	104	146	30	9	25	8	4	23	5	7	16	6	3	7	10	5	3	8	2	7	12	15	9	41	18	8	18	34	20	10	53	32	54
bin_37616	0	0	1	0	0	2	1	0	0	4	0	0	0	1	2	0	2	1	0	0	5	0	1	11	6	2	3	1	1	2	3	0	0	2	0	7	0	0	0	4	2	0	2	3	4	3	2	0	2
bin_37643	1	0	0	0	0	3	3	0	0	9	2	2	0	4	3	8	7	8	5	2	4	2	0	4	4	3	10	1	1	4	0	0	0	0	0	3	1	0	1	3	0	0	1	3	0	3	1	1	3
bin_37701	1	1	2	0	3	2	5	4	4	15	2	2	0	5	4	14	15	22	6	3	9	2	3	27	2	3	17	3	4	7	1	0	0	1	0	8	3	2	4	11	4	5	4	16	4	10	1	1	8
bin_37739	1	4	5	13	3	11	8	3	12	35	6	13	5	32	35	44	53	61	13	11	40	2	4	69	25	15	13	16	9	17	5	9	1	4	3	20	4	18	7	34	8	3	1	17	14	19	14	7	20
bin_37842	0	0	0	1	0	0	0	1	0	0	1	0	0	0	0	1	0	1	0	1	0	0	0	2	0	1	0	0	1	2	0	1	0	0	0	0	0	1	1	3	0	0	0	0	0	0	1	1	1
bin_37938	0	0	0	0	0	0	0	0	0	1	0	0	0	0	0	1	1	0	0	2	3	0	1	1	0	2	1	0	1	0	0	0	0	0	0	1	0	0	0	0	0	0	0	2	0	4	1	0	2
bin_37939	0	0	0	0	2	0	0	0	0	1	0	0	0	0	0	0	1	0	0	0	1	0	0	0	0	0	0	0	0	0	0	0	0	1	0	0	0	1	0	1	0	0	0	0	0	2	0	0	2
bin_38090	1	1	2	0	1	9	4	9	7	10	10	3	2	4	13	10	5	5	4	4	9	0	7	12	1	4	1	0	1	0	3	0	0	3	1	5	8	3	1	6	6	5	2	0	6	5	2	4	2
bin_38143	0	0	1	1	0	9	3	1	1	15	4	3	1	7	3	7	6	6	2	5	7	1	1	8	3	1	4	0	1	3	2	0	1	0	0	8	3	2	2	5	1	2	3	1	3	9	0	0	7
bin_38164	0	3	2	0	1	6	5	2	2	7	0	2	1	2	3	0	4	9	0	1	6	0	1	6	4	2	1	10	0	3	0	0	0	1	1	4	0	2	1	6	1	1	0	4	13	2	2	0	1
bin_38165	0	12	1	2	1	5	7	0	2	16	2	1	0	2	1	2	2	2	0	2	14	0	0	1	1	2	3	3	0	3	0	1	0	0	2	1	1	5	0	9	8	0	0	3	13	2	0	0	2
bin_3818	0	1	0	0	0	13	3	1	4	13	1	4	1	3	4	4	5	9	2	2	6	1	0	7	4	4	3	0	0	0	1	4	0	2	3	3	8	6	2	16	5	1	13	19	6	6	3	3	1
bin_38199	0	0	1	0	0	2	3	1	2	9	1	1	0	2	2	7	4	5	1	0	12	0	0	8	7	3	4	2	6	1	0	1	0	0	1	8	0	1	0	0	1	2	1	1	3	2	1	2	0
bin_38266	0	0	1	2	0	7	5	2	1	11	1	1	0	18	9	9	22	36	4	12	14	1	2	26	9	7	12	2	4	6	2	1	0	1	1	3	0	2	0	3	0	1	1	0	3	8	5	0	10
bin_38268	0	0	1	1	0	2	2	0	4	1	0	0	0	5	4	1	8	6	0	0	3	0	1	4	1	0	2	0	1	4	0	0	0	0	0	0	0	1	0	0	1	0	0	0	0	0	1	1	2
bin_3838	0	1	5	3	1	11	3	2	5	13	2	3	4	6	5	16	18	20	6	5	13	3	4	32	5	7	12	2	1	8	4	2	1	1	4	26	3	11	3	31	2	7	2	20	22	22	9	7	14
bin_38390	1	0	2	2	2	13	3	2	5	13	0	2	2	16	6	6	9	12	5	1	21	3	3	26	10	7	9	1	4	5	1	2	2	2	1	11	2	3	0	3	2	1	1	3	1	6	6	2	6
bin_38572	0	0	0	0	0	0	1	0	0	2	0	1	0	0	0	0	2	0	1	0	3	0	0	3	0	1	3	1	1	1	0	0	0	1	0	3	0	0	1	3	4	0	0	0	1	2	4	0	4
bin_3874	0	2	2	0	2	5	4	0	1	10	1	0	0	3	6	7	5	6	1	0	7	1	1	16	8	3	3	1	3	1	3	1	0	0	2	3	1	0	0	10	2	3	0	5	4	8	2	0	5
bin_38742	0	0	0	0	0	0	0	0	0	0	0	0	1	0	3	2	1	4	1	0	0	0	0	0	0	0	0	0	0	0	0	0	0	0	0	0	0	0	0	0	0	0	0	0	0	0	0	1	0
bin_38862	0	0	0	0	0	0	0	0	0	0	0	0	0	0	0	0	0	0	0	0	0	0	0	0	0	0	0	0	0	0	0	0	0	0	0	0	0	0	0	0	0	0	0	0	0	0	0	0	0
bin_38895	0	1	1	3	2	6	4	0	0	6	1	3	0	7	1	1	6	19	5	4	10	3	2	14	4	3	11	1	0	2	1	0	0	0	0	5	5	1	0	6	0	0	5	8	3	14	9	3	8
bin_39012	0	1	0	0	2	0	0	0	1	0	0	0	0	0	3	0	1	3	0	0	0	0	1	2	1	0	2	2	0	2	0	0	0	0	0	1	2	0	1	2	0	0	0	1	2	2	2	0	2
bin_39063	0	0	0	0	0	1	5	1	0	2	0	0	0	0	4	1	4	6	2	3	8	0	0	4	0	3	2	0	0	1	1	0	0	0	1	2	0	0	1	0	0	1	0	6	4	3	6	1	5
bin_39064	0	0	0	0	0	1	9	1	0	2	0	0	1	2	5	1	14	14	1	1	5	1	1	8	8	5	1	2	0	4	2	2	1	0	2	4	3	0	1	8	1	4	2	21	4	10	11	6	11
bin_39103	0	0	1	0	0	2	0	0	0	0	0	0	1	1	0	3	0	3	0	2	3	0	0	6	0	3	3	0	1	0	0	1	0	0	1	2	1	0	0	0	0	1	0	3	3	2	1	0	2
bin_3914	0	0	0	0	0	1	1	0	0	0	0	0	0	2	0	0	0	0	0	0	1	0	0	0	0	0	0	0	0	0	1	0	0	0	0	1	1	1	0	0	0	0	0	2	1	3	3	0	1
bin_39163	0	0	0	0	0	1	0	0	3	1	0	0	0	1	1	1	1	0	0	0	0	0	0	2	2	1	1	1	0	0	1	1	0	0	0	1	0	1	0	0	0	0	0	2	0	0	0	0	0
bin_3917	0	0	0	0	0	0	1	0	0	0	0	0	0	0	0	1	1	0	0	0	0	1	1	0	0	0	0	0	0	0	0	0	0	0	0	0	0	1	0	0	1	0	0	5	1	0	0	0	1
bin_39257	0	1	4	0	5	25	12	8	8	26	1	4	1	7	15	16	31	44	8	8	20	4	2	13	5	1	13	0	0	1	2	2	0	0	0	6	4	1	0	11	7	5	13	4	10	4	11	5	10
bin_39380	1	1	2	3	1	9	4	2	4	24	1	4	3	13	16	15	27	51	8	3	27	1	4	35	9	7	13	0	2	7	1	3	0	3	0	13	5	8	5	23	3	2	7	14	11	15	5	12	15
bin_39431	0	0	0	0	0	0	0	0	0	0	0	1	0	2	2	2	1	3	0	1	1	1	1	6	1	0	2	0	0	1	0	2	0	0	0	5	2	2	0	2	1	0	1	3	1	1	0	1	1
bin_39604	3	3	9	6	9	63	34	22	36	101	10	16	8	101	56	80	201	205	36	30	112	14	8	217	61	38	101	20	13	16	18	9	1	6	2	36	6	12	7	34	20	7	12	9	25	57	49	22	78
bin_39721	0	0	1	0	0	1	0	0	0	1	0	0	0	1	1	1	2	2	0	0	0	1	0	2	0	0	2	0	1	0	0	0	0	0	0	2	0	0	2	1	2	0	0	1	3	0	0	0	1
bin_39750	0	0	0	1	0	0	0	0	0	1	0	0	0	1	1	5	1	7	2	0	1	0	0	3	2	0	0	0	0	0	1	1	1	7	0	1	0	1	5	0	9	7	0	1	3	4	1	3	0
bin_39807	0	0	0	0	0	0	0	0	0	0	0	0	0	0	0	0	0	0	0	0	1	0	0	2	0	0	0	0	0	0	0	0	0	0	0	0	0	0	0	0	0	2	0	0	0	0	0	0	0
bin_39860	0	0	1	0	0	1	2	0	0	10	1	0	0	1	3	6	6	5	1	1	7	0	1	13	0	1	6	1	2	1	1	0	1	0	0	0	0	0	0	0	0	1	0	2	0	1	2	1	2
bin_39861	0	0	1	2	0	3	6	1	4	11	0	5	4	11	7	4	13	17	2	6	12	3	0	31	10	1	14	0	3	4	1	0	0	0	0	3	0	0	0	4	0	1	3	1	1	4	1	0	0
bin_39871	0	0	3	3	2	8	6	2	6	23	1	2	2	12	8	16	24	24	9	8	20	5	6	43	13	5	16	5	10	6	1	0	0	0	1	7	2	0	0	3	1	1	2	6	3	9	4	1	5
bin_40188	0	0	2	0	0	2	0	1	0	1	0	0	0	1	1	0	2	0	0	0	1	0	0	2	0	2	3	1	0	1	1	0	0	0	0	0	0	0	0	0	0	0	0	0	0	0	0	0	0
bin_40228	1	0	2	0	1	3	2	0	2	8	1	0	1	6	11	6	18	21	5	2	8	0	1	19	6	8	12	1	2	2	0	1	1	1	2	14	4	4	3	8	5	0	1	7	3	13	7	1	11
bin_40242	0	0	0	1	0	3	2	0	2	4	0	0	0	1	0	4	4	13	2	2	7	0	1	3	0	0	2	0	0	1	0	0	0	0	0	3	0	1	1	1	0	1	0	1	1	8	1	1	4
bin_40258	0	3	0	0	0	3	1	2	0	4	0	0	1	3	1	1	3	7	3	0	5	0	2	10	0	6	3	2	2	3	0	0	0	1	0	1	0	1	0	0	3	1	1	4	3	6	5	0	4
bin_40279	0	1	1	1	0	3	4	0	0	3	0	0	2	0	2	4	5	11	1	2	4	0	0	20	2	3	7	0	1	1	2	4	1	1	3	3	8	0	3	3	3	0	0	3	10	9	5	6	1
bin_4035	0	0	0	0	0	0	0	0	0	3	0	0	0	1	0	1	3	3	2	0	1	0	0	3	0	2	0	0	0	2	1	0	0	1	1	3	0	1	1	1	0	1	1	2	2	1	0	0	0
bin_40363	0	0	2	1	0	6	8	2	3	9	1	5	3	11	12	20	20	31	4	2	26	4	5	36	6	7	14	6	4	7	3	1	4	4	4	22	2	5	3	12	4	3	6	4	8	11	0	3	4
bin_4040	1	0	2	2	0	7	5	2	5	7	1	1	0	14	11	13	27	15	4	3	14	2	8	34	8	6	11	5	4	5	7	3	1	7	0	5	1	4	2	7	5	0	1	14	5	7	7	6	3
bin_40481	1	0	0	0	0	9	1	0	1	11	1	2	0	2	2	0	2	4	1	0	4	0	0	3	0	3	1	1	1	2	0	0	0	0	0	1	2	0	0	1	0	0	1	0	0	1	3	0	1
bin_40490	0	1	0	0	0	2	3	3	3	7	0	1	1	2	1	2	4	11	2	1	5	0	2	4	2	2	0	3	0	0	2	13	1	2	0	3	0	7	2	2	0	2	2	5	8	29	2	1	2
bin_40491	2	2	10	3	4	29	21	9	6	25	2	4	1	34	20	27	64	109	12	27	88	7	5	62	19	24	40	13	8	12	8	4	4	5	1	14	3	4	4	22	6	2	4	32	25	45	15	11	40
bin_40537	21	4	20	15	9	198	83	39	52	161	27	15	25	185	109	126	318	571	83	186	401	32	37	296	101	112	235	48	50	55	49	35	15	19	29	157	42	37	29	90	59	21	51	173	148	247	95	60	247
bin_40898	1	0	1	1	0	5	2	1	1	1	0	0	0	5	1	4	14	9	0	0	5	0	1	5	0	2	4	0	0	4	0	1	2	1	0	4	0	2	4	5	2	3	3	9	3	3	11	3	7
bin_41173	0	0	0	0	0	0	0	0	0	0	0	0	0	0	0	1	0	0	0	0	0	0	0	0	0	0	0	0	0	0	0	0	0	0	0	0	0	0	0	0	0	0	0	0	0	1	0	0	0
bin_41207	0	0	0	0	0	1	0	0	0	0	0	0	0	0	0	1	0	2	0	0	1	0	0	0	0	1	0	0	0	0	0	0	0	0	0	0	0	0	0	0	0	0	0	0	0	0	0	0	1
bin_41217	0	0	0	0	0	1	0	0	0	1	0	0	0	0	1	2	0	0	0	0	0	0	0	1	0	0	2	0	0	1	0	0	0	0	0	0	0	0	1	0	0	0	0	0	0	0	2	0	0
bin_41409	0	0	0	0	0	5	1	0	0	4	0	1	1	3	4	1	1	2	0	3	1	4	0	7	4	1	5	0	0	1	0	1	0	0	1	1	0	2	2	6	2	4	0	7	5	9	4	0	3
bin_41562	0	1	2	0	1	7	2	3	2	4	0	0	1	10	7	9	21	33	4	8	26	1	2	20	11	8	16	1	3	2	8	0	3	3	2	18	5	2	3	15	5	3	2	13	7	11	5	4	5
bin_41573	0	0	0	0	0	0	0	0	0	2	0	0	0	0	0	0	0	0	0	0	0	0	0	0	0	0	0	0	0	0	0	0	0	0	0	1	0	0	0	1	0	0	0	0	0	0	0	0	0
bin_41620	0	0	0	0	0	1	1	0	0	0	0	0	0	0	0	1	0	2	0	1	1	0	0	2	0	1	0	0	1	0	0	0	0	0	0	0	0	0	1	0	0	0	0	1	0	0	1	0	0
bin_41721	7	8	7	2	5	74	65	19	31	95	17	47	13	16	32	28	43	48	12	12	66	14	16	95	19	24	52	7	14	13	8	6	2	4	5	20	14	27	8	48	5	10	30	28	16	39	19	9	14
bin_41804	0	0	0	0	0	6	0	1	1	2	0	0	0	0	1	1	4	6	0	2	9	1	0	6	1	2	6	0	2	0	0	0	0	2	1	4	0	1	1	3	0	0	3	3	3	7	5	4	4
bin_41832	51	51	65	35	75	264	183	149	247	321	107	192	93	23	54	50	152	32	22	54	189	79	116	312	127	104	119	85	91	79	60	55	68	32	71	165	194	195	49	147	14	39	124	174	83	176	69	17	34
bin_41833	0	2	9	2	2	32	31	25	47	37	2	14	18	3	8	6	13	2	3	4	13	4	7	23	12	14	15	5	6	7	8	5	1	2	3	17	20	26	6	19	0	0	16	16	6	18	4	3	4
bin_41863	0	0	0	0	0	1	0	0	1	0	0	0	0	0	0	0	0	1	0	0	0	0	0	0	0	0	0	0	0	0	0	0	0	0	0	0	0	0	0	0	0	0	0	0	0	0	0	0	0
bin_41896	0	0	2	3	1	21	1	2	4	11	1	1	4	17	10	13	21	27	8	1	22	1	2	25	8	14	11	4	1	4	6	5	1	1	1	13	3	2	4	24	10	2	9	11	7	18	7	4	10
bin_42072	0	0	0	0	0	3	1	1	0	2	0	1	0	1	3	5	4	3	1	1	2	1	0	1	1	0	1	0	3	0	0	5	0	3	0	4	3	4	0	7	4	1	0	2	5	4	1	0	0
bin_42114	3	3	8	5	4	44	41	8	19	63	8	17	5	20	22	14	24	66	6	12	37	7	7	56	19	20	45	7	6	13	7	3	7	3	2	16	8	15	5	26	8	2	11	21	25	32	26	10	23
bin_42195	2	0	1	1	0	0	1	0	0	0	1	1	0	1	2	1	0	2	1	0	4	0	2	3	2	0	0	0	0	0	0	1	2	2	0	2	0	1	1	0	2	0	3	1	0	4	1	0	2
bin_42228	0	0	1	3	1	1	5	0	7	11	8	6	1	18	7	11	4	13	12	1	8	5	3	18	4	4	6	2	5	2	1	12	20	4	2	33	19	18	18	118	10	6	6	9	10	11	13	8	18
bin_42244	1	2	8	6	2	6	9	0	5	11	1	1	1	19	21	32	87	51	14	11	71	11	19	151	29	48	100	13	18	12	9	6	0	1	0	7	2	2	2	2	1	0	0	6	1	8	3	5	4
bin_42319	0	0	0	1	0	2	1	1	2	2	0	0	0	0	0	0	1	1	0	0	0	0	0	2	0	0	1	0	0	1	0	0	0	0	0	0	1	0	0	1	0	0	0	0	0	0	2	0	0
bin_42458	0	0	0	0	0	0	0	0	2	2	0	0	0	0	0	1	1	1	1	0	1	2	1	1	0	1	1	1	0	0	1	2	0	0	0	5	0	0	1	2	0	0	0	0	0	2	0	0	1
bin_42515	0	1	7	2	3	12	3	3	7	13	1	1	3	9	7	14	22	26	3	12	21	5	2	37	11	7	15	5	7	2	6	1	0	3	3	6	2	1	3	11	3	2	5	14	7	8	5	4	6
bin_42624	0	0	3	0	0	6	2	0	0	2	0	0	0	2	0	1	15	12	1	2	7	0	4	4	2	3	8	0	2	0	0	0	0	2	1	0	0	0	0	0	0	0	0	3	2	2	0	0	6
bin_43186	3	0	0	1	1	8	7	1	2	14	0	0	4	24	20	18	42	32	10	9	25	4	2	59	19	10	22	2	5	7	4	5	1	4	4	16	2	3	2	20	6	4	2	15	18	27	14	4	8
bin_43187	0	0	0	0	1	2	0	0	0	3	0	0	0	1	1	6	5	2	1	1	2	1	1	6	2	0	2	0	0	0	0	0	0	0	0	0	0	1	0	6	0	0	0	2	1	2	1	0	2
bin_43248	3	3	11	4	3	13	12	3	10	47	11	9	8	55	38	61	97	66	12	22	60	5	22	159	44	55	65	14	24	29	11	4	1	1	1	15	5	2	5	18	3	4	2	16	13	19	1	2	9
bin_43356	1	1	9	0	3	12	7	5	10	37	5	8	2	32	37	53	39	54	10	6	37	4	19	97	17	21	34	9	14	16	12	4	3	5	3	17	2	6	7	39	8	4	9	13	18	26	13	2	14
bin_43665	0	2	1	0	0	0	0	0	1	0	0	0	0	1	1	3	0	6	2	0	5	0	2	3	1	0	0	0	1	2	0	0	0	0	0	1	0	1	2	2	6	3	3	0	1	1	0	1	2
bin_4393	1	1	0	0	1	6	0	4	9	11	1	3	1	4	5	3	3	10	0	6	5	2	0	0	0	0	0	0	0	2	0	3	0	2	1	1	9	5	0	5	3	2	1	4	4	1	1	1	5
bin_4397	0	0	2	0	1	0	3	2	1	3	0	0	0	8	6	7	2	14	4	1	4	1	0	14	3	7	12	2	3	2	0	2	0	1	1	9	1	2	2	8	4	0	5	5	3	1	2	0	1
bin_44022	348	288	855	203	351	3155	2919	646	1028	4995	567	1854	503	1395	1584	1467	2845	3567	652	900	4534	673	847	8186	1312	1873	3592	729	803	1361	803	240	190	218	371	2104	786	1463	536	2287	326	542	1089	2403	1360	2879	1277	583	1237
bin_4445	0	0	1	0	0	1	0	0	0	2	0	1	0	0	0	0	1	1	0	0	2	0	1	1	1	0	0	0	0	0	0	0	0	0	1	1	2	1	1	1	0	0	0	2	1	1	0	2	1
bin_44476	2	0	9	3	1	3	4	4	11	49	5	4	5	73	21	39	23	22	9	9	9	6	12	124	9	17	22	2	10	12	10	5	1	2	1	10	1	0	1	6	5	4	2	17	17	5	1	1	8
bin_44559	3	0	12	3	3	142	37	10	12	67	6	6	6	29	55	62	109	93	27	28	217	8	33	221	38	34	77	17	30	47	25	32	4	26	26	210	35	40	17	122	47	30	65	95	156	24	4	1	5
bin_44981	2	0	0	0	0	3	3	0	1	17	1	1	1	3	4	3	15	8	2	3	6	2	5	30	4	3	7	1	1	3	2	0	0	1	1	4	0	1	0	3	0	2	1	2	4	5	3	0	0
bin_45004	0	0	0	0	0	3	1	0	0	1	0	0	2	0	0	0	3	0	0	0	1	0	1	1	2	0	0	0	1	0	2	1	0	0	0	0	0	2	0	2	0	0	0	5	1	0	0	0	0
bin_45037	0	0	0	2	1	1	0	0	3	6	2	1	2	46	43	59	26	56	11	14	2	4	1	3	0	0	1	1	1	1	0	0	0	1	1	1	1	0	1	5	11	5	1	6	12	4	0	1	10
bin_45109	0	0	0	0	0	0	0	0	0	0	0	0	0	0	0	0	0	2	1	0	0	0	0	0	0	0	1	0	0	0	0	0	0	0	0	1	0	0	0	0	0	0	0	0	0	0	0	2	0
bin_452	0	0	1	0	0	1	0	0	0	1	0	0	0	1	1	3	2	5	0	1	1	1	0	5	1	0	0	0	0	0	0	0	1	2	1	10	0	2	3	17	4	6	3	29	18	14	15	1	6
bin_453	0	0	0	0	0	2	1	0	0	3	2	4	0	0	3	1	1	1	1	1	2	1	1	2	2	0	1	1	3	1	1	0	2	2	0	13	3	8	3	13	2	3	8	14	9	7	10	1	6
bin_454	0	0	0	0	3	11	5	2	3	1	0	3	1	2	5	4	3	10	3	3	17	1	5	7	6	3	5	1	3	0	4	3	5	1	9	21	4	7	6	19	6	7	12	43	47	30	36	7	8
bin_45520	0	0	1	1	0	5	5	3	4	20	2	3	1	14	10	11	25	28	9	4	38	2	6	28	11	2	8	2	2	3	2	5	1	6	1	16	3	2	5	15	7	3	2	13	16	13	10	6	16
bin_45569	0	5	1	2	2	25	11	9	20	25	3	11	8	17	12	14	20	18	1	16	32	11	12	44	14	9	19	4	3	8	6	3	1	12	12	25	30	8	1	6	3	4	4	10	6	11	5	2	7
bin_45806	0	1	3	2	1	5	4	3	3	27	1	3	2	20	31	18	52	28	4	4	23	5	6	111	9	26	50	6	11	17	5	0	0	1	0	2	2	1	2	1	0	0	0	1	0	1	0	0	2
bin_45924	0	0	0	0	1	0	0	0	0	0	0	0	0	0	0	0	1	0	1	0	1	0	0	1	0	0	0	0	0	0	0	0	0	0	0	0	1	1	0	1	0	0	0	0	1	2	1	0	0
bin_46092	6	5	9	9	12	59	34	17	29	103	15	14	14	94	39	77	112	256	37	55	169	20	14	152	55	38	83	23	23	30	11	12	7	16	13	66	11	17	5	47	18	8	16	93	61	87	46	27	99
bin_46221	0	0	1	0	0	7	8	0	0	11	3	3	2	0	3	2	0	4	2	3	4	0	0	10	0	1	3	0	0	2	1	0	0	0	0	2	0	0	1	3	0	0	3	2	1	1	1	0	0
bin_46429	0	0	0	0	0	0	0	0	0	0	0	0	0	0	0	0	1	0	0	0	0	0	1	0	1	0	0	0	0	0	0	0	0	0	0	0	1	0	0	0	0	0	0	0	0	0	0	0	0
bin_46486	2	0	0	2	1	10	7	0	3	23	4	1	0	7	12	33	18	53	5	2	12	2	5	16	6	4	10	3	2	1	0	1	0	2	0	6	4	2	4	12	3	4	1	11	17	7	6	5	12
bin_46494	0	0	0	0	0	0	0	0	0	1	0	0	0	1	0	1	0	0	0	0	1	0	0	1	0	0	0	0	0	0	0	0	0	0	0	1	0	0	0	0	0	0	0	0	0	0	1	0	0
bin_46631	12	6	57	4	12	136	119	25	26	187	22	78	19	19	18	30	129	69	14	32	217	33	37	317	75	104	216	41	42	72	37	8	8	7	6	103	25	46	3	70	7	13	39	70	32	107	37	2	13
bin_46683	8	1	10	4	1	76	33	12	18	75	9	46	11	9	15	15	39	52	9	12	47	25	14	75	15	29	38	12	9	9	9	8	5	2	2	29	12	24	5	31	5	5	23	27	19	35	14	5	16
bin_47321	0	0	0	1	0	0	1	0	1	3	0	0	0	0	0	1	4	2	1	0	9	0	0	19	0	1	0	1	2	4	0	0	0	0	2	4	1	2	2	3	0	0	0	3	3	5	3	0	2
bin_5114	1	1	2	0	2	4	2	2	5	23	2	6	1	4	6	8	11	6	1	5	5	3	2	22	10	5	9	4	2	1	1	0	1	1	0	6	3	3	0	3	0	1	0	1	3	4	2	0	1
bin_5115	2	4	10	7	4	21	16	6	14	54	8	5	4	48	18	35	96	94	15	13	44	2	8	72	49	29	58	16	5	14	3	2	1	1	1	21	9	7	4	21	8	1	6	16	5	21	6	4	9
bin_5413	0	0	1	0	0	1	5	1	1	5	0	1	0	0	0	1	0	1	0	2	1	1	0	2	0	0	0	0	0	0	1	0	0	0	0	0	0	0	0	1	0	0	0	0	0	1	1	0	1
bin_554	7	2	18	4	4	58	36	22	29	106	11	11	5	69	47	68	99	156	31	49	96	3	17	126	41	43	74	17	23	17	17	9	3	3	6	31	11	9	8	35	14	7	14	44	31	59	48	19	56
bin_5620	0	0	0	0	0	0	0	0	0	0	0	0	0	1	0	0	0	0	0	0	0	0	0	0	0	0	0	0	0	0	0	0	0	0	0	0	0	2	0	0	0	0	0	0	0	0	0	0	0
bin_5734	0	0	1	0	0	0	0	0	0	2	0	0	0	1	2	0	0	0	0	1	1	0	0	5	0	1	0	1	0	2	0	1	0	0	0	3	0	0	0	2	0	0	0	0	1	3	2	0	1
bin_5769	4	2	0	1	0	4	1	1	5	8	3	1	0	2	12	5	9	14	4	3	16	1	3	11	4	3	9	2	5	3	4	3	1	5	2	7	4	5	1	11	3	8	0	6	17	12	4	2	13
bin_5771	0	0	1	0	0	1	1	0	2	2	0	2	1	2	1	3	3	6	1	0	8	0	0	5	0	0	4	0	3	1	0	1	0	0	0	2	0	1	1	2	0	0	1	3	2	10	1	0	1
bin_5873	0	1	3	1	0	15	4	1	3	5	2	1	1	10	6	10	16	31	10	14	17	1	3	22	11	6	10	2	5	2	4	1	1	1	1	5	2	1	2	7	3	0	1	9	9	10	6	3	17
bin_6084	1	5	5	4	8	41	11	4	24	33	12	4	12	8	10	23	47	27	0	13	20	7	8	47	15	8	12	8	16	8	6	9	1	4	9	30	12	40	6	34	4	12	13	20	14	116	20	8	37
bin_611	0	0	0	0	0	3	0	2	0	5	0	31	0	2	1	2	4	5	0	0	6	1	0	8	3	2	2	0	0	2	2	1	0	0	2	2	0	0	0	2	0	0	0	2	2	5	3	0	0
bin_6142	2	1	1	1	0	12	11	5	6	19	6	2	2	13	9	13	44	28	9	10	37	4	10	33	11	10	16	2	4	7	0	5	0	3	2	39	9	11	4	28	10	9	10	39	42	35	16	5	19
bin_6175	0	0	0	0	1	0	0	0	1	0	0	0	0	1	1	0	1	4	0	0	2	0	0	2	0	1	2	0	0	1	0	0	0	0	0	3	0	0	0	3	0	1	0	4	0	0	1	2	1
bin_6176	1	0	0	0	0	2	1	1	0	6	3	0	2	5	3	3	9	1	1	1	4	0	0	6	2	0	1	3	0	1	0	2	0	1	0	4	0	1	2	8	1	0	0	11	3	5	3	1	3
bin_6207	0	0	0	0	0	0	0	0	0	0	0	0	0	0	0	0	2	0	0	0	0	0	0	1	0	1	0	0	0	0	0	0	0	0	0	1	0	1	0	0	0	0	0	1	1	0	0	0	0
bin_6209	0	0	0	0	0	1	1	1	0	0	0	0	0	1	2	0	0	2	0	0	5	0	0	4	1	2	0	0	1	1	0	0	0	0	0	2	1	0	1	0	0	0	0	4	0	1	3	0	3
bin_6271	0	0	2	2	0	8	5	1	4	7	0	1	5	23	3	13	19	36	9	9	16	2	3	17	6	9	8	5	4	5	2	1	0	0	0	8	4	1	2	4	5	2	0	3	7	1	0	1	2
bin_6468	0	0	0	0	0	5	2	1	1	2	2	2	0	0	4	4	4	11	0	4	8	1	2	8	6	2	8	1	1	2	0	1	0	0	0	5	0	1	1	1	1	0	0	8	2	13	4	2	5
bin_6549	5	3	10	4	5	11	19	6	13	42	10	8	9	36	33	35	47	38	9	13	17	6	6	70	15	20	21	14	13	11	5	6	3	7	5	22	13	8	3	27	8	7	5	12	13	34	38	9	48
bin_6575	0	0	1	2	0	3	2	1	2	2	1	0	0	3	6	4	5	12	0	1	10	1	4	17	1	2	13	3	2	4	2	1	2	0	0	5	2	1	4	2	4	0	0	6	2	7	1	0	2
bin_6576	2	3	2	3	5	5	6	0	2	13	3	4	0	13	6	12	18	31	2	9	15	1	5	22	11	11	18	4	2	6	1	1	3	2	0	10	3	6	5	13	5	3	0	18	7	6	3	0	7
bin_6600	0	1	1	0	0	1	1	0	0	1	2	1	0	4	4	3	1	3	2	0	1	0	0	4	0	0	0	0	0	4	0	0	1	0	0	2	0	1	0	1	0	0	0	2	0	5	0	0	2
bin_662	0	0	1	0	2	23	3	2	0	18	1	2	0	13	17	9	8	43	8	13	36	6	0	14	4	6	16	5	6	5	0	1	2	0	2	20	1	6	4	28	11	5	3	10	17	2	1	0	2
bin_6650	0	0	1	0	0	1	0	0	1	0	0	0	0	2	0	3	5	1	1	0	1	0	1	1	0	1	0	1	2	4	0	1	0	1	0	0	5	0	0	3	1	0	0	3	2	3	0	0	2
bin_6656	5	1	2	4	3	56	29	16	23	102	8	11	10	77	53	91	100	112	32	28	71	4	11	104	16	25	64	19	17	22	14	1	0	1	2	3	5	2	0	7	0	2	1	5	5	2	2	2	6
bin_6727	4	0	0	0	2	13	8	1	2	17	2	3	2	13	14	6	18	16	9	4	11	2	0	19	5	0	4	2	0	4	5	1	0	2	0	7	1	6	0	5	4	2	2	8	8	8	1	1	7
bin_6776	0	1	1	0	1	0	1	0	0	0	1	0	1	2	2	1	3	1	2	1	1	0	1	3	1	2	1	2	0	0	0	0	1	0	1	0	0	1	0	2	0	0	0	4	2	3	4	0	2
bin_6804	0	0	0	0	0	0	0	0	0	0	1	0	0	3	0	5	0	1	2	0	1	1	1	9	2	0	2	0	0	1	0	0	0	0	0	7	0	0	2	0	0	3	0	2	1	1	0	1	3
bin_6819	1	0	5	1	0	11	4	5	5	11	0	0	1	8	16	22	29	63	6	20	29	1	1	22	5	7	6	4	1	3	1	4	1	2	0	6	1	1	3	12	3	1	3	13	16	15	5	5	6
bin_6894	1	0	0	1	0	0	0	0	0	3	2	1	0	2	1	1	0	3	0	4	3	0	0	6	5	0	1	0	1	3	2	0	0	1	0	3	0	2	1	2	0	0	0	1	4	2	0	0	1
bin_6919	0	0	1	0	0	11	0	2	1	5	0	0	0	1	6	0	10	8	2	2	6	3	2	10	3	4	3	1	0	1	0	0	0	2	1	6	2	3	4	1	3	4	3	7	4	10	3	4	5
bin_6962	0	0	6	4	2	23	20	11	16	31	10	6	6	54	34	23	74	78	10	29	91	6	10	107	28	29	77	18	20	18	10	4	2	3	2	14	4	1	3	2	2	1	3	7	0	3	3	2	0
bin_7128	0	0	0	0	0	0	0	0	0	1	0	1	0	2	1	0	4	3	1	0	6	0	1	2	6	0	2	0	1	1	0	0	0	0	0	2	0	0	0	0	0	1	0	0	2	3	0	0	3
bin_7129	0	1	0	0	0	6	0	0	1	2	0	0	0	4	2	9	2	10	3	0	2	0	0	5	5	1	3	1	0	4	0	0	0	0	0	2	0	0	0	1	2	0	0	0	0	3	2	0	1
bin_7285	1	0	1	0	0	0	0	0	0	0	0	0	0	0	0	0	0	0	1	0	0	0	0	0	0	0	0	0	0	2	0	0	0	0	0	1	1	0	1	0	0	0	0	0	1	0	0	1	0
bin_744	0	1	1	1	0	7	5	7	5	29	1	0	3	29	17	31	28	13	13	2	15	3	5	77	9	15	21	4	8	10	6	3	0	1	1	10	2	1	1	10	4	4	2	8	6	7	5	4	2
bin_7540	0	0	0	0	0	1	0	0	0	2	0	0	0	0	1	3	1	6	0	2	2	0	0	1	0	0	1	0	0	2	0	0	0	1	1	3	0	1	2	0	1	0	0	2	1	1	1	0	3
bin_7565	0	1	1	2	0	7	3	1	1	7	1	1	2	2	11	8	5	9	3	0	6	1	0	26	3	2	4	0	2	5	3	3	0	3	3	7	4	3	0	15	2	5	5	10	7	19	11	6	9
bin_7609	0	0	0	0	1	7	2	2	4	9	0	6	0	4	3	9	10	23	3	2	14	0	1	19	3	4	15	2	2	1	0	2	0	3	2	1	1	3	2	5	1	2	2	5	9	3	2	6	5
bin_771	5	1	7	3	7	47	19	13	32	58	3	9	5	44	23	27	54	108	25	22	62	5	5	52	18	17	39	10	10	28	3	6	2	10	7	20	11	9	6	32	13	6	13	40	22	26	16	12	25
bin_7951	9	8	12	6	16	181	115	30	62	193	23	84	21	42	46	36	71	109	20	26	110	17	31	137	40	51	95	11	17	26	18	8	4	8	3	49	20	53	15	76	11	20	49	33	44	79	44	20	34
bin_8	0	0	0	1	0	1	1	0	0	3	1	0	0	4	3	2	7	6	0	3	5	1	0	6	3	6	5	1	1	3	1	2	0	0	0	11	1	5	1	9	2	0	7	7	3	7	1	6	8
bin_8044	0	0	0	0	1	0	1	0	0	1	0	1	0	0	0	1	4	0	0	0	1	0	0	3	0	0	0	0	1	0	0	0	0	0	0	0	0	0	1	2	0	0	1	0	0	0	0	0	0
bin_8168	0	0	0	0	0	2	2	0	3	2	0	0	1	2	7	4	1	2	1	4	4	1	0	6	3	5	2	0	1	1	1	2	0	2	0	3	1	2	0	1	0	1	1	2	2	1	2	0	2
bin_8260	0	3	6	3	2	24	12	7	8	31	5	1	6	32	16	22	65	86	12	29	73	7	7	67	26	25	56	4	8	15	6	2	3	3	1	12	6	5	1	12	1	1	3	13	19	20	7	2	12
bin_8312	0	0	0	1	0	1	2	0	0	1	0	0	0	2	3	1	2	5	1	0	2	1	3	3	0	4	2	0	0	0	0	1	0	2	0	1	0	0	0	1	0	1	1	1	1	3	0	2	1
bin_8375	0	0	2	0	0	2	0	1	1	1	0	0	0	8	2	1	4	5	0	2	4	1	2	2	0	2	6	0	0	0	0	1	0	1	0	2	0	2	1	1	2	2	1	5	7	5	5	0	6
bin_8567	0	0	0	0	1	1	2	0	2	4	1	0	0	2	1	6	7	6	1	0	4	1	1	9	1	1	2	1	1	1	1	0	0	0	0	2	0	0	0	0	0	0	0	0	1	0	2	0	1
bin_8568	0	0	3	0	2	13	5	0	11	32	5	1	2	26	10	28	41	34	9	4	24	4	4	67	17	9	10	4	2	3	6	0	0	1	1	6	3	0	0	1	2	1	1	6	0	7	7	1	7
bin_8591	1	0	0	1	0	7	7	4	2	14	3	2	3	11	4	11	19	16	4	0	11	0	6	22	5	9	13	2	2	4	1	0	0	1	1	6	1	0	5	0	0	0	0	5	4	1	0	1	3
bin_8694	0	0	0	0	0	0	0	0	0	0	0	0	0	0	0	0	2	0	0	0	0	0	0	3	0	0	2	0	0	0	0	0	0	0	0	0	0	0	0	0	0	0	0	0	1	0	0	0	0
bin_8707	0	1	0	0	0	1	0	0	0	1	0	2	0	0	0	0	0	2	0	0	2	0	2	2	0	0	0	0	0	3	0	1	0	0	0	3	1	0	0	4	0	0	0	0	0	0	0	0	0
bin_8726	1	2	1	0	0	3	3	2	2	13	1	4	2	5	8	5	15	18	1	3	14	3	2	22	12	2	6	0	3	6	0	1	1	3	0	3	0	3	6	5	1	2	0	8	6	8	5	0	2
bin_8749	0	0	0	1	2	0	1	0	1	1	0	2	1	2	1	1	2	9	1	3	1	0	0	11	1	3	0	2	1	0	0	4	1	0	0	4	1	4	2	5	1	2	1	3	5	2	3	1	5
bin_8834	4	2	6	2	1	23	13	5	15	51	12	5	2	7	6	6	35	15	0	10	33	5	8	49	26	10	14	7	5	9	5	3	1	1	5	13	6	6	4	26	4	0	6	8	9	29	7	4	11
bin_8989	0	0	2	2	0	3	0	0	3	11	1	0	1	7	8	3	7	24	1	1	24	1	4	14	3	1	8	2	1	3	1	1	0	1	0	10	0	2	2	5	8	0	6	9	15	10	5	4	10
bin_9038	0	0	0	1	0	4	2	0	0	2	0	0	0	4	0	0	8	5	1	0	7	0	0	5	0	1	4	1	1	6	0	0	0	0	0	3	0	2	1	0	3	0	0	1	2	9	6	2	2
bin_9059	0	0	3	1	0	0	1	0	0	2	0	1	1	8	0	4	0	2	0	1	4	0	0	13	0	1	1	0	2	0	0	0	0	0	1	2	0	1	0	5	0	4	0	1	2	4	0	2	1
bin_906	6	2	5	1	2	42	8	11	15	38	4	7	8	25	19	20	63	92	18	16	64	8	6	56	24	16	31	13	5	7	4	4	1	1	1	8	3	10	4	9	5	0	3	18	10	16	22	6	36
bin_9061	5	0	3	1	3	5	4	2	6	24	4	1	2	31	26	13	17	29	6	6	22	3	6	45	10	9	12	2	11	13	5	3	1	5	1	16	3	10	2	16	1	3	6	7	15	14	7	6	9
bin_9180	0	0	2	0	0	4	3	1	5	5	0	0	0	5	3	9	11	17	10	6	15	1	4	25	6	9	17	2	0	5	0	2	0	1	0	0	1	2	0	1	1	1	0	1	0	2	5	1	2
bin_9299	0	1	1	2	2	4	8	2	7	19	3	2	2	17	13	28	24	14	4	9	10	3	2	35	8	9	21	2	8	6	8	4	0	4	2	7	1	0	2	10	4	1	1	11	10	7	5	0	6
bin_9308	1	0	2	0	0	2	1	1	1	6	0	1	0	1	2	2	6	14	2	0	3	1	2	3	2	2	6	1	1	1	2	0	1	1	0	7	0	2	0	2	0	0	2	9	1	3	1	2	1
bin_9359	8	9	7	6	4	68	31	12	16	87	7	12	12	71	60	57	134	247	35	63	174	11	12	110	41	31	58	18	15	23	11	10	4	12	7	35	16	7	7	39	24	6	12	41	51	49	33	8	44
bin_9551	1	0	3	0	0	9	2	0	1	14	1	1	1	6	7	11	14	9	4	3	17	4	3	22	7	8	16	3	2	5	0	0	0	1	4	11	3	2	5	11	1	1	10	9	8	13	9	4	11
bin_9552	9	1	10	0	2	23	12	4	5	20	3	2	2	9	13	11	32	34	6	9	42	3	13	52	14	15	28	5	7	8	5	3	0	7	7	36	4	6	4	17	0	3	7	31	25	13	17	2	20
bin_9553	0	1	4	0	0	3	1	0	0	3	0	1	0	9	1	4	19	12	1	4	11	0	1	14	3	3	3	1	2	0	0	1	0	0	0	3	0	3	1	5	5	0	1	8	7	5	4	1	9
bin_9554	1	1	2	2	0	5	2	0	2	6	0	2	0	5	1	5	13	10	2	2	21	0	1	11	3	2	8	2	3	3	1	0	1	0	0	7	1	2	3	7	7	1	2	14	10	9	7	2	9
bin_9644	9	3	15	5	4	38	17	8	18	57	13	8	4	75	31	43	110	158	22	34	120	15	10	125	54	42	81	13	18	17	11	5	7	8	10	36	16	11	12	29	13	12	14	28	32	46	20	13	22
bin_9784	0	0	1	0	1	8	6	1	3	9	3	4	0	5	1	3	10	18	3	0	2	0	0	9	0	2	2	0	2	2	0	3	1	1	2	1	5	5	2	17	13	4	8	12	8	9	3	5	14
bin_9807	6	4	13	4	6	33	33	11	36	154	12	20	11	38	43	89	114	87	18	25	97	15	19	215	52	56	76	14	25	20	18	5	2	1	2	9	4	4	1	8	5	3	7	14	9	10	4	2	12
bin_9834	1	1	2	0	1	3	2	1	4	9	2	3	0	1	2	4	14	5	0	1	1	1	10	16	0	2	2	1	1	3	4	1	1	1	0	8	0	7	0	7	1	1	1	4	3	4	4	0	4
bin_9839	0	0	0	0	0	1	1	1	1	0	1	0	0	0	1	4	1	11	0	1	3	0	1	5	1	0	0	1	1	0	0	0	0	1	1	3	0	5	2	3	0	0	2	4	11	10	4	0	6
bin_9867	11	4	31	9	8	66	59	13	30	134	16	41	10	41	48	57	92	127	22	32	116	16	18	157	35	46	101	21	22	36	22	9	2	6	4	55	14	22	11	65	13	11	27	42	35	56	24	21	30
g10007	0	0	0	0	0	0	0	0	0	0	0	0	1	0	0	4	0	0	0	0	0	0	0	2	0	0	0	0	0	0	0	0	0	0	0	0	0	0	0	2	0	0	1	3	0	0	0	0	0
g10045	0	1	0	0	0	0	0	0	0	0	0	0	0	0	2	1	1	0	0	1	1	0	0	1	1	0	0	1	0	0	0	0	0	0	0	3	1	0	0	0	1	1	0	0	0	0	1	0	0
g10105	0	0	0	0	0	1	1	0	1	1	0	0	0	0	1	0	1	1	0	0	0	0	0	1	0	0	0	1	0	1	0	0	0	0	1	0	0	1	2	3	0	0	0	0	0	0	1	1	4
g10106	0	0	0	0	0	0	1	0	0	1	0	0	0	0	0	2	1	0	0	0	0	1	0	0	0	1	0	1	0	0	0	0	0	0	0	1	1	2	2	0	0	0	0	0	0	0	0	1	0
g10113	0	0	0	0	0	0	0	0	0	0	0	0	0	1	0	1	3	1	2	2	0	0	0	1	0	0	0	0	0	0	0	1	0	0	0	0	0	0	2	3	0	0	0	1	0	1	0	0	0
g10116	0	0	0	0	0	0	0	0	0	1	0	0	0	0	0	2	0	0	1	0	2	0	0	0	0	2	0	1	1	0	0	0	0	0	0	0	0	0	0	1	0	0	0	0	0	0	0	0	0
g10121	0	0	0	0	0	2	1	0	0	4	0	0	0	1	1	0	1	4	0	2	5	0	0	1	1	1	5	0	1	0	0	0	0	0	0	1	0	0	1	3	0	1	0	0	1	1	1	0	0
g10131	1	0	0	0	0	2	3	2	2	3	0	3	2	1	1	4	3	9	0	0	4	1	2	4	1	2	6	0	0	4	0	2	0	0	0	0	2	0	1	2	0	0	0	3	2	6	1	0	4
g10192	0	0	0	0	0	1	0	0	0	0	0	1	0	0	0	0	3	0	0	0	3	0	0	3	0	1	1	0	0	0	0	0	0	0	0	0	0	0	0	0	0	0	0	0	0	0	0	0	0
g10193	0	0	0	0	0	0	0	0	0	0	0	0	0	0	0	0	0	0	0	0	0	0	0	0	0	0	0	0	0	0	1	0	0	0	0	0	0	0	0	0	0	0	0	0	0	1	0	0	1
g10209	0	0	0	0	1	1	0	0	4	0	0	0	0	1	0	0	0	0	1	0	3	0	0	0	0	0	1	1	1	0	1	0	0	0	1	5	0	0	0	0	0	0	0	3	0	1	0	0	1
g10212	0	0	0	0	0	0	1	0	0	4	0	0	0	1	2	0	3	3	0	3	2	1	0	0	3	0	3	0	0	0	0	0	0	0	1	1	0	0	0	0	0	0	0	0	2	2	1	2	1
g10228	0	0	0	0	0	1	0	0	0	0	0	0	0	0	0	0	0	1	1	0	0	0	0	3	0	0	3	0	1	0	0	0	0	0	0	0	0	0	0	0	0	0	0	0	0	0	0	0	0
g1024	1	1	1	0	0	8	8	4	11	10	0	1	3	1	1	4	6	4	1	4	5	3	7	10	9	4	4	0	0	1	1	3	2	3	5	4	8	1	0	5	2	1	3	5	2	12	3	1	1
g10250	0	0	0	0	0	1	0	0	0	0	0	1	1	1	1	1	2	2	1	2	1	0	2	5	2	1	1	0	0	0	1	1	0	0	0	1	0	0	1	0	0	1	0	1	3	2	0	2	6
g10267	1	0	1	0	0	0	3	1	0	3	0	2	0	3	0	3	4	0	2	0	4	2	0	8	1	0	1	2	2	0	0	0	0	0	1	0	1	3	1	3	0	1	0	2	3	0	2	1	4
g10281	0	0	0	0	0	0	0	0	0	0	0	0	0	0	0	0	0	0	1	0	0	0	0	0	0	0	0	0	0	0	0	0	0	0	0	0	0	0	0	0	0	0	0	1	0	0	0	0	0
g10286	0	0	0	0	0	2	1	0	1	3	0	0	0	0	0	2	0	1	0	0	2	0	0	2	1	0	1	0	1	0	0	0	0	0	0	0	0	0	0	2	0	0	0	2	0	3	0	1	1
g10358	0	0	0	0	0	0	0	0	0	0	0	0	0	0	0	0	0	0	0	0	0	0	0	0	0	0	0	0	0	0	0	0	0	0	0	0	0	0	0	0	0	0	0	0	0	0	0	0	0
g10361	0	0	0	0	0	0	0	0	0	0	0	0	0	0	0	0	1	0	0	0	0	0	0	0	0	1	0	0	1	0	0	0	0	0	0	0	0	0	0	0	0	0	0	0	0	0	0	0	0
g10364	0	0	0	0	0	0	0	0	0	0	0	0	0	0	0	0	0	0	0	0	0	0	0	0	0	0	0	0	0	0	0	0	0	0	0	0	0	0	0	0	0	0	0	0	0	0	0	0	0
g10365	0	0	0	0	0	0	0	0	0	0	0	0	0	0	0	0	0	0	0	0	0	0	0	0	0	0	0	0	1	0	0	0	0	0	0	0	0	0	0	0	0	0	0	0	1	1	0	0	0
g10372	0	0	0	0	0	2	7	0	0	5	0	2	1	13	4	1	5	15	1	3	9	3	2	8	3	7	3	1	2	4	1	0	0	0	1	6	2	3	1	9	7	0	2	13	4	19	4	4	8
g10380	0	0	0	0	0	0	0	0	0	0	0	0	0	0	0	0	0	0	0	0	0	0	0	0	0	0	0	0	0	0	0	0	0	0	0	0	0	0	0	0	0	0	0	0	0	0	0	0	0
g10385	0	0	0	0	1	0	0	0	0	0	0	0	0	0	0	1	0	0	0	0	0	0	0	0	1	0	0	0	0	0	1	0	0	0	0	0	0	0	0	0	0	0	1	0	0	0	0	0	0
g1040	1	0	0	0	0	0	0	0	0	0	1	0	0	0	0	1	1	0	0	0	1	0	0	0	0	0	0	0	0	0	0	0	0	0	0	0	0	0	0	1	1	0	0	0	0	2	0	0	0
g10430	0	0	0	0	0	23	4	4	1	9	2	1	0	3	0	5	9	25	0	8	11	3	4	11	4	2	7	6	0	1	1	0	1	0	0	3	2	0	0	4	0	0	0	4	1	1	2	1	4
g10459	0	0	0	0	1	0	1	0	0	4	0	1	0	1	1	1	1	1	0	1	0	0	1	2	7	0	1	0	1	2	0	1	0	0	0	5	1	1	0	0	0	0	0	1	1	0	0	2	1
g1047	0	0	0	0	0	0	0	0	0	1	0	0	0	0	0	0	0	0	0	1	0	0	0	0	0	0	0	0	0	0	0	1	0	0	0	0	0	0	0	0	0	0	0	0	0	0	1	0	0
g10634	0	0	0	0	0	0	2	1	0	0	0	0	0	0	0	0	0	0	0	0	0	0	0	0	0	0	1	0	0	0	0	0	0	0	0	0	1	0	0	0	0	0	0	0	0	0	0	0	0
g10652	0	0	0	0	0	0	0	0	0	0	0	0	0	0	0	0	0	0	0	0	0	0	0	0	0	0	0	0	0	0	0	0	0	0	0	0	0	0	0	0	0	0	0	0	0	0	0	0	0
g10785	0	0	0	0	0	0	0	0	0	0	0	0	0	0	0	0	0	0	0	0	1	0	0	0	0	0	0	0	0	0	0	0	0	0	0	0	0	0	0	0	0	0	1	0	0	0	0	0	0
g10796	0	0	0	0	0	0	0	0	0	1	0	2	0	1	0	0	0	0	0	0	2	0	1	0	2	0	1	0	0	2	0	0	0	0	0	0	0	0	1	0	0	0	0	0	1	0	1	0	1
g10835	0	0	0	0	0	0	0	0	0	0	0	0	0	0	0	0	0	0	0	0	0	1	0	0	0	0	0	0	0	0	0	0	0	0	0	0	0	0	0	0	0	0	0	0	0	0	0	0	0
g10836	0	0	0	0	0	0	0	0	0	0	0	0	0	0	0	0	0	0	0	0	3	0	0	1	0	0	1	0	0	0	0	0	0	0	0	0	0	0	0	1	0	0	0	0	0	0	0	0	0
g10840	0	0	0	0	0	0	0	0	1	0	0	0	0	0	0	0	0	1	0	0	0	0	0	1	0	0	0	0	1	1	0	0	0	0	0	0	1	0	1	0	0	0	0	0	0	0	0	0	0
g10848	0	0	0	0	0	0	0	0	0	0	0	0	0	0	0	0	0	0	0	0	1	0	0	0	0	0	0	0	0	0	0	0	0	0	0	0	0	0	0	0	0	0	0	0	0	0	0	0	0
g10873	0	0	0	0	0	0	0	0	0	0	0	0	1	0	0	1	1	0	1	0	1	0	0	0	0	0	0	0	0	0	0	0	0	0	0	1	0	0	0	0	0	0	0	1	0	0	0	0	0
g10918	0	0	0	1	1	1	0	0	0	4	0	0	0	0	2	0	0	0	0	0	0	0	0	1	0	1	0	0	0	0	0	0	0	0	0	2	0	0	0	0	0	0	0	0	0	0	0	0	0
g10923	0	0	0	0	0	0	0	0	0	1	0	0	0	0	0	0	0	0	0	0	0	0	0	1	0	0	0	0	0	0	0	0	0	0	0	1	0	0	0	0	0	0	0	0	0	0	0	0	0
g10924	0	0	0	0	0	0	0	0	0	0	0	0	0	0	0	0	0	1	0	0	0	0	0	0	0	0	0	0	0	0	0	0	0	0	0	0	0	0	0	0	1	0	0	0	0	0	0	0	0
g10929	0	0	0	0	0	0	0	0	0	0	0	0	0	0	0	0	0	0	0	0	0	0	0	0	0	0	0	0	0	0	0	0	0	0	0	0	0	0	0	1	0	0	0	0	1	0	0	0	0
g10942	0	0	0	0	0	1	0	0	0	0	0	0	0	0	0	0	1	1	0	0	0	0	1	0	0	0	0	0	0	0	0	0	0	0	0	0	0	0	0	0	0	0	0	0	0	0	0	0	0
g1098	0	0	0	1	0	1	0	0	0	0	0	0	0	0	0	1	0	1	0	0	0	0	0	1	0	0	0	0	0	0	0	0	0	0	0	0	0	0	0	0	0	0	0	0	0	0	0	0	0
g10997	0	0	2	0	1	0	0	0	0	2	0	0	0	5	7	2	1	3	1	0	7	0	3	9	3	1	1	1	3	0	2	0	0	0	0	1	0	1	0	0	0	0	0	0	1	1	2	2	0
g11028	1	0	0	0	0	1	1	0	0	1	0	0	0	1	0	1	1	1	0	1	0	0	0	0	0	0	0	0	0	0	0	0	0	0	0	1	0	0	0	0	1	0	1	2	2	7	0	4	6
g11030	1	0	0	0	0	0	0	0	0	2	0	0	0	1	0	2	0	2	0	0	1	0	1	0	0	0	0	0	0	0	0	0	0	0	1	2	0	0	1	0	3	1	0	0	1	0	1	1	8
g11056	0	0	0	0	0	0	0	0	0	1	0	0	0	0	0	0	0	0	0	0	0	0	0	2	0	0	0	0	0	0	0	0	0	0	0	0	0	0	0	1	0	0	0	0	0	0	0	0	0
g11080	0	0	0	0	0	1	0	0	0	0	0	0	0	0	0	0	0	1	0	0	0	0	0	0	1	0	0	0	0	0	0	0	0	0	0	0	0	0	0	0	0	0	0	0	0	0	0	0	0
g11091	0	0	0	1	0	0	0	1	0	0	0	0	0	0	0	0	0	0	0	0	0	0	0	0	0	0	0	0	0	0	0	0	0	0	0	0	0	0	0	0	0	0	0	0	0	0	0	0	1
g111	0	1	0	0	0	0	2	0	0	2	0	0	1	0	1	0	0	0	0	0	1	0	0	1	0	1	1	0	0	0	0	0	0	0	0	0	1	3	0	0	1	1	1	3	0	0	1	0	0
g1110	0	0	0	0	0	0	0	0	0	0	0	0	0	0	0	0	0	0	0	0	0	0	0	0	0	0	0	0	0	0	0	0	0	0	0	0	0	0	0	0	0	0	0	0	0	0	0	0	0
g11104	0	0	0	0	0	0	0	0	0	0	0	0	0	0	0	0	0	0	0	0	0	0	0	0	0	0	0	0	0	0	0	0	0	0	0	0	0	0	0	0	0	0	0	0	0	0	0	0	1
g11109	0	1	0	0	0	0	0	0	0	0	0	0	1	2	1	2	2	1	0	0	1	0	0	3	1	0	0	1	0	4	0	0	0	1	0	0	1	0	1	4	0	0	0	0	0	0	0	0	0
g11120	0	0	0	0	0	0	1	0	0	0	0	0	0	0	0	0	2	3	0	0	1	1	0	4	1	0	1	1	0	1	1	0	0	0	0	0	0	0	0	0	0	0	0	0	0	2	0	0	0
g11126	0	0	0	0	2	5	5	0	2	6	0	0	1	7	2	2	16	28	3	10	7	1	1	6	3	5	1	0	3	0	1	0	0	0	0	2	1	0	0	3	1	1	0	4	1	7	2	1	6
g11140	6	0	0	0	0	0	0	0	0	0	0	0	0	0	0	0	0	0	0	0	0	0	0	0	0	0	0	0	0	0	0	0	0	0	0	0	0	0	0	0	0	0	0	0	0	0	0	0	0
g11166	1	0	0	0	0	0	0	0	0	0	0	0	0	1	0	0	0	1	0	0	0	0	0	2	1	0	0	0	0	0	0	0	0	0	0	0	0	0	0	0	0	0	0	1	0	0	0	0	0
g1117	0	0	0	0	1	0	0	0	0	0	0	0	0	0	0	0	0	0	0	0	0	0	0	0	0	1	0	0	0	0	0	0	0	0	0	1	0	0	0	0	0	0	0	0	0	0	0	0	0
g11195	0	0	0	0	0	0	0	0	0	5	0	1	0	0	0	0	0	0	0	0	0	0	0	0	0	1	0	0	0	1	0	0	0	0	0	0	0	0	0	0	0	0	0	0	0	0	1	0	0
g11224	0	0	0	0	0	0	1	0	0	2	0	0	0	0	0	0	0	0	0	0	0	0	0	0	0	0	0	0	0	0	0	0	1	0	0	0	0	0	1	0	0	0	0	0	0	0	0	0	0
g11298	0	0	0	0	0	0	0	0	1	0	0	0	0	0	1	0	0	1	0	0	0	0	0	6	0	0	1	1	0	0	0	0	0	0	0	0	0	0	0	0	0	0	0	0	3	1	0	0	0
g11302	0	0	0	0	0	1	0	0	0	0	0	0	0	0	0	1	1	0	0	0	0	0	0	6	1	1	0	0	0	2	0	0	0	0	1	1	0	1	0	1	0	0	0	0	0	1	0	0	0
g11309	94	61	84	30	58	361	242	180	341	481	117	189	141	26	98	69	207	61	42	78	228	108	154	370	140	175	153	104	133	117	88	70	50	63	108	306	261	224	46	186	28	58	149	219	81	221	79	32	49
g1137	0	0	0	0	0	3	0	1	1	6	1	0	0	1	2	4	2	0	0	1	1	0	0	1	2	1	2	0	0	0	0	0	0	0	0	1	0	2	1	0	0	0	0	1	1	3	1	1	5
g11395	0	0	0	0	0	0	1	0	0	1	0	0	0	0	0	1	1	0	1	0	0	0	0	0	1	0	1	0	0	1	0	0	0	0	0	0	0	0	0	0	0	0	0	0	0	0	0	0	0
g11409	0	0	0	0	0	0	0	0	0	0	0	0	0	0	0	0	0	0	0	0	0	0	0	0	0	0	0	0	0	0	0	0	0	0	0	0	0	1	0	1	0	0	0	0	0	1	1	0	0
g11421	0	0	0	0	0	0	0	0	0	0	0	0	0	0	0	0	0	0	0	0	1	0	0	0	0	0	0	0	0	0	0	0	0	0	0	0	0	0	0	0	0	0	0	0	0	0	0	0	0
g11423	0	0	0	0	0	2	0	0	0	0	0	0	0	0	0	0	2	0	1	0	1	0	0	3	1	0	0	0	0	0	0	0	0	0	0	0	0	0	0	0	0	0	0	1	0	2	0	0	0
g11436	0	0	1	1	0	2	2	0	1	2	0	1	1	2	2	3	8	2	4	1	0	0	1	11	6	3	13	2	1	1	2	1	0	0	0	0	0	0	0	0	0	0	0	0	0	1	1	0	0
g1144	0	0	0	0	0	1	0	0	0	0	1	0	0	0	0	1	0	0	1	0	0	0	0	3	2	0	0	0	0	1	0	0	0	0	0	1	0	1	0	1	1	1	0	1	1	0	0	0	0
g11454	0	0	0	0	0	0	0	0	0	0	0	0	0	0	0	1	0	0	0	0	0	0	0	0	0	0	0	0	0	0	0	0	0	0	0	0	0	0	0	0	0	0	0	0	0	0	0	0	0
g1146	0	0	0	0	0	1	0	0	0	1	0	0	0	0	1	1	2	1	0	0	1	1	0	0	1	1	2	0	0	1	0	1	0	0	0	1	2	1	0	0	0	0	1	2	0	1	0	0	0
g11460	0	0	0	0	0	0	0	0	0	0	0	0	0	0	1	0	1	0	0	0	0	0	0	0	0	0	0	0	0	0	0	0	0	0	0	0	0	0	0	0	0	0	0	0	0	0	1	0	0
g11464	0	0	0	0	0	0	0	0	0	0	0	0	0	0	0	0	0	0	0	0	0	0	0	0	0	0	0	0	0	0	0	0	0	0	0	0	0	0	0	0	0	0	0	0	1	0	0	0	0
g11478	0	0	0	0	0	0	0	0	0	1	0	0	0	0	0	0	0	0	0	0	0	0	0	0	1	0	0	0	0	0	0	0	0	0	0	0	0	0	0	0	0	0	0	0	1	0	0	0	0
g11479	0	0	0	0	0	0	0	0	0	0	0	0	0	0	0	0	0	0	0	0	0	0	0	0	0	0	0	0	0	0	0	0	0	0	1	1	0	0	0	0	0	0	0	0	0	0	0	0	0
g11492	0	0	0	0	0	1	0	0	0	0	0	0	0	0	0	0	0	0	0	0	0	0	0	0	0	0	0	0	0	0	0	0	0	0	0	0	0	0	0	0	0	0	0	0	0	0	0	0	0
g11524	0	2	11	1	2	4	4	3	6	5	3	14	4	54	8	270	41	17	13	22	10	3	6	76	21	35	126	27	8	2	47	6	1	8	4	491	12	9	22	13	22	51	9	203	71	26	27	40	23
g1153	0	0	0	0	0	0	0	0	1	1	0	0	0	0	0	0	0	0	0	1	1	0	0	0	0	0	0	0	0	1	0	0	0	0	0	1	0	1	0	0	0	0	0	0	0	0	0	0	0
g11535	0	0	0	0	0	0	0	0	0	0	0	0	0	0	0	0	0	0	0	0	0	0	0	0	0	0	0	0	0	0	0	0	0	0	0	0	0	0	0	0	0	0	0	0	0	0	0	0	0
g11541	0	0	0	0	0	2	1	0	0	0	0	0	0	0	0	0	4	5	0	0	4	1	0	12	1	1	3	0	0	1	0	0	0	0	0	3	0	0	0	1	0	0	2	0	0	2	0	1	0
g11545	0	0	0	0	0	2	0	1	1	2	0	0	2	2	0	1	1	0	1	1	1	1	1	1	1	0	1	0	0	0	1	0	0	0	3	0	1	0	0	0	0	0	1	1	0	2	0	0	0
g11551	0	0	1	0	0	2	0	3	1	0	0	1	0	2	0	1	2	11	0	2	0	1	0	3	0	1	3	0	1	2	0	0	1	0	0	0	2	1	0	3	2	0	0	3	3	7	3	1	3
g11556	0	0	0	0	0	0	0	0	0	0	0	0	0	0	0	0	0	0	0	0	0	0	0	0	0	0	1	0	0	0	0	0	0	0	0	0	0	0	0	0	0	0	0	0	0	1	0	0	0
g11557	1	0	0	2	0	0	1	0	0	1	0	1	0	1	4	5	8	6	1	1	4	0	2	4	1	0	5	2	1	0	1	0	0	0	0	4	0	0	1	1	0	0	1	1	0	1	0	2	3
g11573	0	0	0	0	0	0	0	0	0	0	0	0	0	0	0	0	0	0	0	0	0	0	0	0	0	0	0	0	0	0	0	0	0	0	0	0	0	0	0	0	0	0	0	0	0	0	0	0	0
g11581	0	0	0	0	0	0	0	0	0	2	0	0	0	1	0	0	2	2	0	0	5	2	2	5	2	1	1	0	0	0	0	0	0	0	0	2	0	0	1	0	1	0	1	1	2	1	0	0	0
g11589	0	1	0	0	0	0	0	0	1	0	0	0	0	0	1	0	1	0	0	1	1	0	0	0	0	0	0	0	1	1	0	0	0	0	0	0	0	0	0	0	0	0	0	1	0	1	0	0	0
g11590	0	0	0	0	0	0	0	0	0	0	0	0	0	0	0	0	2	0	1	0	0	0	0	0	0	0	0	0	0	0	0	0	0	0	0	0	0	0	0	0	0	0	0	0	0	0	0	0	0
g11668	0	0	0	0	0	0	0	0	0	0	0	0	0	0	0	0	0	0	0	0	0	0	0	0	0	0	0	0	0	0	0	0	0	0	0	0	0	0	0	0	0	0	0	0	1	0	0	0	0
g11684	0	0	0	0	0	0	1	0	0	1	0	0	0	0	0	0	0	0	0	0	0	0	0	3	0	0	0	0	0	1	0	0	0	0	0	0	0	0	0	0	0	0	0	0	0	0	0	0	0
g11757	1	0	1	0	0	2	0	0	0	1	0	0	0	4	0	0	1	1	0	0	3	0	0	17	0	0	0	0	1	2	0	0	0	0	0	1	0	1	0	1	2	0	0	2	1	2	0	0	0
g118	0	0	0	1	0	1	0	0	0	0	0	0	0	0	1	0	0	0	0	0	0	0	0	0	1	0	1	0	0	0	0	0	0	0	0	0	1	1	0	2	0	0	0	1	1	0	0	0	0
g11806	0	0	0	0	0	0	0	0	0	0	0	0	0	0	0	2	0	0	0	0	0	0	0	1	0	0	0	0	0	0	0	0	0	0	0	0	0	0	0	2	0	0	0	0	0	0	0	0	1
g11825	0	0	0	0	0	1	3	0	0	1	0	0	0	0	0	1	0	0	0	0	0	0	0	1	0	0	0	0	1	0	0	0	0	0	0	0	0	0	0	0	0	0	0	0	0	0	0	0	0
g11848	0	0	0	0	0	0	1	0	0	0	0	0	0	0	0	0	1	0	0	0	2	0	0	1	0	0	1	0	0	0	0	0	0	0	0	0	0	0	0	0	0	0	0	0	0	0	0	0	0
g11883	0	0	0	0	0	3	0	0	0	0	0	0	0	0	0	0	1	0	0	0	0	0	0	0	0	0	0	0	0	0	0	0	0	0	0	1	0	0	0	0	0	0	0	0	0	0	0	0	0
g11895	0	0	0	0	0	6	2	0	1	2	0	0	0	3	3	0	1	6	2	0	1	0	1	0	0	1	0	1	1	0	0	0	1	0	1	0	1	0	0	0	0	0	2	0	0	0	2	0	1
g11901	0	0	0	0	0	1	0	0	0	1	0	0	0	0	0	0	1	0	0	0	0	0	0	0	0	0	0	0	0	0	0	0	0	0	0	0	0	0	0	0	0	0	0	0	0	0	0	0	0
g11948	0	0	0	0	0	0	0	0	0	0	0	0	0	0	0	0	1	1	1	0	0	1	0	2	0	1	1	0	0	1	0	0	0	0	0	1	0	0	0	1	0	0	0	0	0	1	0	0	0
g11950	0	0	0	0	0	1	0	1	0	0	0	0	0	2	0	0	0	1	0	0	1	0	0	3	0	0	2	0	0	3	0	0	0	0	0	3	0	0	0	4	0	0	0	0	0	0	1	1	0
g11997	0	0	0	0	0	1	0	0	0	0	0	0	0	0	0	1	1	1	0	0	2	0	0	0	0	0	0	1	1	0	0	0	0	1	0	0	0	1	0	1	0	0	0	0	0	1	0	0	0
g1201	0	1	0	0	0	2	0	0	0	1	1	0	0	0	3	0	0	0	0	0	2	1	0	1	0	1	0	0	0	0	0	0	0	0	0	0	0	0	0	1	0	0	0	0	0	0	1	0	0
g12013	0	0	0	0	0	1	0	0	0	0	0	0	0	0	1	0	1	0	0	0	2	0	0	1	1	0	1	1	0	0	0	0	0	0	0	2	0	0	0	0	0	0	0	0	0	1	0	1	0
g1202	0	0	0	0	0	2	0	1	0	1	0	1	0	0	1	0	1	1	0	0	4	1	1	0	0	0	0	0	0	0	1	2	0	0	0	0	1	0	0	0	0	0	0	0	0	0	1	0	1
g12038	0	0	0	0	0	0	0	0	0	1	0	0	0	0	0	0	0	2	0	0	0	0	0	2	0	0	0	0	0	0	0	0	0	0	0	0	0	1	0	1	0	0	0	0	0	0	0	0	0
g12098	0	0	0	0	0	0	2	0	0	2	0	0	0	0	1	1	3	3	1	1	0	0	1	2	0	1	0	1	0	0	1	0	0	0	0	0	0	0	0	0	0	0	0	1	0	1	0	0	0
g12101	0	0	0	0	0	0	0	0	0	1	0	0	0	0	0	0	0	1	0	0	0	0	0	0	0	0	0	0	0	0	0	0	0	0	0	0	0	0	0	0	0	1	0	0	0	0	0	0	0
g12105	0	0	0	0	0	0	0	0	0	0	0	0	0	0	0	0	0	1	0	0	0	0	0	1	0	0	0	0	0	0	0	0	0	0	0	0	0	0	1	0	0	0	0	0	0	0	0	0	0
g12113	0	0	0	0	0	0	0	0	0	1	0	0	0	0	0	0	0	0	0	0	0	0	0	0	0	0	0	0	1	0	0	0	0	0	0	0	3	0	0	0	0	0	0	0	0	0	0	0	0
g12132	0	0	0	0	0	0	0	0	0	0	0	0	0	0	0	0	0	0	0	0	0	0	0	0	0	0	0	0	0	0	0	0	0	0	0	0	0	0	0	0	0	0	0	0	0	0	0	0	0
g12149	0	0	0	0	0	0	0	0	0	0	0	0	0	0	0	0	1	0	1	0	1	0	0	0	0	0	1	0	1	0	0	0	0	0	0	0	0	0	0	0	0	0	0	0	3	0	0	0	0
g1215	1	0	0	1	0	0	0	0	0	0	0	0	0	0	0	1	0	3	0	0	2	0	0	0	0	0	0	0	0	0	0	1	0	0	0	1	1	0	0	0	0	0	0	0	2	0	0	1	1
g12150	0	0	0	0	0	0	0	0	0	0	0	0	0	0	0	0	0	1	0	0	0	0	0	0	0	0	1	0	0	0	0	0	0	0	0	0	0	0	0	0	0	0	0	1	0	0	0	0	0
g1216	0	0	0	0	0	0	1	0	0	2	0	0	0	0	3	3	0	0	0	0	2	0	1	3	0	1	3	5	1	1	0	1	0	0	0	0	0	2	1	2	0	0	0	0	4	2	0	2	2
g12172	0	0	0	0	0	0	0	0	0	0	0	0	0	0	0	0	0	0	0	0	0	0	0	0	0	0	0	0	0	0	0	0	0	0	0	0	0	0	0	1	0	0	2	0	0	0	2	0	0
g12188	3	2	5	1	0	2	4	1	4	16	4	4	1	15	17	18	21	32	4	7	15	2	5	62	10	18	18	8	3	4	4	1	0	1	0	6	2	2	2	4	4	1	6	7	2	6	7	1	6
g12261	0	0	0	0	0	0	0	0	0	0	0	0	0	0	0	0	0	0	0	0	1	0	0	1	1	0	0	0	0	0	0	0	0	0	0	1	0	0	0	0	0	1	1	1	2	0	0	0	0
g12283	0	0	0	0	0	0	0	0	0	0	0	0	0	0	1	2	0	2	1	0	0	0	0	0	0	0	0	0	0	0	0	0	0	0	0	0	0	1	0	0	0	0	0	1	0	0	0	0	0
g12311	0	0	0	0	0	0	0	0	0	0	0	0	0	0	0	0	0	0	0	0	1	0	0	0	0	0	0	0	0	0	0	0	1	0	0	0	0	0	0	2	0	0	0	1	0	0	0	0	1
g12340	0	0	0	1	0	0	1	0	0	1	1	0	0	0	0	1	0	1	0	0	0	0	0	2	0	0	0	0	0	2	0	0	0	0	0	0	0	0	0	0	0	0	0	0	0	0	0	0	0
g12341	0	0	0	0	0	0	0	0	0	0	0	0	0	0	2	0	3	0	0	0	0	0	0	4	0	0	0	0	0	0	0	0	0	0	0	0	0	2	0	0	0	0	0	0	2	1	0	0	0
g12353	0	0	0	0	0	0	0	0	0	0	0	0	0	0	0	0	0	0	0	0	0	0	0	0	0	0	0	0	0	0	0	0	0	0	0	0	0	0	0	0	0	0	0	0	0	0	0	0	1
g12443	0	0	0	0	0	0	0	0	0	0	0	0	0	0	0	0	0	1	0	0	0	0	0	0	0	0	0	0	0	0	0	0	0	0	0	0	0	0	0	3	0	0	0	0	0	0	1	0	0
g12470	2	0	1	0	0	4	1	1	1	6	0	0	0	2	1	1	4	7	1	4	10	0	1	6	2	3	2	2	0	2	0	1	0	2	0	4	0	0	0	0	0	0	1	1	3	8	3	2	4
g12472	0	0	0	0	0	0	0	0	0	0	0	0	0	1	0	1	0	0	0	0	0	2	2	1	0	0	0	0	1	0	0	0	0	0	0	0	0	0	0	0	0	0	0	0	0	0	0	0	0
g12494	0	1	0	0	0	5	2	0	0	2	0	0	0	0	0	0	5	2	0	2	3	0	1	8	1	1	1	0	0	1	3	0	0	0	1	3	0	0	0	1	0	0	2	2	1	2	1	0	3
g12518	0	0	1	0	0	0	0	0	0	0	0	1	0	0	1	1	1	4	0	0	1	1	0	5	0	0	1	0	0	0	0	0	0	0	0	2	0	0	1	0	0	0	0	1	2	1	0	0	0
g12569	0	0	0	0	0	0	0	0	0	0	0	0	0	0	0	0	0	0	0	0	0	0	0	1	0	0	0	0	0	0	0	0	0	0	0	0	0	2	0	0	0	0	0	0	0	0	0	0	0
g126	1	1	0	0	0	2	1	0	0	3	0	0	0	1	2	0	0	2	0	2	3	0	1	9	0	1	3	0	0	0	0	2	0	0	0	2	0	0	0	0	1	0	0	1	3	2	3	0	5
g12608	0	0	0	0	0	2	1	0	0	1	0	0	0	0	0	0	0	0	0	0	0	0	0	0	0	0	0	0	0	0	0	0	0	0	0	0	0	0	0	0	0	0	0	0	0	0	0	0	0
g12614	0	0	0	0	0	0	0	0	0	0	0	0	0	0	1	0	0	0	0	0	0	0	0	2	0	0	1	0	0	0	0	0	0	0	0	0	0	0	0	0	0	0	0	0	0	0	0	0	0
g1263	0	0	0	0	0	0	0	0	0	0	0	0	0	0	0	0	0	0	0	0	0	0	0	0	1	0	0	0	0	0	0	0	0	0	0	0	0	0	0	0	0	0	0	0	0	0	0	0	0
g12633	0	0	0	0	0	0	0	1	0	0	0	0	0	0	0	0	0	0	0	0	1	0	0	0	0	0	0	0	0	0	0	0	0	0	1	0	0	0	0	0	0	0	0	0	0	0	0	0	0
g1264	0	0	0	0	0	0	0	0	0	0	0	0	0	0	0	0	0	0	0	0	0	0	0	0	0	0	0	0	0	0	0	0	0	0	0	0	0	0	0	0	0	0	0	0	0	0	0	0	0
g1267	0	0	0	0	0	0	0	0	0	1	0	0	0	0	0	0	0	0	0	0	0	0	0	1	0	0	1	0	0	0	0	0	0	0	0	0	0	0	0	0	0	0	0	0	0	0	0	0	0
g1270	0	0	0	0	0	0	3	0	0	2	0	0	0	0	0	0	0	0	0	0	0	0	0	0	0	0	0	0	0	0	0	0	0	0	1	0	0	0	0	0	0	0	0	0	0	0	0	0	0
g1285	0	0	0	0	0	0	0	0	0	0	0	0	0	0	0	0	0	2	0	0	0	0	0	0	0	0	0	0	0	0	0	0	0	1	0	0	0	0	0	0	0	0	0	0	1	0	0	0	0
g1286	0	0	0	0	0	0	0	0	1	0	0	0	0	0	0	0	0	1	0	0	0	0	1	0	1	0	0	0	0	0	0	0	0	0	0	0	0	0	0	0	0	0	0	0	0	0	0	0	1
g1291	0	0	2	1	0	2	0	0	1	0	1	0	0	0	3	0	2	5	1	1	3	3	1	0	0	1	1	0	0	1	0	1	1	0	1	2	1	0	1	2	2	0	0	3	14	3	0	2	0
g13	0	0	0	0	0	0	0	0	0	0	0	0	0	0	0	0	0	0	0	0	0	0	0	0	0	0	0	0	0	0	0	0	0	0	0	0	0	0	0	0	0	0	0	0	0	0	0	0	0
g1304	0	0	0	0	0	0	0	0	1	2	0	0	0	0	0	0	0	3	0	0	0	0	0	0	0	0	0	0	0	0	0	0	0	0	0	0	0	0	0	2	0	0	0	0	0	0	0	0	0
g1315	0	0	0	0	0	0	0	0	0	0	0	0	0	0	0	0	0	1	0	0	0	0	0	0	0	0	0	0	0	0	0	0	0	0	0	0	0	0	0	0	0	0	0	0	0	0	0	0	0
g1320	0	0	0	0	0	0	0	0	0	1	0	0	0	0	0	0	0	0	0	0	0	0	0	0	0	0	0	1	0	0	0	0	0	0	0	0	0	0	0	1	0	0	0	0	0	0	0	0	0
g1321	0	0	0	0	0	0	0	0	0	0	0	0	0	0	0	0	0	0	0	0	1	0	0	0	0	0	0	0	0	0	0	0	0	0	0	0	0	0	0	0	0	0	0	1	0	0	0	0	0
g1327	0	0	0	0	1	0	1	0	1	3	0	0	1	4	0	2	1	3	0	1	0	0	0	4	2	2	0	0	0	0	0	0	0	0	0	4	2	1	1	5	2	0	2	2	8	3	2	0	3
g134	0	0	1	0	0	0	0	0	1	1	0	0	0	2	2	1	3	1	0	2	1	0	0	3	0	1	1	0	0	0	1	0	0	0	0	0	0	1	0	0	3	1	0	7	2	4	1	1	1
g1341	0	0	0	0	0	0	0	0	0	0	0	0	0	1	1	0	4	2	0	0	1	0	0	0	0	2	2	0	0	0	0	0	0	0	0	0	0	0	0	2	0	0	0	2	1	3	3	0	0
g1342	0	0	0	0	0	0	1	0	0	0	0	0	0	0	0	0	0	0	0	0	3	0	1	1	0	0	0	0	0	0	0	0	0	0	0	0	0	0	0	0	0	0	0	0	0	0	1	0	0
g1357	0	0	0	0	0	0	0	0	0	1	0	0	0	0	0	0	0	0	0	0	0	0	0	0	0	0	0	0	0	0	0	0	0	0	0	0	0	0	0	2	0	0	0	0	0	0	0	0	0
g1367	0	0	0	0	0	0	0	0	0	0	1	0	0	0	0	0	0	0	0	0	0	0	0	0	0	0	1	1	0	0	0	0	0	1	0	0	0	0	0	0	0	0	0	0	1	0	0	0	0
g1386	28	13	40	3	10	131	104	21	47	241	19	69	12	29	50	35	91	127	26	36	153	30	32	204	37	52	134	13	18	45	24	4	3	3	7	60	22	38	12	88	9	20	44	52	32	86	48	18	38
g1392	0	0	0	0	0	0	0	0	0	1	0	0	0	0	0	1	0	0	0	0	0	0	0	0	0	0	0	0	0	0	0	0	0	0	0	0	0	0	0	0	0	0	0	0	0	0	0	0	0
g1393	0	0	0	0	0	0	1	0	0	0	0	2	0	0	0	1	0	2	0	0	0	0	0	0	0	0	0	0	0	0	0	1	0	0	0	0	0	0	0	0	0	0	0	0	0	0	0	0	0
g1394	0	0	1	0	0	0	0	0	0	0	0	0	0	0	0	0	0	0	0	0	0	0	0	1	0	0	0	0	0	0	0	0	0	0	0	0	0	0	0	0	0	0	0	0	0	1	0	0	1
g1395	0	0	0	0	0	0	0	0	0	0	0	0	0	0	0	0	0	0	0	0	0	0	0	0	0	0	0	0	0	0	0	0	0	0	0	0	0	0	0	0	0	0	0	0	0	0	0	0	0
g1401	0	0	0	0	0	0	0	0	0	0	1	0	0	0	0	0	0	0	0	0	0	0	0	0	0	0	0	0	0	0	0	0	0	0	0	0	0	0	0	0	0	0	0	0	0	0	0	0	0
g1404	0	0	0	0	0	0	0	0	0	0	0	0	0	0	1	0	0	0	0	0	1	0	0	0	0	0	0	0	0	0	0	0	0	1	0	0	0	0	0	0	0	0	0	0	0	0	0	0	1
g1409	0	0	0	0	0	1	0	0	0	0	0	0	0	0	0	0	0	0	0	0	0	0	0	1	0	0	0	0	0	0	0	0	0	0	0	1	0	0	0	0	0	0	0	0	0	0	0	0	0
g1424	0	0	0	0	0	0	0	0	0	0	0	0	0	0	0	0	0	0	0	0	0	0	0	0	0	0	0	1	0	0	0	0	0	0	0	1	0	0	1	0	1	0	0	0	1	0	0	2	0
g1426	0	0	0	0	0	0	0	0	0	0	0	0	0	0	0	0	0	0	0	0	0	0	0	1	0	0	1	0	0	1	0	0	0	0	0	0	0	0	0	0	0	0	0	0	0	1	0	0	0
g1433	0	0	0	0	0	0	0	0	0	0	0	0	0	0	0	0	0	0	0	0	0	0	0	0	0	0	0	0	0	0	0	0	0	0	0	0	0	0	0	0	0	0	0	0	1	0	0	0	0
g1438	0	0	0	0	2	2	0	0	0	3	0	0	0	0	0	0	3	1	0	1	0	1	0	8	0	2	3	0	1	6	1	0	2	1	0	3	0	0	0	1	0	0	0	3	1	0	0	0	2
g1460	0	0	0	0	0	0	2	0	1	1	2	0	0	1	0	1	1	0	0	0	0	0	0	4	1	0	1	0	0	0	0	0	0	0	0	2	0	0	0	0	0	2	0	0	1	2	0	0	0
g1470	0	0	0	0	0	0	0	0	0	0	1	0	0	2	1	0	1	0	0	0	1	0	0	0	0	0	1	0	0	0	0	1	0	0	0	0	0	0	1	0	0	1	0	0	0	0	0	0	0
g148	0	0	0	1	0	1	0	1	0	3	0	0	1	0	2	1	1	3	0	0	0	1	0	2	0	0	0	1	1	0	1	0	0	0	0	2	0	0	0	2	0	0	0	0	0	0	0	0	0
g15	0	0	0	0	0	0	0	0	0	0	0	0	0	0	0	0	0	0	0	0	0	0	0	1	0	0	0	0	0	0	0	0	0	0	0	0	0	1	0	0	0	0	0	0	0	0	0	0	0
g1506	0	0	0	0	0	0	0	0	0	0	0	0	0	0	0	0	0	1	0	0	1	0	0	4	0	0	0	0	0	0	0	0	0	0	0	0	0	0	0	0	0	0	0	0	0	0	0	0	0
g1508	0	0	0	0	0	0	0	0	0	0	0	0	0	0	0	0	0	1	0	0	0	0	0	0	0	0	0	0	0	0	0	0	0	0	0	0	0	0	0	0	0	0	0	0	0	1	0	0	0
g151	0	0	0	0	0	0	0	0	0	0	0	0	0	0	0	1	1	0	0	0	2	0	1	0	0	1	0	0	0	0	0	0	0	0	0	1	0	0	0	0	0	0	0	0	0	0	0	0	4
g1521	0	0	0	0	0	0	0	0	0	0	0	0	0	0	0	0	0	0	0	0	0	0	0	0	0	0	0	0	0	0	0	0	0	0	0	0	0	0	0	0	0	0	0	0	0	0	0	0	0
g1529	0	0	0	0	0	0	0	0	0	0	0	0	0	0	0	0	0	0	0	0	0	0	0	2	0	0	0	0	0	0	0	0	0	0	0	0	0	0	0	0	0	0	0	0	1	0	0	0	0
g1534	1	0	0	1	0	2	1	0	0	2	0	0	0	0	0	1	0	3	0	0	1	0	0	3	0	0	3	1	0	2	0	1	0	0	0	0	0	2	0	1	0	0	0	0	0	4	0	1	0
g159	0	0	0	0	0	0	0	0	0	0	0	0	0	0	0	0	1	0	0	0	0	0	0	2	0	0	0	0	0	0	0	0	0	0	0	0	0	0	0	2	0	0	0	0	0	0	0	0	0
g162	0	0	0	0	0	0	0	0	0	2	1	0	0	0	0	0	0	0	0	0	0	0	0	0	0	0	0	0	0	0	0	0	0	1	0	0	0	0	0	0	0	0	0	0	0	0	0	0	0
g1627	0	0	0	0	0	0	0	0	0	0	0	0	0	0	0	0	0	0	1	0	0	0	0	0	0	0	0	0	0	0	0	0	0	0	0	0	0	0	0	0	0	0	0	0	0	0	0	0	0
g163	0	0	0	0	0	1	3	1	0	1	0	2	0	3	2	2	1	6	0	3	2	0	0	1	2	0	0	0	0	1	0	2	0	1	0	0	0	2	0	0	0	0	1	0	1	0	0	0	2
g1631	0	0	0	0	0	1	0	0	0	0	0	0	1	4	0	3	2	3	1	0	1	0	0	0	0	0	1	1	0	0	0	0	0	0	0	1	0	0	0	1	0	0	0	1	0	1	0	0	1
g164	0	0	0	0	0	0	0	0	0	2	0	0	0	2	0	0	0	0	0	0	1	0	0	0	0	0	1	0	0	0	0	0	0	0	2	0	1	0	0	1	0	0	0	0	0	1	0	0	0
g1646	0	0	0	0	0	0	0	0	1	1	0	0	0	0	0	0	0	0	0	1	3	0	0	0	0	1	0	0	0	0	0	0	0	0	0	0	0	0	0	0	0	0	0	0	1	0	0	0	0
g1647	0	0	0	1	0	0	0	0	0	0	0	0	0	0	1	0	1	0	0	0	0	0	0	3	0	0	0	0	0	0	0	0	0	0	0	1	0	0	0	0	0	0	0	0	0	0	0	0	0
g1660	0	0	0	0	0	1	0	0	0	0	0	0	0	0	0	0	0	0	0	0	1	0	0	0	0	0	0	0	0	0	0	0	0	0	0	0	0	0	0	0	0	0	0	0	0	0	0	0	0
g1676	0	0	0	0	0	0	0	0	1	1	0	0	0	0	0	0	0	0	0	0	0	0	0	0	0	0	0	0	0	0	0	0	0	0	0	0	0	0	0	0	0	0	0	0	0	0	0	0	0
g1681	0	0	0	1	0	0	0	0	0	0	0	0	0	0	3	0	0	0	0	0	0	0	0	1	0	0	0	0	0	4	0	0	0	1	0	0	0	0	0	0	0	0	0	0	0	0	0	0	0
g1688	0	0	0	1	2	0	0	0	0	2	0	0	0	1	1	0	0	0	0	0	0	0	0	3	0	0	0	0	0	1	0	0	0	0	0	0	0	0	0	1	0	0	0	1	0	0	0	0	0
g1689	0	0	0	2	4	0	0	0	1	1	0	0	0	1	2	1	0	0	0	0	0	0	1	4	1	0	0	0	0	2	0	0	0	0	0	0	0	0	0	0	0	0	0	1	0	1	0	0	0
g1694	0	0	0	0	0	0	0	0	0	0	0	0	0	0	1	0	0	0	0	1	0	0	0	0	1	0	0	0	0	0	2	0	0	0	1	0	1	0	0	0	0	0	0	1	1	0	0	0	0
g1697	0	0	0	0	0	0	0	0	0	1	0	0	0	0	0	2	0	0	0	0	0	0	0	0	0	0	0	0	0	0	0	0	0	0	1	0	0	0	0	0	0	0	0	0	0	0	0	0	0
g1699	0	0	0	0	0	0	0	0	0	0	0	0	0	1	0	0	1	0	0	0	0	0	0	1	0	0	0	0	1	0	0	0	0	0	0	0	0	0	0	1	0	0	0	0	0	0	0	0	0
g1701	0	0	0	0	0	0	0	0	0	0	0	0	0	0	0	2	0	0	0	0	0	0	0	0	0	0	2	0	0	0	0	0	0	0	0	0	0	0	0	0	0	0	0	0	1	0	0	0	0
g1713	0	0	0	0	0	0	0	0	0	0	0	0	0	0	0	0	0	0	0	0	0	0	0	0	0	0	0	0	0	0	0	0	0	0	0	0	0	0	0	0	0	0	0	0	0	0	0	0	0
g1736	0	0	0	0	0	0	0	0	0	0	0	0	0	0	0	0	0	0	0	0	0	0	0	0	0	0	0	0	0	0	0	0	0	0	0	0	0	0	0	0	0	0	0	0	0	0	0	0	0
g1737	0	0	0	0	0	0	0	0	0	0	0	0	0	1	0	0	0	0	0	0	0	0	0	0	0	0	0	0	0	0	0	0	0	0	0	0	0	0	0	0	0	0	0	0	0	0	0	0	0
g1746	0	0	0	0	1	2	0	0	0	3	0	0	0	0	0	0	0	1	0	0	0	0	0	0	0	0	0	0	0	0	0	0	0	0	0	0	0	0	0	1	0	0	0	0	0	0	0	0	1
g178	0	0	0	0	0	0	0	0	0	0	0	0	0	0	1	0	0	0	0	0	0	0	0	0	0	0	2	0	0	0	0	0	0	0	0	0	0	0	0	1	0	0	0	3	1	2	0	0	0
g181	0	0	0	0	0	0	0	0	0	0	1	1	0	0	0	0	0	0	0	0	1	0	0	0	0	0	0	0	1	0	1	0	0	0	0	0	0	0	0	0	0	0	0	2	0	0	0	0	0
g182	0	0	0	0	0	2	1	0	1	0	0	0	0	0	1	0	0	2	0	1	1	0	1	1	0	0	1	0	0	0	0	1	0	0	1	3	0	0	0	1	1	0	1	2	0	0	0	0	0
g1832	0	0	0	0	0	0	1	1	0	0	0	0	0	0	1	0	0	0	0	0	1	2	0	0	0	0	1	0	0	0	0	1	0	1	0	1	0	1	1	0	0	0	0	0	1	1	0	0	0
g1833	0	0	0	0	0	0	1	3	0	0	0	0	0	1	0	1	0	1	1	2	1	0	0	0	0	0	0	0	0	0	0	0	0	1	0	3	0	1	0	0	0	0	0	0	1	0	0	1	1
g1835	0	0	0	0	0	0	0	0	0	0	0	0	0	0	2	1	0	0	0	0	0	0	0	0	0	0	0	0	0	0	0	0	0	0	0	0	0	0	0	0	0	0	0	0	0	0	1	1	0
g1838	0	0	0	0	0	0	0	0	2	0	0	0	1	2	0	1	0	0	0	1	2	2	0	5	2	0	1	0	0	1	0	1	0	0	0	1	1	0	0	0	1	1	0	3	4	3	0	0	1
g187	0	0	0	0	0	0	0	0	0	0	0	0	0	0	0	0	0	0	0	0	0	0	0	0	0	0	0	0	0	0	0	0	0	0	0	0	0	0	0	0	0	0	0	0	0	0	0	0	0
g19	0	0	1	0	0	0	0	0	1	3	0	0	0	0	0	2	1	4	0	0	1	1	2	0	1	3	0	0	0	0	0	0	1	0	1	0	0	0	1	0	0	0	1	2	1	1	0	0	4
g193	0	0	0	0	0	2	1	0	1	1	0	0	0	0	0	0	1	0	0	0	0	0	0	0	0	0	1	0	0	1	0	0	0	0	1	0	0	0	0	0	0	0	0	0	0	0	0	0	0
g1973	0	0	0	0	0	0	0	0	0	2	0	0	0	0	1	0	0	0	0	0	0	0	0	1	0	0	0	0	1	0	0	0	0	0	0	0	1	1	1	0	0	0	1	1	0	0	0	0	0
g20	0	0	0	0	0	0	0	0	0	0	0	0	0	0	1	0	0	0	1	0	0	0	0	1	0	0	0	0	0	0	0	0	0	0	0	0	0	0	0	1	0	0	0	0	0	0	0	0	0
g202	0	0	0	0	0	0	0	0	0	0	0	0	0	0	0	0	0	0	0	0	0	0	0	0	1	0	0	0	0	0	0	1	0	0	0	0	0	0	0	0	0	0	0	0	1	0	0	0	0
g204	0	0	0	0	0	0	1	0	0	0	0	0	0	0	1	0	2	0	0	0	0	0	0	1	0	0	0	0	0	0	0	0	0	0	0	0	0	0	0	0	0	0	0	0	0	1	4	0	1
g2090	0	0	0	0	1	0	0	1	0	0	0	0	0	0	0	0	0	0	0	0	0	0	0	1	0	0	0	0	0	0	0	0	0	0	0	0	0	0	0	0	0	0	0	0	0	1	0	0	0
g2091	0	0	0	0	0	0	0	0	0	0	0	0	0	0	0	0	0	0	0	1	0	0	0	0	0	0	1	0	0	0	0	0	0	0	0	0	0	0	0	1	0	0	0	0	0	0	0	0	0
g21	0	0	1	1	0	0	2	1	3	1	1	0	1	18	3	6	0	7	1	1	3	1	1	16	1	3	1	1	3	1	3	1	0	0	0	2	0	0	0	3	0	0	0	2	1	1	3	0	0
g210	0	0	0	0	0	0	0	0	0	0	0	0	0	0	0	0	0	0	0	0	0	0	0	0	0	0	0	0	0	0	0	0	0	0	0	0	0	0	0	0	0	0	0	0	0	0	0	0	0
g2138	0	0	0	0	0	0	0	0	0	0	0	0	0	0	0	0	0	0	0	0	0	0	0	0	0	0	0	0	0	0	0	0	0	0	0	0	0	0	0	0	0	0	0	0	0	0	0	0	0
g2141	0	0	0	0	0	0	0	0	0	0	0	0	0	0	0	0	0	1	0	0	1	0	1	1	0	0	1	0	0	0	0	0	0	0	1	2	0	0	0	2	0	0	0	1	2	3	0	0	5
g2155	0	0	0	0	0	0	0	0	0	0	0	0	0	0	0	0	0	3	1	0	0	0	0	0	2	1	0	0	0	0	0	0	0	0	0	0	0	0	0	1	0	0	1	1	0	0	0	0	0
g2158	0	0	0	0	0	0	0	0	0	1	0	0	0	0	0	0	0	0	0	0	0	0	0	0	0	0	0	0	0	0	0	0	0	0	0	1	0	0	0	0	0	0	0	0	0	0	0	0	0
g2159	0	0	0	0	0	0	0	0	0	0	0	3	0	0	0	0	0	1	0	0	1	0	0	0	0	0	0	0	0	1	0	0	0	1	0	1	0	0	0	0	0	0	0	1	0	2	0	0	0
g2165	0	0	0	0	0	0	0	0	0	1	0	0	0	0	1	1	0	0	0	1	0	0	0	0	0	0	0	0	0	0	0	0	0	1	0	0	0	1	0	1	0	0	0	0	0	1	0	0	0
g2171	0	0	1	0	0	4	0	0	0	3	0	0	0	1	5	3	1	0	0	1	6	0	0	2	0	0	0	0	1	0	1	0	0	0	0	2	0	0	0	0	0	0	0	0	1	2	0	0	1
g2174	0	0	0	0	0	0	0	0	0	0	0	0	0	0	0	0	0	0	0	0	0	0	0	1	0	0	0	0	0	0	0	0	0	0	0	0	0	0	0	0	0	1	0	0	1	0	0	0	0
g2214	0	1	4	1	1	11	5	4	3	19	2	4	4	10	12	46	27	32	6	6	17	2	3	46	7	11	12	7	6	5	4	5	3	10	3	10	2	9	6	14	5	3	4	22	19	24	16	4	20
g2258	0	1	1	1	1	2	1	1	2	3	0	1	0	4	2	5	5	6	0	2	4	2	2	15	2	3	5	3	0	2	0	0	0	2	0	7	0	0	0	1	0	0	0	3	1	2	1	0	2
g2400	0	0	0	0	0	0	0	0	0	0	0	0	0	0	0	0	0	0	0	0	0	0	0	0	0	0	0	0	0	1	0	0	0	0	0	0	0	0	0	1	0	0	0	0	0	0	1	0	0
g2401	0	0	0	0	1	4	2	1	1	5	1	0	3	4	6	9	10	9	2	1	10	0	2	11	1	2	3	1	1	3	4	1	0	0	0	1	0	0	4	6	2	5	0	4	6	3	0	0	0
g2428	0	0	0	0	0	0	0	0	0	0	0	0	0	0	0	0	0	0	0	0	0	0	0	4	0	0	0	0	0	0	0	0	0	0	0	0	0	0	0	0	0	0	0	0	0	0	0	0	0
g2441	0	0	2	0	0	0	0	0	1	5	0	0	0	7	1	3	4	3	1	1	3	0	3	9	3	2	1	1	0	1	2	0	3	0	0	1	0	1	2	4	0	0	1	1	1	2	1	0	0
g2481	0	1	1	0	0	1	1	0	2	8	0	2	1	6	3	5	12	17	4	3	8	0	0	21	4	6	7	1	2	2	1	0	0	0	1	4	1	0	3	4	3	1	0	4	8	5	3	3	10
g249	0	0	0	0	0	0	0	0	0	0	0	0	0	0	0	0	0	0	1	0	0	0	0	0	0	0	0	0	0	0	0	0	0	0	0	0	0	0	0	0	0	0	0	0	0	0	0	0	0
g2516	0	0	0	0	0	0	1	0	0	1	0	1	0	0	1	0	0	1	0	0	3	0	0	0	0	0	0	0	0	0	0	0	0	0	0	0	0	0	1	0	0	0	0	0	0	0	0	0	0
g2521	0	0	0	0	0	0	0	0	0	0	0	0	0	0	0	0	0	0	0	0	0	0	0	0	0	0	0	0	0	0	0	0	0	0	0	0	0	0	0	0	0	0	0	0	0	0	0	0	0
g259	0	0	1	0	0	0	0	0	0	0	0	0	0	0	0	0	0	0	0	0	0	0	0	0	0	1	0	0	0	0	0	0	0	0	0	0	0	0	0	0	0	0	0	0	0	0	0	0	0
g2599	0	0	0	0	0	0	0	0	0	1	1	0	0	2	0	0	2	1	0	0	0	0	0	2	0	0	0	0	0	0	0	0	0	1	0	1	0	0	0	1	0	1	0	0	0	1	0	0	0
g2608	0	0	0	0	0	0	0	0	0	1	0	0	0	0	0	0	0	0	0	0	0	0	0	0	0	1	0	0	0	0	0	0	0	0	0	1	0	0	0	0	0	0	0	1	0	0	0	1	0
g2612	0	0	3	0	0	12	3	3	10	6	3	4	4	8	5	5	11	15	4	7	11	3	2	8	6	1	10	0	6	2	1	1	1	1	0	12	2	3	2	4	2	0	4	9	7	7	5	7	7
g2634	0	0	0	0	0	0	0	0	1	1	0	0	1	2	10	3	0	4	1	0	1	0	0	2	0	0	1	1	0	0	0	0	0	0	0	0	0	0	3	0	0	0	1	0	3	1	0	0	0
g2647	0	0	0	0	0	0	2	0	0	2	0	0	0	0	0	0	1	1	0	0	0	0	0	6	0	0	0	0	0	0	0	0	0	0	0	0	0	0	0	0	0	0	0	0	0	0	0	2	0
g2681	0	0	0	0	0	0	0	0	0	4	0	1	1	0	0	1	0	0	0	0	0	0	0	0	0	1	2	0	1	0	1	0	0	0	0	0	0	0	1	0	1	0	0	0	0	1	0	1	0
g2683	1	0	0	0	0	1	0	0	0	2	0	0	0	0	2	2	9	2	0	1	2	0	2	5	3	0	4	0	1	3	0	0	0	0	0	2	0	0	0	0	0	0	0	2	2	0	1	0	0
g2688	0	0	0	0	0	0	0	0	0	0	0	0	0	0	0	1	1	0	0	0	0	0	0	0	0	0	1	0	0	2	0	0	0	0	0	0	1	0	0	0	1	0	0	1	0	0	0	0	0
g2695	0	0	0	0	0	1	0	0	0	0	0	0	0	0	0	0	1	0	0	0	1	0	0	0	0	0	0	0	0	0	0	0	0	0	0	0	0	0	0	0	0	0	0	0	0	0	1	0	0
g2696	0	0	0	0	0	1	0	0	1	0	1	0	0	2	2	2	1	3	0	1	0	0	1	1	1	0	0	0	0	0	0	0	0	1	0	0	0	0	0	0	0	0	0	2	1	0	0	0	0
g2699	0	0	2	0	0	0	0	0	0	1	0	1	0	0	0	0	1	0	0	0	0	0	1	0	1	0	0	0	0	0	0	0	1	0	0	0	0	0	0	1	2	0	0	1	2	0	0	0	0
g2716	0	0	0	1	1	1	3	3	3	0	0	3	0	0	0	1	2	4	0	2	5	0	0	2	4	1	1	0	1	1	2	1	0	0	0	1	1	0	1	2	0	0	2	5	2	4	4	1	5
g2731	0	0	0	0	0	0	0	0	0	0	0	0	0	0	0	0	0	1	1	0	0	0	0	0	0	0	0	0	0	0	0	0	0	0	0	0	0	0	0	0	0	0	0	0	0	0	0	0	0
g2772	1	0	0	0	0	0	0	0	0	0	0	0	0	0	0	0	0	0	1	0	0	0	0	0	0	0	0	0	0	0	0	0	0	0	0	0	0	0	0	0	2	2	0	0	0	0	0	1	0
g278	0	0	0	0	0	0	0	0	0	0	0	0	0	0	0	0	0	0	0	0	0	0	0	0	0	0	0	0	0	0	0	0	0	0	0	0	0	0	0	0	0	0	0	0	1	0	0	0	0
g2781	0	0	0	0	0	0	0	0	0	0	0	0	0	0	0	0	0	0	0	0	0	0	0	0	0	0	0	0	0	0	0	0	0	0	0	0	0	0	0	0	0	0	0	0	0	0	0	0	0
g2789	0	1	0	0	0	0	0	1	0	3	0	1	3	0	0	1	2	2	0	0	0	0	0	0	1	0	0	1	0	0	0	0	0	0	1	1	0	0	0	1	0	0	0	1	3	6	0	0	2
g2791	0	0	0	0	0	0	1	0	0	0	0	0	0	0	0	0	3	0	0	0	2	0	1	1	0	0	0	1	0	0	1	0	0	0	0	0	0	0	0	0	0	0	0	0	0	1	0	0	0
g2804	0	0	1	0	0	2	0	0	0	0	0	0	0	1	1	0	1	8	2	3	3	0	0	2	2	1	3	3	0	0	0	0	0	0	0	2	0	0	0	0	0	0	0	0	0	2	0	0	0
g284	0	0	0	0	0	0	0	0	0	0	0	0	0	0	0	0	0	0	0	0	0	0	0	0	0	0	0	0	0	0	0	0	0	0	0	0	0	0	0	0	0	0	0	1	0	3	0	0	0
g2854	15	9	29	8	15	74	85	46	124	462	42	60	44	157	149	254	328	133	60	38	186	35	77	742	132	145	196	57	86	101	65	14	2	6	14	61	21	23	19	54	23	5	14	26	33	46	23	13	22
g2898	0	0	0	0	0	3	0	0	0	1	1	0	1	0	1	1	0	2	1	0	2	0	3	4	0	2	0	0	0	2	1	0	0	0	0	5	1	0	0	2	0	0	0	2	0	2	1	0	3
g2926	0	0	0	0	0	3	0	0	2	1	0	1	0	4	1	1	4	11	1	0	2	0	0	0	1	0	0	0	1	1	1	1	0	0	1	0	1	0	1	3	1	0	2	1	10	1	1	0	4
g293	0	0	0	0	0	0	1	0	0	1	0	0	0	0	1	0	1	0	0	0	0	0	0	0	1	0	0	1	0	0	0	0	0	1	1	0	0	0	0	1	1	0	1	1	1	0	0	0	0
g3006	0	0	0	0	0	0	0	0	0	0	0	0	0	0	1	0	0	0	0	0	1	0	0	0	0	0	0	0	0	0	0	0	0	0	0	0	0	0	0	0	0	0	0	0	0	0	0	0	0
g3082	0	0	0	0	0	0	0	0	0	0	0	0	0	1	0	0	0	0	0	0	0	0	2	0	0	0	0	0	0	0	0	0	0	0	0	0	0	0	2	0	1	0	0	0	0	0	0	0	1
g3123	0	0	0	0	0	0	0	1	0	0	0	0	0	0	1	0	0	0	0	0	0	0	0	0	0	0	0	0	0	0	0	0	0	0	0	0	0	2	0	0	0	0	0	1	0	1	0	0	1
g3148	0	0	0	0	0	0	0	0	0	0	0	0	0	0	0	1	1	0	0	0	0	0	0	1	0	0	0	0	0	0	0	0	0	0	0	0	0	1	0	0	0	0	0	0	0	0	1	0	0
g3180	0	0	1	0	0	0	0	0	0	0	0	0	0	0	1	0	0	1	0	0	0	0	0	0	0	0	0	0	0	0	0	0	0	0	0	0	0	0	0	0	0	0	0	0	0	0	0	0	0
g3183	7	2	16	13	7	54	51	15	53	183	11	36	22	162	91	187	191	193	48	45	119	12	27	212	50	47	117	24	38	30	23	15	6	12	16	59	15	12	15	55	30	19	15	61	46	59	33	11	51
g319	0	0	0	0	0	0	0	0	0	0	0	0	0	0	0	0	0	0	0	0	0	0	0	0	2	1	0	0	0	0	0	0	0	0	0	0	0	0	0	0	0	0	0	0	0	0	0	0	0
g3203	0	0	0	0	0	1	0	0	0	0	0	0	0	1	1	0	0	1	0	0	1	0	0	1	0	1	0	1	0	0	1	2	0	0	0	2	0	0	1	1	0	0	0	2	2	0	0	2	0
g3216	0	0	0	1	0	1	0	1	0	1	1	0	0	0	1	1	3	5	1	1	4	0	0	2	1	0	0	0	0	1	0	1	0	2	0	3	1	3	1	3	3	1	0	2	1	3	4	1	2
g3232	0	0	0	0	0	2	0	0	1	0	0	0	1	0	1	1	1	1	0	0	0	0	0	1	0	0	1	1	0	0	0	0	0	0	0	1	0	0	0	3	0	0	0	0	0	0	0	1	1
g3238	0	0	0	0	0	0	0	0	0	0	0	0	0	0	0	1	0	2	0	0	0	0	0	1	0	0	0	0	0	0	0	0	1	0	0	0	0	0	0	0	0	0	0	0	2	2	0	0	0
g324	0	0	0	0	0	1	0	0	0	0	0	0	0	0	0	0	0	0	0	0	0	0	0	0	0	0	0	0	0	0	0	0	0	0	0	0	0	0	0	0	0	0	0	0	0	0	0	0	0
g3248	0	0	0	0	0	0	0	0	0	0	0	0	0	1	0	0	0	1	0	0	0	0	0	1	0	0	0	0	2	0	0	0	0	0	0	0	0	0	0	1	1	0	0	1	0	0	0	0	0
g3256	0	0	0	0	0	0	0	1	0	1	0	0	0	0	3	0	2	2	1	0	0	0	0	1	0	0	1	1	2	0	0	0	0	0	1	0	0	1	1	0	2	0	1	0	2	0	0	0	2
g3271	0	0	0	0	0	0	0	1	0	0	0	0	0	0	0	0	0	0	0	0	0	0	0	0	0	0	0	0	0	0	0	0	0	0	0	0	0	0	0	0	0	0	1	0	0	0	0	0	0
g3272	1	0	0	0	0	0	0	1	0	0	1	0	0	0	1	0	0	2	1	1	1	0	0	0	1	1	1	0	0	1	0	1	0	0	0	1	2	1	0	1	0	0	0	1	1	0	0	0	0
g3297	0	0	0	0	0	0	0	0	0	0	0	0	0	0	0	3	0	0	0	0	1	0	0	1	0	0	0	0	1	0	0	0	0	0	1	0	0	0	0	0	0	0	0	0	0	0	0	0	0
g333	0	0	0	1	1	0	5	3	4	13	0	1	0	3	16	9	17	4	1	2	2	3	5	37	9	5	14	1	2	2	4	0	0	0	1	1	1	0	1	1	0	0	0	2	0	0	0	0	4
g3338	0	0	0	0	0	0	0	0	0	0	0	0	0	0	0	0	1	0	0	0	0	0	0	1	0	0	0	0	1	0	0	0	0	2	0	2	0	3	0	1	4	1	2	4	3	0	0	0	0
g3342	0	1	0	0	0	0	1	0	0	0	0	0	0	0	0	0	0	1	0	0	0	0	1	0	0	0	2	0	0	0	0	0	0	0	0	0	0	0	0	0	0	0	0	0	0	1	0	0	0
g3365	0	0	0	1	1	1	0	0	0	0	0	0	1	0	0	0	1	0	0	0	3	1	0	1	0	1	0	0	0	1	0	0	0	0	0	1	0	0	0	0	0	0	0	1	0	2	0	0	0
g3408	1	0	0	0	0	1	0	0	0	0	0	0	0	0	1	0	0	0	0	0	0	0	0	18	0	0	0	0	0	0	0	0	0	0	0	0	1	0	1	1	0	0	0	2	0	0	0	0	0
g342	0	0	0	0	0	0	0	0	0	1	0	0	0	1	0	0	0	1	0	0	0	0	0	1	0	0	0	0	0	0	0	0	0	0	0	1	0	0	1	0	0	0	0	0	0	0	0	1	0
g343	0	0	0	0	2	0	0	0	0	0	0	0	0	0	0	0	2	0	0	1	0	0	0	4	0	0	0	0	0	0	0	0	0	0	0	0	0	0	0	0	0	0	0	0	0	0	0	0	0
g3446	0	0	0	0	0	0	0	0	0	0	0	0	0	2	0	0	0	0	1	0	1	0	0	1	0	0	1	0	0	0	0	0	0	0	0	1	0	4	1	0	0	0	0	3	0	2	0	0	1
g352	2	0	0	0	0	0	0	0	0	0	0	0	0	0	0	0	0	0	0	0	1	0	0	0	0	0	0	0	0	0	0	0	0	0	0	0	0	0	0	0	0	0	0	0	0	0	0	0	0
g3601	1	0	0	0	0	0	0	0	0	0	0	0	0	0	0	0	0	1	0	0	0	0	0	0	0	1	1	0	0	0	0	1	0	0	0	0	1	0	0	1	0	1	0	0	1	1	1	0	0
g3664	0	1	1	1	0	2	3	0	1	1	0	0	1	3	1	3	5	5	0	3	1	1	1	1	0	2	2	0	0	1	0	0	0	1	0	2	0	0	2	3	0	0	1	0	4	4	2	0	2
g3667	0	0	0	0	0	0	0	0	0	1	0	1	0	0	0	0	2	1	1	0	0	1	0	2	0	0	0	0	0	0	0	0	0	0	0	1	1	0	0	2	0	0	0	3	1	0	0	0	0
g3668	0	0	0	0	0	0	0	0	0	0	0	0	0	0	0	0	0	0	0	0	0	0	0	0	0	1	0	0	0	0	0	0	0	0	0	0	0	0	0	0	0	0	0	0	0	0	0	0	0
g3669	3	1	4	0	7	34	11	7	9	34	3	2	5	31	34	26	42	103	11	25	64	5	10	54	20	25	51	18	5	18	4	7	4	5	2	25	6	15	5	18	9	4	5	24	14	17	11	3	24
g3725	0	0	1	0	0	0	0	0	0	0	0	0	0	0	0	0	0	0	0	0	0	0	0	0	0	0	0	0	0	0	0	0	0	0	0	0	0	0	0	2	0	0	0	0	0	0	0	0	0
g3728	0	0	0	0	0	0	0	0	0	0	0	1	0	1	0	0	0	0	0	0	0	0	1	0	1	0	0	0	0	1	0	0	0	0	0	1	0	2	2	5	0	0	0	5	1	1	1	0	0
g3778	0	0	0	1	0	0	0	0	1	0	0	0	0	3	0	0	1	2	0	0	0	0	0	3	1	0	1	0	0	0	0	0	0	1	0	1	0	0	0	0	0	0	1	0	0	0	1	0	1
g38	0	0	0	0	0	0	0	0	0	0	0	0	0	0	0	0	0	1	0	0	0	0	0	3	0	0	0	0	0	0	0	0	0	0	0	0	0	0	0	0	0	1	0	0	0	0	0	0	0
g3834	0	0	0	0	0	1	1	0	0	3	0	0	0	0	0	0	0	3	0	0	0	0	0	0	0	0	0	0	0	0	0	0	0	0	0	1	0	0	0	0	0	0	1	1	3	0	1	0	3
g3835	1	0	0	0	0	3	3	0	0	8	0	0	1	2	1	1	4	7	0	2	9	0	2	10	6	3	7	1	0	1	1	1	1	0	1	6	0	1	2	1	1	0	0	4	5	2	4	0	6
g3836	0	0	0	0	0	0	0	0	0	0	0	0	0	0	0	1	0	0	0	0	0	0	0	1	0	0	0	0	0	0	0	0	0	0	0	0	0	0	0	0	0	0	0	0	0	0	0	0	0
g3867	0	0	0	0	0	0	1	0	0	0	0	0	0	0	0	0	0	1	0	0	1	2	0	2	1	0	0	0	0	0	0	1	0	0	0	0	0	1	0	0	0	0	0	0	1	1	0	1	0
g3868	0	2	0	0	0	2	1	1	5	0	0	1	0	2	0	0	1	2	1	1	0	1	0	2	0	1	0	0	1	1	0	1	0	1	1	1	0	0	1	1	0	0	0	1	1	1	0	0	1
g3871	0	0	0	0	0	0	0	0	0	0	0	0	0	0	0	0	0	0	0	0	0	0	0	1	0	0	0	0	0	0	0	0	0	0	0	0	0	0	0	0	0	0	0	0	0	0	0	0	0
g3979	0	0	0	0	0	0	0	0	0	0	0	0	0	0	0	0	0	2	0	0	0	0	0	0	0	0	0	0	0	0	0	0	0	0	1	0	0	0	0	0	0	0	1	0	1	0	0	0	0
g4018	0	0	1	0	0	1	0	2	1	2	0	0	0	0	3	1	0	3	1	0	0	1	2	0	1	1	0	1	0	0	0	0	0	0	0	4	0	0	0	5	1	0	0	1	0	3	0	1	1
g404	0	0	0	0	0	0	0	0	0	1	0	0	0	0	1	5	2	5	1	0	1	0	0	0	0	0	1	0	0	0	0	0	0	1	0	0	2	0	2	1	0	2	1	0	3	1	4	0	5
g4065	0	0	2	0	0	0	0	0	3	0	0	0	0	0	0	3	1	0	0	1	0	0	1	1	0	0	0	0	0	0	0	0	0	1	0	2	0	0	0	0	0	0	1	11	0	0	1	0	5
g4083	0	0	0	0	0	0	0	0	0	0	0	0	0	0	0	0	0	0	0	0	0	0	0	0	0	0	0	0	0	0	0	0	0	0	0	0	0	0	0	0	0	0	0	0	0	0	0	0	0
g4102	0	0	0	0	0	0	0	0	0	0	0	0	0	0	0	0	0	0	0	0	0	0	0	0	0	0	0	0	0	0	0	0	0	0	0	0	1	0	0	0	0	0	0	0	0	0	0	0	0
g411	0	0	0	1	0	0	0	0	0	2	0	0	0	1	0	0	0	0	0	0	1	0	0	2	0	2	0	1	0	0	0	0	0	1	0	0	0	0	0	1	0	0	0	1	1	0	0	0	1
g4122	0	0	0	1	0	2	1	1	0	1	0	0	2	0	1	0	0	3	1	0	0	0	0	2	0	0	1	0	0	0	0	0	0	0	0	3	0	1	0	0	1	1	0	1	1	1	0	0	3
g4154	0	0	0	0	0	0	0	0	0	0	0	0	0	0	0	0	1	0	0	0	1	0	0	0	0	0	0	0	0	0	0	0	0	0	0	0	0	2	1	0	0	0	0	0	0	0	1	0	0
g4157	0	0	1	2	0	12	5	1	0	12	2	1	2	6	11	17	8	20	2	1	15	1	4	44	4	5	10	1	1	16	0	0	0	0	2	12	1	3	2	8	1	1	2	9	4	8	7	1	17
g417	0	0	0	0	0	0	0	0	0	0	0	0	0	0	0	0	0	0	0	0	0	0	0	0	0	0	0	0	0	0	0	0	0	0	1	0	0	0	0	0	0	0	0	0	0	0	0	0	0
g4174	0	0	0	0	0	0	0	0	0	1	0	1	0	0	0	0	1	2	0	0	0	0	0	0	0	0	0	0	0	0	0	0	0	0	0	0	0	0	0	0	0	0	0	0	0	0	0	0	0
g4233	0	0	0	0	0	0	0	0	0	0	0	0	0	0	0	0	0	0	0	0	0	0	0	0	0	1	0	0	0	0	0	0	0	0	0	0	0	0	0	2	0	0	0	0	0	0	0	0	0
g4235	0	0	0	0	0	0	0	0	0	0	0	0	0	0	0	0	0	0	0	0	0	0	0	0	0	0	0	0	0	0	0	0	0	0	0	0	2	0	0	0	0	0	0	0	0	0	0	0	0
g4237	0	0	1	0	0	0	0	0	0	0	0	0	0	0	0	0	0	0	0	0	0	0	0	0	0	1	0	0	1	0	0	0	0	0	0	0	0	0	0	0	0	0	0	0	0	0	0	0	0
g4238	0	0	0	0	1	0	0	1	2	0	1	0	0	0	0	1	2	0	1	0	0	0	0	0	0	2	0	0	0	0	0	0	0	0	0	2	0	0	0	1	0	1	0	1	1	0	0	1	1
g4249	0	0	0	0	0	0	0	0	0	0	0	0	0	0	0	0	0	0	0	0	0	0	1	0	0	0	0	0	0	0	0	0	0	0	0	0	0	0	0	0	0	0	0	0	0	0	0	0	0
g4251	0	0	0	0	0	0	0	0	0	3	0	0	0	0	0	1	1	4	0	0	1	0	0	1	0	0	0	0	1	0	0	0	0	0	1	1	2	2	1	0	0	0	0	0	0	1	1	0	0
g4268	0	0	0	0	0	2	0	1	0	1	0	0	0	0	0	0	0	0	1	0	0	0	0	1	0	0	1	0	0	0	0	0	0	0	0	1	1	0	0	1	0	0	0	0	0	0	0	0	0
g4279	0	0	0	0	0	0	0	0	0	0	0	1	0	0	1	1	0	0	0	0	0	0	0	0	0	0	0	0	0	0	0	0	0	0	0	2	0	0	0	0	0	0	0	0	0	0	0	0	0
g4311	0	0	0	0	0	0	0	0	1	1	0	0	0	0	1	0	1	2	2	0	2	0	3	0	0	0	0	0	0	0	0	0	0	0	0	0	0	0	1	0	0	1	0	0	1	1	1	0	6
g4312	0	0	0	0	0	0	0	0	0	0	0	0	0	0	0	0	0	0	0	0	0	0	0	0	0	0	0	0	0	0	0	0	0	0	0	0	0	0	0	0	0	0	0	1	0	0	0	0	0
g4369	0	0	0	0	0	0	0	0	0	0	0	0	0	0	0	0	0	0	0	0	0	0	0	0	2	0	1	0	0	0	0	0	0	0	0	0	0	0	0	0	0	0	0	0	1	0	0	0	1
g4473	0	0	0	0	0	0	0	0	0	0	0	0	0	0	0	0	0	2	0	0	0	0	0	0	0	0	0	0	0	0	0	0	0	0	0	0	0	0	1	1	0	0	0	1	0	0	0	0	1
g449	0	0	0	0	0	0	0	0	0	0	0	0	0	0	0	0	0	0	0	0	0	0	0	0	0	0	0	0	0	0	0	0	0	0	0	0	0	0	0	0	0	0	0	0	0	0	0	0	0
g452	0	0	0	0	0	0	0	1	0	0	0	0	0	0	0	0	0	1	0	0	0	1	0	0	0	0	0	0	0	0	0	0	0	0	0	0	0	0	0	0	0	0	0	0	0	0	0	0	0
g454	0	0	0	0	0	1	0	0	0	0	0	0	0	0	0	2	0	2	0	0	0	0	0	0	0	0	0	0	0	0	0	0	0	0	0	0	0	0	0	0	0	0	0	0	0	1	1	0	1
g4566	0	0	1	0	0	0	0	0	0	0	0	0	0	0	0	0	0	0	0	0	0	0	0	0	0	0	0	0	0	0	0	0	0	0	0	0	0	0	0	0	0	0	0	0	0	0	0	0	0
g4580	0	0	0	0	0	1	0	0	0	0	0	0	0	0	0	0	0	0	0	1	0	0	0	0	0	0	0	0	0	0	0	0	0	0	0	0	0	0	0	0	0	0	0	0	0	0	0	0	0
g4599	0	0	0	1	1	20	3	1	3	9	0	1	0	2	4	7	4	10	2	7	14	2	5	8	3	2	2	0	0	0	0	2	2	1	5	13	4	2	1	17	4	5	28	139	75	22	27	11	11
g4642	0	0	0	0	0	0	0	0	0	0	0	0	0	0	0	0	0	1	0	0	0	0	0	0	3	0	0	0	0	0	0	0	0	0	0	0	0	0	0	0	0	0	0	0	0	0	0	0	0
g467	0	0	0	0	0	0	0	0	0	0	0	0	0	0	0	0	2	0	0	1	1	0	0	0	0	1	0	0	0	0	0	0	0	0	0	0	0	0	0	1	0	0	0	0	0	0	0	0	0
g4686	0	0	0	1	0	0	0	0	0	0	0	0	0	2	0	0	1	0	1	0	0	0	0	0	0	0	1	0	0	0	0	0	0	0	0	0	0	0	0	0	0	0	0	0	0	0	0	0	0
g4693	0	0	1	2	0	3	2	0	2	2	0	0	0	1	1	3	2	13	1	1	5	0	0	6	2	4	4	0	1	1	0	0	1	1	0	2	3	4	0	2	1	2	1	4	0	4	0	1	5
g4694	0	0	0	0	0	0	0	0	1	0	0	0	1	0	0	0	0	0	0	0	1	0	0	0	0	0	0	0	0	0	0	0	0	0	0	0	0	0	0	0	0	0	0	3	0	1	0	0	0
g4731	1	1	1	2	7	4	4	0	3	14	5	3	0	10	4	13	18	28	3	3	30	3	3	25	10	5	9	2	4	4	0	2	0	1	1	13	5	5	3	5	4	1	1	19	19	19	6	4	18
g4856	0	0	0	0	0	0	0	0	0	0	0	0	0	0	0	1	0	0	0	0	1	0	0	1	0	0	0	0	0	0	0	1	0	0	0	0	0	0	0	2	0	0	0	0	0	0	0	0	0
g4857	0	0	0	0	0	0	0	0	1	0	0	0	0	0	0	0	0	1	0	0	1	0	0	2	0	0	0	0	0	0	0	0	0	0	0	2	0	0	1	1	0	0	0	0	0	0	0	0	1
g4872	0	0	1	0	0	0	0	0	0	0	0	0	0	0	0	0	0	0	0	0	0	0	0	0	0	0	0	0	0	0	0	0	0	0	0	0	0	1	0	0	0	0	0	0	0	0	0	0	0
g4889	4	3	6	1	3	43	14	5	20	46	3	7	4	12	23	22	31	35	12	6	30	8	4	51	16	17	16	2	8	15	5	10	3	15	7	44	10	18	18	66	17	6	12	42	36	53	21	6	20
g4899	0	0	0	0	0	0	0	0	0	0	0	0	0	0	0	0	0	0	0	0	0	0	0	0	2	0	0	0	0	0	0	0	0	0	0	0	0	0	0	0	0	0	0	0	0	0	0	0	0
g4923	0	1	0	0	0	3	0	0	0	0	0	0	0	2	0	1	0	6	2	0	2	0	0	2	2	1	0	0	1	0	0	0	0	0	0	1	1	0	3	1	0	0	0	0	0	2	0	2	1
g493	0	0	0	0	0	0	1	1	0	0	0	0	1	1	1	1	0	0	0	0	1	0	1	1	0	0	0	0	1	0	1	0	0	0	1	0	1	2	0	0	0	0	0	0	1	0	0	0	1
g4986	0	0	0	0	0	0	0	0	0	0	0	0	0	0	0	1	0	0	0	0	0	0	0	0	0	0	0	0	0	0	0	0	0	0	0	0	0	0	0	0	0	0	0	0	1	0	0	0	0
g50	0	0	0	0	0	0	0	0	0	0	0	0	0	0	0	0	1	0	0	0	1	0	0	0	0	0	0	0	0	0	0	0	0	0	0	0	0	0	0	0	0	0	0	0	0	1	1	0	0
g501	0	0	0	0	0	0	0	0	0	0	0	0	0	0	0	0	0	0	0	0	0	0	0	0	0	0	1	0	0	0	0	0	2	0	0	1	0	0	0	2	0	1	0	2	0	0	0	0	0
g5053	0	0	0	0	0	0	0	0	0	0	0	0	0	0	0	0	0	0	0	0	0	0	0	1	0	0	1	0	0	0	1	0	0	0	0	0	0	0	0	0	0	0	0	0	0	0	0	0	0
g5076	0	0	0	0	0	0	0	0	0	0	0	0	0	0	1	0	0	0	0	0	0	0	0	0	0	0	0	0	0	0	0	0	0	0	0	0	0	0	0	0	0	0	0	1	0	1	0	0	0
g5130	0	0	0	0	0	1	0	0	1	1	0	0	0	0	0	0	1	0	0	0	0	0	1	1	1	1	0	1	0	0	0	0	0	0	0	0	0	0	0	0	0	0	0	1	1	3	0	2	0
g5151	1	0	0	0	1	2	4	1	1	13	1	2	0	8	3	9	17	2	4	3	11	3	4	26	6	9	10	0	1	8	5	1	0	0	0	6	0	3	1	1	1	0	4	5	0	4	5	1	5
g5169	1	0	0	0	0	1	0	1	0	0	0	2	0	0	0	2	2	3	1	1	3	1	0	4	0	1	1	0	0	2	0	0	0	0	0	2	1	1	1	1	0	0	0	0	4	2	0	0	0
g5172	0	0	0	0	0	0	0	0	1	0	0	1	0	2	1	6	2	1	0	0	0	0	1	1	0	0	0	0	0	0	0	0	1	0	2	0	0	0	0	0	0	0	0	0	0	0	0	0	0
g5180	4	5	1	1	1	35	8	10	10	28	0	3	4	7	16	9	20	32	5	17	25	12	5	27	13	14	16	1	7	4	5	4	4	4	6	22	8	5	3	27	7	5	4	16	13	20	9	3	17
g5215	0	0	0	0	0	0	0	0	0	0	0	0	0	1	0	0	0	0	0	0	0	0	0	1	0	0	0	0	0	0	0	0	0	0	0	0	0	0	0	0	0	0	0	0	0	0	0	0	0
g5220	0	0	0	0	0	0	0	0	0	2	0	0	0	0	0	0	0	0	0	0	0	0	0	0	0	0	0	0	0	0	0	0	0	0	0	0	0	0	0	0	0	0	0	0	0	0	0	0	0
g5249	1	0	0	0	0	0	0	0	0	0	0	1	0	0	0	0	0	1	0	0	0	0	0	0	0	0	0	0	0	0	0	0	0	0	0	0	0	0	0	0	1	1	0	0	0	0	0	0	0
g5254	0	0	1	1	0	2	0	0	1	3	0	0	0	0	0	1	4	1	3	0	2	0	3	7	1	0	3	2	0	0	0	0	0	0	1	1	1	1	2	2	0	1	0	4	1	2	1	0	1
g536	0	0	0	0	0	1	0	0	0	6	0	0	1	1	1	3	2	1	1	2	0	0	0	4	0	0	0	0	0	0	0	1	0	0	0	0	0	0	0	1	0	1	1	1	0	1	0	0	1
g5360	0	0	0	0	0	0	0	0	0	0	0	0	0	0	0	0	0	0	0	0	0	0	0	0	0	0	0	0	0	0	0	0	0	0	0	0	0	0	0	1	0	0	0	0	0	0	0	0	0
g5365	0	0	0	0	0	0	0	0	0	0	0	0	0	0	0	0	0	0	0	0	0	0	0	0	0	0	0	0	0	0	0	0	0	0	0	0	0	0	0	0	0	0	0	0	0	0	0	0	0
g5374	0	0	0	0	0	0	0	0	0	0	0	0	0	0	0	0	0	0	0	0	1	0	0	0	0	0	0	0	0	0	0	0	0	0	0	0	0	1	0	0	0	0	0	0	0	1	0	0	0
g5386	0	0	0	0	0	0	0	0	0	1	0	0	0	2	0	0	0	0	0	0	1	1	0	0	0	0	0	0	0	0	0	0	0	1	0	0	0	0	0	0	0	0	0	0	1	0	0	0	0
g5406	1	0	1	1	0	5	4	1	0	9	1	0	0	4	7	5	6	11	0	1	3	0	1	4	2	1	3	0	0	2	0	2	0	0	0	2	1	3	1	2	0	2	0	3	1	0	2	0	0
g5407	0	0	0	0	1	1	0	0	0	0	0	0	0	0	0	1	0	1	1	0	1	0	0	0	0	0	0	0	0	0	0	0	0	0	0	0	0	0	0	1	0	1	0	0	0	1	0	0	0
g5408	0	0	3	1	0	8	4	1	1	9	2	1	0	15	5	7	29	11	9	6	18	2	5	46	10	16	18	3	2	5	2	0	0	1	0	9	0	2	0	2	0	2	1	1	2	1	2	1	1
g5409	0	0	0	0	0	0	0	0	1	2	0	0	0	4	2	5	3	7	0	0	0	0	0	1	1	1	1	0	0	0	0	0	0	0	0	0	0	0	0	0	0	0	1	1	0	0	0	0	2
g5431	0	0	0	0	0	0	0	0	0	2	0	0	0	0	0	0	1	0	0	0	0	0	0	1	0	0	0	0	0	0	0	0	1	0	0	0	0	0	0	0	0	0	1	2	0	0	0	0	0
g5433	0	0	0	0	0	0	0	0	0	0	0	0	0	0	0	0	0	0	0	0	0	0	0	2	0	0	0	0	0	0	0	0	0	0	0	0	0	0	0	0	0	0	0	0	0	1	0	0	0
g5434	0	0	0	0	0	2	0	0	0	0	0	0	0	0	0	0	0	0	0	0	0	1	0	0	1	0	0	0	0	0	0	0	0	0	0	0	0	0	0	0	0	0	0	0	0	0	0	0	0
g5449	0	0	0	1	0	0	0	0	0	0	0	0	0	0	0	0	0	0	0	0	0	0	0	0	0	0	0	0	0	0	0	0	0	0	0	0	0	0	0	0	0	1	0	0	0	0	0	0	0
g5459	0	0	0	0	0	2	0	0	0	0	0	0	0	0	0	0	0	0	0	0	0	0	0	0	0	1	0	0	0	0	0	0	0	0	0	1	0	0	0	0	0	0	0	1	0	0	0	0	0
g5492	0	0	0	0	0	1	0	0	0	0	0	0	0	0	0	1	0	0	0	0	0	0	0	1	0	0	0	2	0	0	0	0	0	0	0	0	0	0	0	0	0	0	0	0	0	0	0	0	0
g5497	0	0	0	0	0	0	0	0	0	0	0	0	0	0	0	0	0	0	0	0	0	0	0	0	0	0	0	0	0	0	0	0	0	0	0	0	0	1	0	0	0	0	0	0	0	0	0	0	0
g5507	0	0	1	0	0	0	0	0	0	0	0	0	0	0	0	0	0	0	0	0	0	0	0	2	0	0	0	0	1	0	0	0	0	0	0	0	0	1	0	0	0	0	0	0	0	0	0	0	0
g5509	0	0	0	0	0	0	0	0	0	1	0	0	0	0	0	0	0	0	0	0	0	0	0	0	1	0	1	0	0	0	0	0	0	0	0	0	1	0	0	0	0	0	0	1	0	0	0	0	0
g5511	0	0	0	0	0	1	0	0	0	0	0	0	0	0	0	0	0	0	0	0	1	0	0	0	0	1	0	0	0	0	0	0	0	0	0	1	0	0	0	0	0	0	0	0	0	0	0	0	0
g5519	0	0	0	0	0	0	0	0	1	0	1	0	0	1	2	4	4	0	0	0	0	0	0	5	1	0	0	1	1	0	0	0	1	0	0	0	0	0	0	1	0	0	0	1	0	0	0	0	1
g552	0	0	0	0	0	0	0	0	0	0	0	0	0	0	0	0	0	0	0	0	0	0	0	0	0	0	0	0	0	0	0	0	0	0	0	0	0	0	0	0	0	0	0	0	0	0	0	0	0
g5522	0	0	0	0	0	0	0	0	0	1	0	0	0	0	0	0	0	0	1	0	0	0	0	1	0	0	0	0	0	0	0	0	0	0	0	0	0	0	0	0	0	0	0	1	0	0	0	0	0
g5524	0	0	0	0	0	0	0	0	0	0	0	0	0	0	0	0	0	0	0	0	0	0	0	0	0	0	0	0	0	0	0	0	0	0	0	1	0	0	0	0	0	0	1	0	0	0	0	0	0
g5525	0	0	0	0	0	0	0	0	0	0	0	0	0	0	0	0	0	1	0	0	0	0	0	0	0	0	0	0	0	0	0	0	0	0	0	0	0	0	0	1	0	0	0	0	0	0	0	0	0
g5527	0	0	0	0	0	0	0	0	0	0	0	0	0	0	0	0	0	1	0	0	1	1	0	1	0	0	0	0	0	0	0	0	0	0	0	0	0	0	0	1	0	0	0	1	0	3	0	0	0
g5528	0	0	0	0	0	0	0	0	0	0	0	0	0	0	0	0	0	1	0	0	0	0	0	0	0	0	0	0	0	0	0	0	0	0	0	0	0	0	0	1	0	0	0	0	0	0	0	0	0
g5541	0	0	1	0	0	0	0	0	0	0	0	0	0	0	0	0	0	0	0	0	0	0	0	0	0	1	1	0	0	0	0	1	0	0	0	0	0	0	0	0	0	0	0	0	0	0	0	0	0
g555	0	0	0	0	0	0	0	0	0	0	0	0	0	0	0	0	2	3	1	2	1	0	0	3	2	1	0	0	0	0	0	0	0	0	0	0	0	0	0	0	0	0	0	2	1	0	1	1	2
g5552	3	0	1	1	0	0	0	0	0	0	0	2	0	0	1	0	1	0	0	0	0	0	3	0	2	1	1	1	1	0	1	0	0	0	1	1	1	1	0	0	0	0	0	0	0	0	0	0	0
g5575	0	0	0	0	0	0	0	0	0	0	0	0	0	0	0	1	0	1	0	0	0	0	0	0	0	0	0	0	0	0	0	1	0	0	0	0	0	0	0	0	0	0	0	0	0	0	0	0	0
g5585	0	0	0	0	0	0	0	0	0	0	0	0	0	0	0	0	0	0	0	0	0	0	0	0	0	0	0	0	0	0	0	0	0	0	0	0	0	0	0	1	0	0	0	0	0	0	0	0	0
g5589	0	0	0	0	0	0	2	0	0	1	1	0	0	1	0	1	3	1	0	0	0	0	0	0	0	0	0	0	0	0	0	1	0	0	0	0	0	0	1	1	1	0	1	1	1	0	0	2	8
g5592	0	0	0	0	0	0	0	1	0	0	0	0	0	0	0	0	0	1	0	0	0	0	0	0	0	0	0	0	0	0	0	0	0	0	0	0	0	0	0	0	0	0	0	0	0	0	0	0	0
g5594	0	0	0	0	0	0	0	0	0	0	0	0	0	0	0	0	0	0	0	0	0	0	0	0	0	0	0	0	0	0	0	0	0	0	0	1	0	0	0	0	0	0	0	0	0	1	0	0	0
g5600	0	0	0	0	0	0	0	0	0	0	0	0	0	0	0	0	0	0	0	0	0	0	0	0	0	0	0	0	0	0	0	0	0	0	0	0	0	0	0	0	0	0	0	0	0	0	0	0	0
g5601	0	4	0	0	0	0	0	0	0	0	0	0	0	0	1	1	8	0	0	1	0	0	1	3	1	0	0	0	0	11	0	0	0	47	0	7	0	0	0	1	0	0	0	0	0	0	0	0	0
g5612	0	0	0	0	0	0	0	0	0	0	0	0	0	0	0	1	0	0	0	0	0	0	0	0	0	0	0	0	0	0	0	0	0	0	0	0	0	0	0	0	0	0	0	0	0	0	0	0	0
g5613	0	0	0	0	0	0	0	0	0	0	0	0	0	0	0	0	0	0	0	0	1	0	0	0	0	0	0	0	0	0	0	0	0	0	0	0	0	0	0	0	0	0	0	0	0	0	0	0	0
g5619	0	0	0	0	0	0	0	0	0	1	0	0	0	0	0	0	0	0	0	0	0	0	0	0	0	0	0	0	0	0	0	0	0	0	0	1	0	0	0	0	0	0	0	0	0	2	1	0	0
g5620	0	0	0	0	0	0	1	0	0	0	0	0	0	0	0	0	0	0	0	0	0	0	0	0	0	0	0	0	0	0	0	2	0	0	0	0	0	0	0	0	0	0	2	0	0	0	0	0	0
g5621	0	0	0	0	0	0	0	0	0	0	0	0	0	0	0	1	0	0	0	0	0	0	0	0	0	0	0	0	0	0	0	0	0	0	0	0	0	0	0	0	0	0	0	0	0	0	0	3	0
g5622	0	0	0	0	0	0	0	0	0	0	0	0	0	0	0	0	0	0	0	0	1	0	0	0	0	0	0	0	0	0	0	0	0	0	0	0	0	0	0	0	0	0	0	0	0	0	0	0	0
g5624	0	0	0	0	0	0	0	0	0	0	0	0	0	0	0	0	0	0	0	0	1	0	0	0	0	0	0	0	0	0	0	0	0	0	0	0	0	1	0	0	0	0	0	0	1	0	0	0	0
g5627	0	0	0	0	0	0	1	0	0	0	0	0	0	0	0	0	0	0	0	0	1	0	0	0	0	0	0	0	0	1	0	0	0	0	0	1	0	0	0	0	0	0	0	0	0	0	0	0	1
g5629	0	0	0	0	0	0	0	0	0	0	0	0	0	0	0	0	1	0	0	1	0	0	0	0	0	0	0	0	0	0	0	1	0	1	0	0	0	0	0	0	0	0	0	0	0	0	0	0	1
g5630	0	0	0	0	0	0	0	0	0	0	0	0	0	0	0	0	0	1	0	0	0	0	0	1	0	0	2	0	0	0	0	0	0	2	0	0	0	0	0	0	0	1	0	0	0	2	2	0	0
g5634	0	0	0	0	0	0	0	0	0	1	0	0	0	0	0	0	0	1	0	0	0	0	0	0	0	0	0	0	0	1	0	0	0	0	0	0	0	0	0	0	0	0	0	0	0	0	0	0	0
g5652	0	0	0	0	1	0	0	0	1	0	0	0	1	0	0	0	6	0	0	1	2	1	1	5	0	0	3	1	0	1	0	0	1	0	1	1	0	0	0	1	1	0	0	1	4	3	3	0	1
g5655	0	0	0	0	0	0	0	0	0	0	0	0	0	2	0	0	0	0	0	0	0	0	0	0	0	0	0	0	0	0	0	0	0	0	0	0	0	0	0	0	0	0	0	0	0	0	0	0	0
g5665	0	0	2	0	0	0	0	0	0	0	0	0	0	0	0	0	2	1	0	1	0	0	0	0	0	1	0	0	0	1	0	0	0	0	1	1	0	0	0	0	1	0	0	2	1	0	0	0	0
g5681	0	0	0	0	0	0	0	0	0	0	0	0	0	0	0	0	0	0	0	0	1	0	0	0	0	0	1	0	0	0	0	0	0	0	0	0	0	0	0	0	0	0	0	0	0	3	1	1	0
g5687	0	0	0	0	0	0	0	0	0	0	0	0	0	0	1	0	0	1	0	0	0	0	0	0	0	0	0	0	0	0	0	0	0	0	0	0	0	0	0	0	0	0	0	0	0	0	0	0	0
g5707	0	0	0	0	0	0	0	0	0	3	0	0	0	0	0	0	0	0	0	0	0	0	0	0	0	0	0	0	0	0	0	0	0	0	0	0	0	0	0	0	0	0	0	0	0	0	0	0	0
g5720	0	0	0	0	0	0	0	0	0	0	0	0	0	0	0	0	0	1	0	0	0	0	0	5	0	0	0	0	0	0	0	0	0	0	0	2	0	0	0	0	0	0	0	0	0	0	1	0	0
g5724	1	2	5	2	4	7	4	1	1	11	0	1	0	14	15	13	23	30	5	5	21	5	2	38	9	7	17	3	9	4	6	0	0	1	1	4	4	2	1	2	2	1	3	2	6	6	4	0	5
g5727	0	0	0	0	0	0	0	0	0	0	0	0	0	0	0	0	0	0	0	0	1	0	0	0	0	0	0	0	0	0	0	0	0	0	0	1	0	0	1	0	0	0	0	0	0	0	0	0	0
g5747	0	0	0	0	0	1	0	0	0	0	0	1	0	0	0	0	2	0	0	0	0	0	0	2	2	2	0	0	1	0	0	0	0	0	0	0	0	0	0	0	0	0	0	0	1	0	0	1	0
g5768	2	2	0	1	1	5	8	1	0	22	2	6	5	11	22	22	20	34	4	9	20	4	8	30	5	6	13	3	4	8	0	8	3	9	0	7	4	5	2	9	7	1	2	17	8	8	6	14	10
g5779	0	0	2	2	1	1	0	0	1	0	0	1	0	0	2	4	2	2	2	0	3	0	3	3	2	0	1	0	0	0	0	4	0	0	0	1	0	2	1	3	0	0	0	1	2	2	0	0	0
g5790	0	0	0	0	0	0	0	0	0	0	0	0	0	0	0	0	0	2	2	0	0	0	0	2	0	0	0	0	0	0	0	0	0	0	0	0	0	0	1	2	0	0	5	1	2	1	0	0	1
g5805	0	0	0	0	0	1	0	0	0	2	0	0	0	1	3	1	2	0	0	0	0	0	0	5	1	2	1	0	2	1	0	2	0	1	0	0	0	0	0	1	0	0	0	0	2	2	1	1	0
g5840	0	0	0	0	0	0	0	0	0	0	0	0	0	0	0	0	0	1	0	0	0	0	0	0	0	0	0	0	0	0	0	0	0	0	0	0	0	0	0	0	0	0	0	0	1	0	0	0	0
g5847	0	0	0	0	0	0	0	0	0	1	0	0	0	0	0	0	1	0	0	0	0	1	0	1	0	0	0	0	0	0	0	0	0	0	0	0	0	1	0	0	0	0	0	1	0	0	0	0	0
g5876	0	0	0	0	0	0	1	0	0	1	0	0	0	0	0	0	0	0	0	0	0	0	0	0	0	0	0	0	0	0	0	0	0	0	0	0	1	0	0	0	0	0	0	0	0	0	0	0	0
g5899	0	0	0	0	0	0	0	0	0	0	0	0	0	0	0	0	1	0	0	0	1	0	0	1	0	0	0	0	0	0	0	0	0	0	0	0	0	0	0	0	0	0	0	0	0	0	0	0	0
g5979	0	0	0	0	0	0	0	0	0	0	0	0	0	0	0	0	0	0	0	0	0	0	1	0	0	1	0	0	0	0	0	0	0	0	1	0	0	0	0	0	0	0	0	0	0	0	0	0	0
g5980	0	0	0	0	0	0	0	0	0	0	0	0	0	0	0	0	0	0	0	0	0	0	0	0	0	0	0	0	0	0	0	0	0	0	0	0	0	0	0	0	0	0	0	0	0	0	0	0	0
g5983	0	0	0	0	0	0	0	0	0	0	0	0	0	0	0	0	0	0	0	0	0	0	0	0	2	0	0	0	0	0	0	0	0	0	0	0	0	0	0	0	0	0	0	0	0	0	0	0	0
g6	0	0	0	0	0	0	0	0	0	0	0	0	0	0	0	0	0	0	0	0	0	0	0	0	0	0	0	0	0	0	0	0	0	0	0	0	0	0	0	0	0	0	0	0	0	1	0	0	0
g60	0	0	1	0	0	1	0	1	0	2	1	0	1	2	0	2	1	2	1	0	1	0	1	3	0	0	1	0	0	0	1	0	0	0	3	2	0	1	2	0	0	0	0	3	1	3	1	0	0
g607	0	0	0	0	0	1	0	0	0	0	0	0	0	0	0	0	0	0	0	0	0	0	0	0	0	0	0	0	0	0	0	0	0	0	0	0	0	0	0	0	0	0	1	0	0	0	0	1	0
g6077	0	0	0	0	0	0	0	0	0	0	0	0	0	0	1	1	0	0	0	0	0	0	0	0	0	0	1	0	0	0	0	0	1	0	0	0	0	0	0	0	0	0	0	0	1	0	0	0	0
g6079	0	2	3	0	1	13	8	2	11	16	1	2	1	3	4	15	21	20	15	8	20	1	0	11	8	4	3	5	0	2	2	1	1	0	1	9	3	5	1	7	6	1	1	7	5	10	9	4	4
g6094	0	0	0	0	0	0	0	0	0	0	0	0	0	0	0	0	0	0	0	0	0	0	0	1	0	0	0	0	0	0	0	0	0	0	0	0	0	0	0	0	0	0	0	0	0	0	0	0	0
g610	0	0	1	0	0	3	1	1	0	1	1	0	0	2	0	2	7	3	1	0	5	1	1	8	1	4	2	1	1	0	2	4	0	0	2	7	3	1	3	4	2	1	4	3	3	4	4	0	6
g6123	0	0	0	0	0	1	0	0	0	0	0	0	1	1	4	1	1	9	0	2	3	1	0	6	1	5	4	1	1	0	0	0	1	0	1	2	0	0	0	2	2	3	0	3	0	4	3	1	0
g614	0	0	0	0	0	1	0	0	0	0	0	0	0	0	0	0	0	0	0	0	0	0	0	1	0	0	0	0	0	0	0	0	0	0	0	0	0	0	0	0	0	0	0	0	1	1	1	0	0
g6158	0	0	1	0	0	1	2	0	1	0	0	0	0	0	0	0	1	2	0	0	2	0	1	5	1	1	2	1	0	0	0	0	0	0	0	0	0	0	0	2	1	0	0	0	1	6	0	0	0
g6213	0	0	0	0	0	0	0	0	0	1	0	0	0	0	2	0	1	0	1	0	0	0	0	0	0	0	2	0	0	0	0	0	0	0	0	0	0	0	0	2	1	0	0	0	0	0	0	0	0
g6224	0	0	0	0	0	0	1	0	0	0	0	0	0	0	0	0	1	0	0	0	0	0	0	0	0	0	0	0	0	0	0	0	0	0	0	0	0	1	0	0	0	0	0	0	0	1	0	0	0
g6259	0	0	0	0	0	0	0	0	0	0	0	0	0	0	0	0	0	0	0	0	0	0	0	0	0	0	0	1	0	0	0	0	0	0	0	0	0	1	0	1	0	1	0	0	0	1	0	0	0
g63	0	0	0	0	0	0	0	0	0	0	0	0	0	1	1	2	0	2	1	0	1	0	0	3	0	0	1	0	0	2	1	0	0	1	0	0	0	1	0	2	0	0	1	1	1	2	1	1	1
g6333	0	1	2	1	2	12	3	2	3	10	2	5	2	5	6	7	8	17	3	2	13	2	1	15	9	6	5	3	6	4	6	7	5	4	2	20	9	11	8	10	8	4	2	5	8	4	6	8	14
g6343	0	0	0	0	0	0	0	0	0	0	0	0	0	0	0	0	0	0	0	0	0	0	0	0	0	0	0	0	0	0	0	0	0	0	0	0	0	0	0	0	1	0	0	0	0	1	0	0	0
g635	0	0	0	0	0	0	0	0	0	0	0	0	0	1	0	0	2	0	0	0	0	0	0	0	0	0	0	0	0	0	0	0	0	0	0	0	0	0	0	0	0	0	0	0	0	0	0	0	0
g6353	1	1	2	2	1	2	0	1	2	4	0	1	1	1	8	4	1	2	2	3	4	1	0	6	8	1	1	4	6	1	1	0	1	0	2	5	0	5	0	5	1	0	2	2	9	5	0	3	9
g6369	0	0	0	0	0	0	0	0	0	0	0	0	0	0	0	0	0	0	0	2	0	0	0	0	0	0	0	0	1	0	0	0	0	0	0	0	0	0	0	0	0	0	0	0	0	0	0	0	0
g6370	0	0	0	0	0	0	0	0	0	1	0	0	1	0	0	0	0	0	0	0	0	0	0	2	0	0	0	0	0	0	0	0	0	0	0	1	0	0	0	0	0	0	0	0	0	0	0	0	1
g6393	0	0	0	0	0	0	0	0	0	0	0	0	0	0	0	1	1	1	0	0	0	0	0	4	0	0	0	0	0	0	1	0	0	0	0	0	0	0	0	0	0	1	0	0	0	0	0	0	0
g640	0	0	0	0	0	0	0	0	0	0	0	0	0	0	0	1	0	0	0	0	0	0	0	0	0	0	0	0	0	0	0	0	0	0	0	0	0	0	0	0	0	0	0	0	0	0	2	0	0
g6422	0	0	0	0	1	0	0	0	0	1	0	0	0	1	0	1	0	1	0	0	1	1	0	0	1	0	0	0	1	0	0	0	0	0	0	1	0	2	0	1	0	0	0	1	1	1	1	0	1
g6423	0	0	0	0	0	0	0	0	0	0	0	0	0	0	0	0	1	1	0	0	0	1	0	1	0	0	1	0	0	0	0	0	0	0	0	0	0	0	0	0	0	0	0	0	0	0	0	0	0
g6424	0	0	0	0	0	0	0	0	0	3	1	0	0	0	4	2	8	0	0	0	3	0	0	10	4	3	8	1	0	0	2	0	0	0	0	0	0	0	0	0	0	0	0	0	0	4	1	0	0
g6433	0	0	0	0	0	0	0	0	0	0	0	0	0	0	0	0	0	0	0	0	0	0	0	0	0	0	0	0	0	0	0	0	0	0	3	0	0	0	0	0	0	0	0	0	0	0	0	0	0
g6465	0	0	0	0	0	2	0	1	0	2	0	0	3	2	3	0	8	12	2	1	3	1	1	2	3	2	4	1	1	0	2	0	0	1	1	7	2	0	2	0	1	1	0	7	2	5	1	1	3
g649	1	0	0	0	0	3	2	1	2	4	0	1	0	0	1	1	5	1	4	0	3	2	1	12	4	1	2	0	1	0	0	0	0	0	0	6	0	0	0	3	1	1	1	2	1	3	2	2	0
g650	0	0	0	0	0	0	0	0	0	0	0	0	0	0	0	0	0	0	0	0	2	0	0	0	0	0	0	0	0	0	0	0	0	0	0	1	0	0	0	0	0	1	0	0	0	0	0	0	0
g6514	1	1	2	2	5	6	9	2	2	13	0	1	0	14	9	10	31	40	5	9	35	0	3	34	11	9	16	5	2	3	1	0	0	0	0	2	1	2	1	3	1	0	0	2	4	3	0	2	4
g6522	0	0	0	0	0	0	0	1	1	1	0	0	0	0	0	2	0	0	0	0	1	0	0	1	0	0	0	0	0	0	0	0	0	0	0	0	0	0	1	0	0	0	0	0	0	0	0	0	0
g6570	0	0	0	0	0	0	0	0	0	0	0	0	0	3	0	0	0	0	0	0	0	0	0	0	0	0	0	0	0	0	0	0	0	0	0	0	0	0	0	0	0	0	0	0	0	0	0	0	0
g6594	0	0	0	0	0	0	0	0	0	0	0	0	0	0	0	0	0	0	0	0	0	0	0	0	0	0	0	0	0	0	0	0	0	0	0	0	0	0	0	0	0	0	0	0	0	1	0	0	0
g6628	0	0	0	0	0	0	0	0	0	0	0	0	0	0	0	0	0	0	0	0	0	0	0	0	0	0	0	0	0	0	0	0	0	0	0	0	0	0	0	0	0	0	0	0	0	1	0	0	1
g663	0	0	0	0	2	1	1	0	1	1	0	0	0	0	1	2	0	0	0	0	2	0	0	0	2	0	2	0	0	0	0	0	0	0	0	0	0	0	0	0	0	0	0	0	0	0	0	0	0
g6747	0	0	0	0	0	0	0	0	0	0	0	0	0	0	0	0	0	0	0	0	0	0	0	0	0	0	0	0	0	0	0	0	0	0	0	0	0	0	0	0	0	0	0	0	0	0	0	0	0
g6801	0	0	0	0	0	1	1	0	0	0	0	0	0	0	0	1	0	0	0	0	0	0	1	0	0	0	0	0	1	0	0	0	0	0	0	0	0	0	0	1	1	0	0	0	0	1	0	0	0
g682	0	0	0	0	0	0	0	0	0	0	0	1	0	0	0	1	0	0	1	1	4	0	0	1	1	0	1	0	2	1	2	1	0	0	0	0	0	0	0	1	0	2	0	0	0	0	0	0	0
g6844	0	0	0	0	0	0	0	0	0	0	0	0	1	0	0	0	1	0	0	0	0	0	0	0	0	0	1	0	0	0	0	0	0	0	0	0	0	0	0	0	0	0	0	0	0	0	0	0	1
g6881	0	0	0	0	0	1	1	0	0	0	0	1	0	0	0	0	0	0	0	0	0	0	0	0	0	0	0	1	0	1	0	2	0	1	0	2	0	2	0	12	0	0	1	1	0	3	3	2	0
g6883	0	0	0	0	0	1	0	0	0	0	0	0	0	0	0	0	0	0	0	0	0	0	0	0	0	0	0	0	0	0	0	0	0	0	0	0	0	0	0	0	0	0	0	1	0	0	0	0	0
g6885	0	0	0	0	0	0	1	0	0	0	0	0	0	1	0	0	0	0	0	0	0	0	0	1	0	0	0	1	0	0	2	0	0	0	0	0	0	0	0	0	0	0	0	0	0	0	0	0	0
g6894	0	0	0	0	0	1	0	0	0	0	0	0	0	0	0	0	0	0	0	0	0	0	0	0	0	0	0	0	0	0	0	0	0	0	0	0	0	0	0	0	0	0	0	0	0	0	0	0	0
g6904	0	0	0	0	0	0	0	0	0	0	0	0	0	0	0	0	0	0	0	0	0	0	0	0	0	0	0	0	0	0	0	0	0	0	0	0	0	0	0	0	0	0	0	0	0	0	0	0	0
g6943	0	0	0	0	0	0	0	0	0	0	0	0	0	0	0	0	0	0	0	0	0	0	0	0	0	0	0	0	0	0	0	0	0	0	0	0	0	0	0	0	0	0	0	0	0	0	0	0	0
g6953	6	0	0	1	2	0	2	0	7	0	2	0	1	1	1	6	4	3	0	4	3	0	2	6	0	3	4	2	1	0	1	0	0	0	0	6	1	3	4	3	2	0	0	1	2	4	0	0	3
g6965	1	0	0	0	0	3	0	0	1	1	0	0	0	2	0	0	1	0	0	1	1	0	1	1	0	0	0	0	0	1	0	0	1	0	2	5	0	1	2	7	3	1	2	3	2	0	2	0	2
g6971	0	0	0	0	0	1	1	0	0	1	0	0	0	1	0	1	2	3	2	1	3	1	0	2	1	0	0	0	2	0	2	0	0	1	0	8	0	2	2	2	2	1	0	0	4	0	0	0	5
g6976	0	0	0	0	0	0	2	1	0	6	0	0	0	0	0	1	0	0	2	0	2	0	0	0	0	2	0	1	1	0	0	0	0	0	0	3	1	0	0	0	1	0	0	2	1	0	1	0	2
g6989	0	0	0	0	0	1	0	1	1	0	0	1	1	0	1	0	1	1	1	1	0	0	0	2	1	3	3	0	1	0	1	0	0	0	2	1	0	3	0	3	1	0	1	1	2	3	0	0	0
g7041	0	0	0	0	0	0	0	0	0	0	0	0	0	0	0	0	0	1	0	0	0	0	0	1	0	0	0	0	0	0	0	0	0	0	0	0	0	0	0	0	0	0	0	0	0	0	0	0	0
g7042	0	0	0	0	0	0	0	0	0	0	0	1	0	0	0	0	0	0	0	1	0	0	0	0	0	0	0	0	0	0	0	0	0	0	0	0	0	0	0	0	0	0	0	0	0	0	0	0	0
g7053	0	0	0	0	0	0	0	0	0	0	0	0	0	0	0	0	0	0	0	0	0	0	0	0	2	0	0	0	0	0	0	0	0	0	0	0	0	0	0	0	0	0	0	0	0	0	0	0	0
g7055	0	0	0	1	0	0	0	0	0	0	0	3	0	2	0	0	2	3	0	0	0	1	0	3	0	0	1	1	0	0	0	0	0	0	2	2	1	0	0	1	0	0	1	1	2	1	0	1	0
g7056	0	0	0	0	0	0	0	0	0	0	0	0	0	0	0	0	0	2	0	0	0	1	0	0	0	0	0	0	0	0	0	0	0	1	0	0	0	0	0	0	0	0	2	0	0	0	0	0	0
g7057	0	0	0	0	0	0	0	0	0	0	0	0	0	0	0	0	0	1	0	0	0	0	0	0	0	0	0	0	0	0	0	0	0	0	0	0	0	0	0	0	0	0	0	0	1	0	0	0	0
g7085	1	0	0	0	0	2	2	0	0	0	1	0	0	1	2	0	3	3	1	1	2	0	0	1	0	3	1	1	0	0	0	1	0	1	1	2	0	1	0	6	1	0	1	4	2	5	0	0	2
g7164	0	0	1	1	1	1	0	0	0	1	0	0	0	0	0	0	5	3	1	0	3	0	0	3	4	1	3	0	1	0	2	2	0	4	1	14	0	0	0	4	1	2	0	5	7	3	2	0	1
g7188	0	0	0	0	0	1	1	0	0	0	0	0	0	1	0	0	3	0	0	0	0	1	0	0	0	1	0	0	0	0	0	0	0	1	0	0	0	1	0	2	0	1	1	1	1	0	0	1	0
g7189	0	0	0	0	0	0	0	0	0	0	0	0	0	0	0	0	0	0	0	0	0	0	0	0	0	0	0	0	0	0	0	0	0	0	0	0	0	0	0	0	0	0	0	0	0	0	0	0	0
g7190	0	0	0	0	0	0	0	0	0	1	0	0	0	0	0	0	0	0	0	0	0	0	0	0	0	0	0	0	0	0	0	0	0	0	0	3	0	0	0	0	0	0	0	0	0	0	1	0	1
g7192	0	2	0	0	0	0	0	0	0	0	0	1	0	0	1	0	0	0	0	0	2	0	1	0	0	0	0	0	0	0	0	0	0	0	0	1	0	0	0	0	0	0	0	0	0	8	1	1	5
g7240	0	0	1	0	0	0	0	1	2	0	0	0	0	1	0	4	5	1	4	1	7	1	3	14	1	1	6	2	1	2	2	0	1	0	0	5	1	0	0	1	0	0	0	1	1	4	2	0	3
g7257	51	24	158	44	18	139	167	104	191	904	146	152	149	860	617	963	924	473	242	146	402	110	306	2527	351	561	633	215	336	367	179	132	26	78	80	741	155	231	165	740	203	173	81	249	315	345	248	80	206
g7278	0	0	0	0	0	0	0	0	0	0	0	0	0	0	0	0	0	0	0	0	0	0	0	0	0	0	0	1	0	0	0	0	0	0	0	0	0	0	0	0	0	0	0	0	0	0	0	0	0
g73	0	0	0	0	0	1	0	0	0	0	0	0	0	0	0	0	0	0	0	0	0	0	0	0	0	0	0	0	0	0	0	0	0	0	0	0	0	0	0	0	0	0	1	0	0	0	0	0	0
g7343	0	0	0	0	0	0	0	0	0	0	0	0	0	0	0	0	2	0	0	0	0	0	0	1	0	0	1	0	0	0	0	0	0	0	1	0	0	0	0	0	0	0	0	0	0	1	0	0	0
g7379	0	0	0	0	0	0	1	0	1	0	1	0	1	0	0	0	0	0	0	1	2	0	0	0	0	1	0	0	0	1	1	1	0	0	0	0	0	0	0	0	1	0	0	0	0	1	1	1	0
g7430	0	0	0	0	0	0	0	0	1	0	0	0	0	0	0	0	1	0	0	0	0	0	0	0	0	0	0	0	0	0	0	0	0	0	0	0	0	0	0	0	0	0	0	0	0	0	0	0	1
g7451	1	0	0	0	0	0	0	0	0	0	0	0	0	0	0	0	1	0	0	0	0	0	0	2	0	0	0	0	0	0	0	0	0	0	0	0	0	0	0	1	0	0	0	0	0	2	0	0	0
g7454	0	0	5	1	2	3	1	1	1	6	1	1	0	4	4	6	17	17	3	7	16	0	2	13	8	6	19	3	2	1	2	2	2	2	4	7	2	4	2	8	8	2	3	9	14	9	4	0	12
g7465	0	0	0	0	0	0	0	0	0	0	0	0	0	0	0	0	0	0	0	1	0	0	0	0	0	0	0	0	0	0	0	0	0	0	0	0	1	0	0	0	0	0	0	0	0	0	0	0	0
g7479	0	0	0	0	0	0	0	0	0	0	0	0	0	0	0	0	0	0	0	0	0	0	0	1	0	0	0	0	0	0	0	1	0	0	0	0	0	0	0	0	0	0	0	0	0	0	0	0	0
g7539	0	0	0	0	0	0	0	0	0	0	0	0	0	0	0	0	0	0	0	0	0	0	0	0	0	0	0	0	0	0	0	0	0	0	0	0	0	0	0	0	0	0	0	0	0	0	0	0	0
g7633	0	0	0	0	0	0	0	0	0	0	0	0	0	0	0	0	0	2	0	0	0	0	0	0	0	0	0	2	0	0	0	0	0	0	0	0	0	0	0	0	0	0	0	0	0	0	0	0	0
g7650	0	0	0	0	0	0	0	0	0	0	0	0	0	0	0	0	0	0	0	0	2	0	1	0	0	0	0	0	0	0	0	0	0	0	0	1	0	0	1	1	0	0	0	1	1	0	2	1	1
g7651	0	0	0	0	0	0	0	0	0	0	0	0	0	1	0	1	0	0	0	0	0	0	0	0	0	0	0	0	0	0	0	0	0	0	0	0	0	0	0	0	0	0	0	0	0	0	0	0	0
g7652	0	0	0	0	0	0	0	0	0	0	0	0	0	0	0	0	0	0	0	0	0	0	0	0	0	0	0	0	0	0	0	0	0	0	0	0	0	0	0	0	0	0	0	0	0	0	0	0	0
g7653	0	0	0	1	0	3	1	2	3	9	2	1	0	6	7	3	10	7	3	6	9	2	1	9	4	3	6	5	3	2	2	5	1	3	0	12	2	2	8	7	6	2	5	6	2	3	2	1	3
g7666	0	0	0	0	0	1	0	0	0	0	0	0	2	0	0	0	1	1	0	0	1	1	2	0	0	3	0	0	0	0	0	1	0	0	0	0	0	1	0	0	0	0	0	0	1	0	0	0	0
g7668	0	3	0	0	0	0	0	0	0	0	0	0	0	1	0	0	0	0	0	0	0	0	0	0	0	0	0	0	0	0	0	0	0	0	0	0	0	0	0	0	0	0	0	0	0	0	0	0	0
g7669	0	0	0	0	0	0	0	0	0	0	0	0	0	0	0	1	0	0	1	0	0	0	0	0	0	1	0	1	0	1	0	0	0	0	0	0	0	0	0	2	0	0	0	1	0	1	1	0	0
g77	0	0	0	0	0	5	3	2	1	4	1	0	0	3	9	0	5	16	0	0	4	1	2	10	1	2	4	0	2	1	0	0	0	0	1	5	0	1	0	2	1	0	0	1	3	1	5	3	1
g7759	0	0	0	0	0	0	0	0	1	0	0	0	0	2	0	0	1	0	0	1	2	0	0	2	0	1	0	0	0	2	0	0	0	0	0	1	0	0	0	0	0	1	0	2	0	0	0	0	0
g7787	0	0	0	0	0	0	0	0	0	0	0	0	0	0	0	1	0	1	0	0	0	0	0	1	0	0	0	0	0	0	0	0	0	0	0	0	0	1	0	0	0	0	0	0	0	0	0	0	0
g78	0	0	0	0	0	0	1	0	0	0	0	0	0	4	0	0	0	2	0	0	1	0	0	0	0	0	1	0	0	0	0	0	0	0	0	0	0	0	0	0	0	0	0	0	0	0	0	0	0
g782	0	0	0	0	0	1	1	1	0	0	0	0	0	2	0	0	1	3	1	1	0	1	0	2	0	0	3	0	0	1	0	0	0	0	0	0	0	0	0	0	0	0	0	0	1	2	0	0	0
g7890	0	0	0	0	0	0	0	0	0	0	0	0	0	2	0	0	1	0	0	1	0	0	0	0	0	0	0	0	0	0	0	0	0	0	0	0	0	0	0	0	0	0	0	0	0	0	0	0	0
g7900	0	0	0	0	0	0	0	0	0	0	0	0	0	0	1	0	0	0	0	0	0	0	0	1	1	1	0	0	0	0	0	0	0	0	0	0	0	1	0	0	0	1	0	0	0	2	0	0	0
g7902	0	0	0	0	0	0	0	0	0	0	0	0	0	0	1	2	0	1	0	0	0	1	0	0	0	0	0	0	0	0	0	0	0	0	0	2	0	3	0	1	4	0	0	0	0	1	0	1	2
g7912	0	0	0	1	0	0	0	0	1	0	0	0	0	0	0	0	0	2	0	0	0	0	0	0	1	0	2	0	0	0	0	0	0	0	0	1	0	0	0	0	0	0	0	0	0	0	0	0	0
g7914	8	2	15	1	5	102	69	16	28	129	14	70	16	27	33	33	56	78	13	16	58	18	18	76	16	24	42	7	17	22	11	9	6	6	2	37	18	22	13	49	8	14	26	33	28	47	25	15	25
g7917	1	0	1	0	1	2	2	1	0	5	0	2	0	2	0	0	0	5	1	0	1	2	0	3	0	1	2	0	1	0	0	0	0	0	0	2	0	2	1	2	0	0	1	0	0	4	1	1	1
g7933	0	0	0	0	0	0	0	0	0	0	0	0	0	0	0	0	0	0	0	0	0	0	0	0	0	0	0	1	0	0	0	0	0	0	0	0	0	0	0	0	1	0	0	0	0	0	0	0	0
g7934	0	0	0	0	0	0	0	0	0	0	0	0	0	0	0	0	0	0	0	2	0	0	0	1	0	0	0	0	0	0	0	0	0	0	2	0	0	0	0	0	0	0	0	0	0	0	0	0	0
g7949	0	0	0	0	0	4	3	1	1	4	0	1	0	0	0	1	1	5	1	0	0	0	0	0	0	0	0	0	0	0	0	0	0	0	0	0	0	1	0	0	1	0	0	1	3	1	1	1	3
g7951	0	0	2	0	0	2	4	0	0	1	0	1	0	1	1	1	3	10	0	1	4	0	0	5	2	1	4	0	0	0	0	0	0	0	0	1	0	0	0	0	0	0	0	1	0	1	0	0	2
g7955	0	0	0	0	0	0	0	0	1	2	0	0	0	0	0	0	1	1	0	0	0	0	0	1	0	0	0	0	0	1	0	0	0	0	1	0	0	0	1	0	0	2	0	0	2	0	0	0	1
g7980	1	2	1	0	0	5	2	1	2	3	1	3	1	1	1	2	4	1	0	3	0	0	1	6	18	6	6	3	2	2	3	0	1	1	0	3	1	4	0	8	0	0	2	0	3	10	5	0	0
g7999	0	1	0	0	1	1	1	1	2	6	1	3	1	4	6	7	10	17	2	5	11	1	1	9	6	7	7	4	2	3	0	0	0	0	1	6	0	0	2	3	1	0	1	7	2	8	3	1	4
g805	0	0	0	0	0	0	0	0	0	0	0	0	0	0	0	0	0	0	0	0	0	0	0	0	0	0	0	0	0	0	0	0	0	0	0	0	0	0	0	0	0	0	0	0	0	0	0	0	0
g8051	0	0	0	0	0	0	0	0	0	0	0	0	1	0	0	0	0	0	0	0	0	0	0	2	0	0	0	0	0	0	0	0	0	0	0	0	0	0	0	0	0	0	0	1	0	1	0	0	0
g811	0	0	0	0	0	1	0	0	0	2	0	0	0	1	0	0	1	0	0	0	1	0	0	1	0	0	0	0	0	0	0	0	0	0	0	0	0	0	0	0	0	0	0	0	0	1	0	0	0
g8129	0	0	0	0	0	0	0	0	0	2	0	0	0	0	0	0	0	0	0	0	0	0	0	1	0	1	0	0	0	0	0	0	0	0	0	0	0	0	0	0	0	0	0	0	0	0	0	0	0
g814	0	0	0	0	0	1	0	0	0	0	0	0	0	0	0	0	0	0	0	0	0	0	0	0	0	0	0	0	0	0	0	0	0	0	0	0	0	0	0	0	0	0	0	0	0	0	0	0	0
g8146	0	0	0	0	0	0	0	0	0	0	0	0	0	0	0	0	0	0	0	0	1	0	0	0	0	0	0	0	0	0	0	0	0	0	0	1	0	0	0	0	0	0	0	0	0	0	0	0	0
g8149	0	1	4	0	0	2	2	2	3	4	1	0	4	7	6	8	9	13	37	7	4	0	0	21	7	11	5	7	3	2	0	8	5	1	2	17	7	0	6	4	1	1	1	14	13	8	4	2	8
g8174	2	0	1	0	1	2	2	0	0	0	1	1	0	1	1	2	0	1	1	2	0	0	0	5	0	3	3	0	0	0	0	0	0	0	0	2	0	1	0	0	0	1	1	1	1	1	3	1	1
g8207	0	0	0	0	0	0	0	0	0	0	0	0	0	0	0	0	0	0	0	0	0	0	0	0	0	0	0	0	0	0	0	0	0	0	0	0	0	0	0	0	0	0	0	0	0	0	0	0	0
g825	0	0	0	0	0	0	0	0	0	0	0	0	0	0	0	0	0	0	0	0	0	0	0	0	0	0	0	0	0	0	0	0	0	0	0	0	0	0	0	0	0	0	0	1	0	0	0	0	0
g8280	0	0	0	0	0	0	0	0	0	0	0	0	0	0	0	1	0	0	0	0	0	0	0	0	0	0	0	0	0	0	0	0	0	0	0	0	0	0	0	0	0	0	0	0	1	0	0	0	2
g8283	0	0	1	0	0	3	1	0	0	2	0	0	0	1	1	1	1	2	0	1	1	0	0	0	0	0	0	0	0	0	0	0	0	0	0	0	0	0	0	0	1	0	0	0	1	0	2	1	3
g83	0	0	0	0	0	0	0	0	0	0	0	0	0	0	0	1	1	0	0	0	0	0	0	0	0	0	0	0	0	0	0	0	0	0	0	0	0	0	0	0	0	0	0	0	0	0	0	0	0
g8327	0	0	0	0	0	0	0	0	0	0	0	0	0	0	0	0	0	0	0	0	0	0	0	0	0	0	1	0	0	0	0	0	0	0	0	0	0	0	0	0	0	0	0	0	0	0	0	0	0
g8359	0	1	0	1	0	11	0	2	4	6	2	8	1	4	3	9	17	5	4	2	6	3	2	15	1	8	10	3	11	5	3	1	2	1	2	18	13	5	5	12	2	4	6	16	0	9	1	2	13
g8490	1	0	1	0	0	0	1	0	0	4	1	0	0	1	0	3	7	6	0	3	3	2	1	11	6	5	5	1	0	1	1	0	0	0	2	4	0	1	0	3	5	0	0	0	0	1	0	1	4
g852	0	0	1	1	2	3	3	1	3	17	0	1	0	1	8	8	3	6	3	0	1	0	1	8	2	1	1	0	1	0	0	0	0	5	2	9	6	25	3	33	4	13	24	21	36	13	32	12	4
g8552	0	0	0	0	2	2	0	0	0	3	0	1	0	1	1	0	2	3	1	0	0	0	0	2	0	1	0	1	0	1	0	0	0	0	0	3	1	6	3	0	3	1	0	2	0	1	0	4	0
g859	0	0	0	0	0	0	0	0	0	2	0	0	0	0	0	0	0	0	0	0	0	1	0	1	1	0	0	0	1	0	0	0	0	0	0	2	0	0	0	2	0	0	0	0	0	2	0	0	1
g861	0	0	0	0	0	0	0	1	0	1	1	0	0	1	0	1	0	0	0	0	1	0	0	0	0	1	0	0	0	0	0	0	1	0	0	2	0	0	0	2	1	0	0	1	2	2	0	2	0
g8614	0	0	0	0	0	0	1	1	0	1	0	0	1	6	4	0	2	0	0	0	0	0	0	2	0	0	0	1	0	1	0	0	0	0	0	0	0	0	0	0	0	0	0	0	0	0	0	0	0
g8640	0	0	0	0	0	0	0	0	0	0	0	0	0	1	1	1	4	0	0	0	0	0	0	3	1	0	0	0	0	1	1	0	0	0	0	0	0	0	0	1	1	0	0	0	0	0	0	0	0
g8666	0	0	0	0	0	0	0	0	0	0	0	0	0	0	0	0	0	0	0	0	0	0	0	0	0	0	0	0	0	0	0	0	0	0	0	0	0	0	0	0	0	0	0	0	0	0	0	0	0
g8672	0	0	0	0	0	0	0	0	0	0	1	0	0	1	0	0	0	0	0	0	0	0	0	0	0	1	0	0	0	1	0	0	0	0	1	0	0	0	0	0	0	0	1	0	0	0	0	0	1
g8678	0	0	0	0	0	0	0	0	0	0	0	0	0	0	0	0	0	0	0	0	0	0	0	0	0	0	0	0	0	0	0	0	0	0	0	0	0	0	0	0	0	0	0	0	0	0	0	0	0
g8698	0	0	0	1	0	4	1	0	0	3	0	1	0	0	0	1	2	1	0	1	5	0	0	2	1	2	1	0	0	0	1	1	0	0	0	1	2	0	0	0	0	0	1	1	0	2	0	0	0
g8724	1	0	0	0	0	0	0	0	0	0	0	0	0	0	1	2	0	1	0	0	0	0	0	1	4	0	0	0	0	0	0	0	0	0	0	2	1	1	0	0	0	0	0	0	1	2	0	0	1
g8732	0	1	3	0	0	1	0	0	2	2	0	1	0	4	2	0	5	4	2	0	1	1	2	4	2	4	0	3	1	0	1	1	0	3	1	5	0	2	2	5	0	1	0	5	3	4	1	0	5
g8739	0	0	0	0	0	0	0	0	0	0	0	0	0	0	0	0	0	0	0	0	0	0	0	0	0	0	0	0	0	0	0	0	0	0	0	0	0	0	0	0	0	0	0	0	0	0	0	0	0
g8768	0	0	1	0	0	4	4	0	3	2	1	0	1	1	0	2	8	1	0	0	4	0	3	17	2	3	2	1	3	1	3	0	0	0	0	3	4	2	0	0	1	2	0	2	0	3	1	0	0
g88	0	0	0	0	0	0	0	0	0	2	0	0	0	0	0	0	0	0	0	0	0	0	0	0	0	0	0	0	0	0	0	0	0	0	0	0	0	0	0	0	0	0	0	0	0	0	0	0	0
g8919	0	1	1	0	1	3	0	0	3	21	0	1	1	13	5	13	5	9	3	2	4	1	4	24	4	5	3	1	4	1	2	0	1	0	1	5	0	0	0	2	1	0	0	2	3	1	1	0	1
g8948	0	0	0	0	0	0	0	0	0	1	0	0	0	0	0	0	0	2	0	0	0	0	0	1	0	0	0	0	0	0	0	0	0	0	0	0	0	0	0	0	0	0	0	1	0	0	0	0	0
g8969	1	0	0	0	0	4	2	5	4	5	1	1	0	3	5	2	2	6	0	1	0	0	1	0	0	0	0	1	0	0	0	0	0	0	0	0	3	0	0	1	3	0	1	2	0	0	0	3	1
g8989	0	0	0	0	0	1	0	0	1	0	0	0	0	0	0	0	1	0	0	0	1	1	0	2	0	1	1	0	0	0	0	1	0	1	0	0	0	0	1	0	0	0	1	3	2	2	1	0	0
g8993	0	0	0	0	0	0	0	1	0	0	0	0	0	0	0	0	1	0	0	0	0	0	0	0	0	0	0	0	0	0	0	0	0	0	0	0	0	0	0	0	0	0	0	0	0	0	0	0	0
g9022	0	0	0	0	0	0	0	0	0	0	0	0	0	1	0	2	4	0	0	0	1	1	0	7	0	2	0	1	2	2	0	0	0	0	0	0	1	0	2	1	0	0	0	0	2	0	0	0	0
g9037	0	0	0	0	0	0	0	0	0	0	0	0	1	0	0	0	2	2	0	0	0	0	0	1	0	1	0	0	0	0	0	0	0	0	0	0	0	1	0	1	1	0	0	0	0	0	0	0	0
g9038	0	0	0	0	1	1	1	0	0	2	0	1	1	5	1	5	3	10	0	0	1	0	1	8	1	2	7	0	1	0	1	0	0	0	3	0	1	0	1	6	2	0	3	6	6	3	4	2	1
g9045	0	0	0	1	0	0	1	0	1	1	0	0	0	3	1	2	5	4	0	0	0	0	0	9	0	0	5	0	0	0	2	0	0	0	0	0	0	0	0	0	0	0	0	1	0	1	3	0	2
g9046	0	0	1	0	0	0	2	0	0	3	0	0	0	0	0	0	7	2	0	0	4	0	0	3	1	1	6	1	1	0	0	0	0	0	0	0	0	0	1	0	0	0	0	0	0	0	1	2	0
g9049	0	0	0	0	0	6	2	2	3	9	0	4	3	0	5	1	2	3	0	0	2	0	0	3	1	1	0	1	0	0	0	0	0	0	1	2	2	5	1	9	0	0	0	0	1	1	2	0	1
g9055	0	0	0	0	0	0	0	0	1	1	0	0	0	0	0	0	0	0	0	0	0	0	0	0	0	0	0	1	2	0	0	0	0	2	0	0	0	0	0	0	0	0	0	0	0	0	0	0	0
g9061	3	1	8	11	9	8	11	5	21	59	4	2	12	109	76	76	91	59	14	21	58	6	13	164	30	37	68	12	29	21	6	19	13	13	13	58	9	5	14	48	35	20	9	29	46	32	21	7	29
g9063	0	0	0	0	0	1	0	0	0	0	0	0	0	0	0	0	0	0	0	0	0	0	1	0	0	0	0	0	0	0	1	0	0	0	0	0	0	0	0	0	1	0	0	0	0	0	0	0	0
g9074	0	0	0	0	2	0	0	0	0	0	0	0	0	0	0	0	0	0	0	0	0	0	0	0	0	0	0	0	0	0	0	0	0	0	0	1	0	0	0	1	0	0	0	0	1	0	0	0	0
g9089	0	0	0	0	0	0	0	0	1	0	1	1	0	0	0	0	2	1	1	0	2	0	0	1	0	0	0	1	0	0	0	0	0	0	0	1	0	0	0	2	3	0	0	2	0	2	1	2	3
g9125	0	0	0	0	0	0	0	0	0	0	0	0	0	0	0	0	0	0	0	0	0	0	0	0	0	0	0	0	0	0	0	0	0	0	0	0	0	0	0	0	0	0	0	0	0	0	0	0	0
g913	0	0	0	0	0	0	0	0	0	0	0	0	0	0	2	0	0	0	0	0	0	0	0	0	0	0	0	0	0	0	0	0	0	0	1	0	0	3	0	0	0	0	0	0	0	1	0	0	0
g9177	0	0	0	0	0	0	0	0	0	0	0	0	0	0	0	0	0	0	0	0	0	0	0	1	0	0	0	0	0	0	0	0	0	0	0	0	0	1	0	0	0	0	0	0	0	0	0	0	0
g9180	0	0	0	0	0	0	0	0	0	0	0	0	0	0	0	0	0	0	0	0	1	0	0	0	0	0	0	0	0	0	1	0	0	0	0	0	0	0	0	0	0	0	0	0	0	0	0	0	0
g9210	0	0	0	0	0	1	0	0	0	0	0	0	0	0	0	0	0	0	0	0	3	0	0	1	0	0	0	0	1	1	0	0	0	0	0	1	0	1	1	0	0	2	0	0	0	0	1	0	0
g9237	0	0	1	0	0	0	0	0	0	0	0	0	0	0	4	0	0	0	0	0	1	0	0	1	0	0	1	0	0	0	0	0	0	1	0	0	0	0	0	1	0	0	0	1	0	0	0	0	0
g9254	0	0	1	0	0	0	1	0	0	1	0	0	0	0	0	0	2	1	0	0	2	0	0	3	0	1	1	0	0	0	0	0	0	0	0	1	0	0	0	1	0	1	0	1	2	4	0	0	0
g9300	0	0	0	0	0	1	0	1	0	1	0	0	0	1	2	0	0	1	0	0	0	0	0	1	0	0	0	0	0	0	0	0	0	0	1	0	0	1	0	0	0	0	0	1	1	4	0	0	0
g9304	0	0	0	0	0	0	0	0	0	0	0	0	0	0	0	0	0	0	0	0	1	0	0	0	1	0	0	0	0	0	0	0	0	0	0	0	0	0	0	0	0	0	1	1	0	0	0	0	0
g9358	0	0	0	0	0	0	0	0	0	1	0	0	0	0	0	0	0	1	0	0	3	0	1	0	0	0	0	0	0	0	1	0	0	0	0	0	0	0	0	0	0	0	0	0	0	0	0	0	0
g9394	0	0	0	0	0	0	0	0	0	0	0	0	0	0	0	0	0	2	0	0	0	0	1	0	1	0	0	0	0	0	0	0	1	0	0	0	0	0	0	0	0	0	0	0	0	0	0	0	2
g94	0	0	0	0	1	1	4	0	0	2	0	1	0	1	0	1	1	0	0	0	1	1	1	0	3	0	4	1	1	0	0	0	0	1	0	3	0	0	0	3	0	0	1	3	1	3	3	0	3
g9402	0	0	0	0	0	0	0	0	0	0	0	0	0	0	0	1	0	0	0	0	0	0	0	0	0	0	0	0	0	0	0	0	0	0	0	1	0	0	0	0	0	0	0	2	0	0	0	0	1
g9406	0	0	0	0	0	0	0	0	0	0	0	0	0	0	0	0	0	4	0	0	0	0	0	0	0	0	0	0	0	0	0	0	0	0	0	0	0	0	0	0	0	0	0	0	0	0	0	0	0
g9428	0	0	0	0	0	4	0	0	1	5	0	0	0	3	0	1	3	4	1	3	2	3	3	7	3	4	2	3	0	1	0	1	1	1	1	11	3	4	3	9	1	3	0	2	0	2	0	0	0
g9439	0	0	0	0	0	0	0	0	0	1	0	0	1	0	0	0	0	0	0	0	1	0	2	0	0	0	0	0	0	0	0	0	0	1	0	0	0	1	0	0	0	0	0	1	0	0	0	0	0
g9445	0	0	0	0	0	0	0	0	0	0	0	0	0	0	1	0	0	0	0	0	0	0	0	2	0	0	0	1	0	0	0	0	1	0	0	0	0	0	0	0	0	0	0	1	0	0	0	0	1
g947	0	0	1	1	1	1	1	0	0	1	0	0	0	1	0	2	1	1	1	0	0	0	0	1	0	1	0	2	0	0	1	0	1	0	0	0	1	1	0	1	2	3	0	0	0	1	0	2	1
g9587	0	0	0	0	0	0	0	0	0	2	0	1	0	0	0	1	1	1	0	0	1	1	0	1	0	0	0	0	0	0	0	0	0	0	0	1	0	0	0	0	1	0	2	2	2	0	0	0	1
g9588	0	0	0	0	0	0	0	0	0	2	0	0	0	0	0	0	0	0	0	0	0	0	0	0	0	0	0	1	0	0	0	0	0	0	0	0	0	0	0	0	0	0	0	0	3	0	0	0	0
g9666	0	0	0	0	0	0	0	0	0	0	0	0	0	0	0	0	0	0	0	0	0	0	0	1	0	0	0	0	0	0	0	0	0	0	0	0	0	0	0	0	0	0	0	0	0	3	0	0	1
g9676	0	0	0	0	0	0	0	0	0	0	0	0	0	0	0	3	0	0	0	0	0	0	0	2	0	0	0	0	0	0	0	0	0	0	0	1	0	0	0	0	0	0	0	0	0	0	0	0	0
g9678	0	0	0	0	0	0	0	0	0	1	0	1	0	1	0	0	0	1	0	0	0	0	0	0	0	0	0	0	0	0	0	0	0	0	0	0	0	1	0	1	0	0	1	0	0	0	1	0	0
g9763	0	0	0	0	0	0	0	0	0	0	0	0	0	0	0	0	0	0	0	0	0	0	0	0	0	0	0	0	0	0	0	0	0	0	0	0	0	0	0	0	0	0	0	0	0	1	0	0	0
g9805	0	0	0	0	0	0	0	0	0	0	0	0	0	0	1	0	0	0	0	0	0	0	0	0	0	0	0	0	0	0	0	0	0	0	0	0	0	0	0	0	0	0	0	0	0	0	0	0	0
g9850	0	0	0	1	0	5	0	0	1	0	0	5	1	0	0	4	5	3	0	0	2	1	0	5	2	3	2	2	2	2	0	0	0	0	0	0	1	0	0	2	1	0	0	2	1	0	1	0	1
g9901	0	0	0	1	0	0	0	0	0	0	0	0	1	1	2	0	1	2	1	0	0	0	0	2	3	1	0	0	0	0	0	0	0	0	1	0	0	0	0	0	0	0	0	0	1	1	0	1	2
g9916	0	0	0	0	0	0	0	0	0	0	0	0	0	2	0	1	0	1	0	0	0	0	0	0	0	0	1	0	0	0	0	0	0	0	0	0	0	0	1	2	0	0	0	0	0	0	0	0	1
g9928	0	0	0	0	0	0	0	0	0	0	0	0	0	0	0	0	0	5	0	1	0	0	0	0	0	0	0	0	0	0	0	1	0	0	0	1	0	0	0	0	0	0	0	0	0	0	0	0	0
g9937	0	0	0	0	0	0	0	0	0	0	0	0	0	0	0	0	1	0	0	0	0	0	0	0	1	0	0	0	0	0	0	0	1	0	0	0	0	0	0	1	0	0	0	2	0	0	0	0	1
g9958	0	0	1	0	0	0	0	3	0	1	0	0	1	1	0	1	1	0	1	0	3	0	0	2	2	1	0	0	0	0	0	0	0	0	2	2	0	0	3	1	1	1	0	0	0	0	1	0	0
g9961	0	0	0	0	0	0	0	0	0	0	0	0	0	0	0	0	0	0	0	0	0	1	0	0	0	0	0	0	0	0	0	0	0	0	0	0	0	0	0	0	0	0	0	0	0	0	0	0	0
g997	0	0	0	0	0	1	2	0	0	2	1	1	0	2	1	1	2	10	0	1	0	0	0	4	1	1	1	0	1	1	0	0	0	3	0	0	0	0	0	1	1	0	0	1	3	1	2	0	2
g9992	1	3	17	1	3	41	29	3	7	61	7	11	4	13	32	38	101	64	8	5	77	6	13	136	30	18	34	5	9	13	7	1	0	0	1	2	1	3	1	3	0	0	1	3	2	3	2	0	1
g9993	3	2	1	0	1	73	37	24	18	76	6	7	3	23	12	18	14	99	10	15	25	1	1	7	3	4	5	3	0	1	1	1	1	4	0	1	3	3	4	5	6	0	0	1	2	4	3	1	1
g9994	0	0	0	0	0	0	2	0	0	1	0	0	0	0	0	0	1	5	0	0	1	0	0	0	0	1	0	0	0	1	0	0	0	0	0	0	0	0	0	0	0	0	0	0	1	0	0	0	0
g9995	1	1	0	1	0	38	6	3	1	8	0	1	1	6	14	4	9	187	11	31	98	1	0	7	1	6	17	3	2	5	0	2	2	2	0	2	1	1	0	4	1	0	3	1	3	5	2	4	2
g9996	0	1	1	0	0	11	1	1	0	7	0	0	0	3	4	15	3	12	1	1	3	0	0	7	8	1	0	0	0	2	1	0	1	0	0	1	0	0	0	3	0	0	0	0	0	0	0	0	0
model_10	0	0	0	0	0	0	0	0	0	0	0	1	0	0	0	0	0	2	0	0	2	0	1	1	0	0	2	0	0	0	0	0	0	0	0	0	0	1	0	1	0	0	1	1	0	1	0	0	1
model_100	0	4	1	0	1	5	8	0	2	12	1	2	1	4	7	6	10	14	3	1	19	1	2	13	5	6	17	4	1	5	2	1	0	0	1	3	1	2	0	2	0	2	2	8	0	8	7	0	3
model_1000	0	1	1	0	0	6	9	1	5	16	7	2	1	3	5	4	9	17	6	1	1	1	0	3	1	0	1	0	1	0	0	1	1	1	0	0	1	0	0	5	1	3	1	2	2	3	1	1	5
model_10000	0	0	3	1	0	2	0	0	0	2	0	0	0	0	1	0	3	0	1	0	1	0	1	6	2	2	0	1	0	0	1	0	0	0	1	1	1	1	0	3	0	0	2	2	1	1	2	1	0
model_10002	0	2	12	4	3	35	19	8	26	43	6	12	8	63	43	52	81	173	29	35	89	9	14	88	32	36	52	14	12	27	6	7	6	11	8	53	10	12	11	36	27	15	9	44	44	60	27	20	54
model_10003	2	2	1	3	0	14	5	5	5	14	0	1	2	12	7	3	15	37	4	8	25	6	4	21	3	6	12	7	2	2	2	5	2	2	1	11	3	5	0	12	10	0	3	11	21	22	10	4	27
model_10007	0	0	0	1	0	4	1	0	0	1	2	1	1	1	1	1	2	6	0	1	3	2	0	2	2	3	3	0	2	0	0	1	0	2	1	4	1	4	0	9	2	0	7	10	3	13	3	3	5
model_10008	0	0	0	0	0	5	1	0	0	3	1	0	0	1	7	5	2	3	1	3	4	0	1	6	3	1	0	0	0	0	0	3	1	2	0	4	0	0	1	3	4	0	0	2	2	2	2	1	3
model_10009	0	0	0	0	0	1	0	0	0	2	0	1	1	0	2	0	5	4	0	0	0	2	0	7	1	2	0	0	2	4	0	0	0	0	0	2	1	0	0	3	0	0	0	3	4	4	1	0	9
model_1001	0	0	1	1	3	2	2	0	0	9	3	1	2	9	2	10	2	10	2	1	4	0	1	11	5	2	5	2	2	6	2	6	3	4	3	25	6	10	2	17	4	2	8	6	19	6	3	1	4
model_10010	0	0	0	0	0	0	1	0	0	1	0	0	0	0	0	0	0	1	0	0	0	0	0	0	0	0	0	0	0	0	0	0	0	0	0	0	0	0	0	0	0	0	0	0	0	1	0	0	0
model_10011	0	0	0	0	0	0	0	0	0	0	0	0	0	0	1	5	0	2	0	1	0	0	0	0	1	0	4	1	0	0	0	0	0	0	0	0	0	0	1	0	0	0	0	1	4	1	1	0	0
model_10013	0	0	0	1	0	0	1	0	0	0	0	0	0	0	0	1	1	1	0	0	0	0	0	1	0	0	0	0	0	0	0	0	0	1	0	0	1	0	1	2	0	0	1	3	4	1	0	0	0
model_10014	0	0	0	0	0	1	0	0	0	0	0	0	0	0	0	0	0	0	0	0	0	0	0	0	0	0	0	0	0	0	0	0	0	0	0	0	0	0	0	0	0	0	0	0	2	0	1	0	0
model_10015	0	0	0	0	0	6	6	0	4	9	0	2	2	3	4	12	10	10	5	1	5	1	0	2	1	0	0	0	0	0	0	0	1	1	0	1	0	0	0	2	4	0	1	2	4	4	5	1	7
model_10016	0	0	0	1	0	3	3	4	1	8	2	1	1	10	3	6	14	8	5	6	9	2	0	16	3	3	10	0	2	2	1	0	0	1	2	3	1	2	2	12	2	2	3	6	10	8	4	1	5
model_10017	4	2	6	5	3	36	16	12	17	44	3	6	5	27	34	41	81	101	17	29	61	9	5	75	29	29	57	12	10	12	4	10	1	3	1	29	6	8	6	26	14	9	22	49	26	44	16	11	28
model_10019	0	0	0	0	1	4	2	0	0	4	0	0	0	4	8	7	9	22	3	0	5	0	0	10	3	4	4	1	0	4	0	1	1	3	2	9	3	4	3	8	4	0	2	9	2	12	1	3	4
model_1002	1	1	1	1	2	42	20	9	15	20	3	5	2	18	24	14	35	85	15	1	19	2	1	18	3	1	5	1	4	5	0	4	2	1	0	3	0	5	3	12	5	1	2	14	4	4	5	2	8
model_10020	0	0	0	0	2	2	0	0	0	1	0	2	4	3	3	3	3	16	1	4	6	1	2	2	0	0	5	0	3	1	1	1	0	0	3	4	0	0	0	3	3	0	2	15	11	6	6	1	3
model_10021	0	0	0	0	0	0	1	0	0	1	0	0	0	0	0	0	0	0	0	0	0	0	0	0	0	0	0	0	0	0	0	0	0	0	0	0	0	0	0	0	0	0	0	1	0	1	0	0	0
model_10022	0	0	1	2	1	2	2	0	0	5	0	0	1	0	0	2	0	1	1	0	3	0	1	3	0	2	3	0	0	1	0	0	0	0	0	0	0	0	0	0	0	0	0	0	0	0	0	1	0
model_10023	16	13	31	7	17	124	85	43	43	244	38	31	18	102	126	147	313	345	90	77	286	22	39	364	119	101	178	43	46	50	32	32	14	32	32	141	43	46	44	133	91	21	70	124	119	135	92	35	172
model_10025	3	1	6	2	2	15	19	6	3	19	3	6	1	13	7	9	39	40	13	6	35	8	10	40	12	14	27	6	5	5	7	5	0	2	3	12	7	2	3	9	6	6	9	16	7	21	5	1	12
model_10026	0	0	0	0	0	0	0	0	0	0	0	0	0	0	0	0	0	0	0	0	0	0	0	0	0	0	0	0	0	0	0	0	0	0	0	0	0	0	0	0	0	0	0	0	0	0	0	0	0
model_10027	1	0	1	1	1	1	1	0	4	6	2	5	11	9	2	5	14	13	5	9	13	12	6	30	10	10	13	6	7	19	4	1	5	5	2	14	16	7	0	2	8	0	3	6	10	9	7	2	4
model_1003	0	1	1	0	0	0	0	0	1	7	0	0	3	4	1	0	3	6	1	1	2	1	0	7	0	1	0	1	3	0	0	1	1	0	0	3	2	3	3	1	0	3	2	2	3	1	4	1	3
model_10030	0	0	0	0	0	0	0	0	0	1	0	0	0	0	0	0	0	0	0	0	0	0	0	0	0	0	0	0	0	0	0	0	0	0	0	0	0	0	1	0	0	0	0	0	0	2	0	0	0
model_10032	0	0	0	0	0	0	0	0	1	4	0	0	0	0	1	2	2	5	1	2	4	0	0	4	0	1	1	2	0	1	0	0	0	0	1	1	1	2	0	0	2	0	0	1	3	3	6	1	4
model_10036	0	0	1	2	3	2	0	1	1	8	0	0	2	3	4	2	4	7	1	4	8	3	1	13	2	4	5	0	1	4	2	0	1	0	0	1	2	4	2	4	2	5	2	4	9	4	2	1	5
model_10037	0	0	1	0	1	2	1	4	1	1	0	0	0	0	2	0	2	4	0	0	4	0	1	5	2	0	0	1	2	0	0	0	0	2	1	1	1	0	0	1	1	2	0	2	0	1	3	2	3
model_10038	0	0	0	0	0	8	3	0	2	4	0	0	2	1	1	2	6	6	2	3	12	1	2	8	3	2	11	0	1	2	4	1	0	0	1	2	0	1	2	2	4	0	0	1	1	4	0	0	7
model_10039	0	1	1	6	1	3	4	2	6	11	4	3	1	4	3	7	10	12	3	3	10	2	1	15	8	4	7	4	1	3	0	5	5	18	18	123	10	34	26	110	37	55	81	280	256	155	115	23	39
model_1004	2	3	10	5	7	16	27	9	18	52	10	9	9	67	49	51	81	102	22	18	81	2	11	125	47	28	71	12	19	23	16	1	3	7	4	38	9	7	11	19	15	5	4	26	27	37	16	4	41
model_10040	1	0	1	0	3	0	0	0	0	0	0	1	0	4	0	1	2	31	2	1	5	1	1	8	1	1	0	0	5	1	0	4	1	0	1	3	1	3	11	2	2	0	2	2	3	3	2	0	2
model_10042	1	0	0	0	1	0	0	0	0	1	1	0	0	0	1	1	2	2	1	3	0	0	0	2	1	0	1	0	1	1	0	1	1	0	0	0	0	0	1	1	0	1	0	2	0	1	0	0	0
model_10043	0	0	0	0	0	0	0	0	0	0	0	0	0	0	0	1	0	0	0	0	0	0	0	0	0	0	0	0	0	0	0	0	0	0	0	0	0	0	0	0	0	0	0	0	0	0	0	0	0
model_10044	0	0	0	0	0	0	0	0	0	1	0	0	0	0	0	0	1	0	0	0	2	0	0	2	0	0	1	0	0	0	0	0	0	0	0	0	0	0	0	0	0	0	0	0	0	2	0	0	0
model_10045	0	0	0	6	3	10	4	0	4	9	0	2	1	8	5	13	19	25	8	8	25	3	1	26	10	5	17	6	3	6	2	2	3	3	0	7	2	1	4	4	4	1	1	4	5	4	6	3	8
model_10046	0	0	0	0	1	6	2	0	1	3	0	0	0	3	3	4	2	7	1	1	4	0	3	4	2	3	1	1	1	1	0	1	1	0	0	2	2	1	0	2	0	1	1	1	0	7	2	0	1
model_10047	0	0	0	0	0	0	0	0	0	1	0	0	0	0	0	0	1	0	0	0	1	0	0	2	0	0	0	1	0	1	0	0	0	0	0	0	0	0	0	1	0	1	1	0	1	0	0	0	0
model_10048	0	0	0	0	0	1	2	0	0	6	0	0	0	6	0	4	3	2	0	0	6	1	0	0	0	1	0	0	0	0	1	0	0	0	0	2	1	2	0	2	0	1	0	5	2	1	0	0	1
model_10049	0	0	4	0	0	1	0	0	0	0	0	1	0	0	0	5	0	4	0	1	4	0	1	1	0	0	0	1	1	0	0	1	1	1	0	1	2	1	0	3	0	0	0	0	1	1	1	0	1
model_1005	0	0	0	0	0	0	0	0	0	0	0	0	0	0	0	0	1	0	1	0	0	0	0	0	1	0	0	0	1	0	0	0	0	0	1	1	0	1	0	0	1	0	0	0	0	0	0	0	0
model_10050	0	1	0	0	2	2	3	4	2	6	1	2	0	3	3	1	15	2	1	2	5	0	5	16	3	6	9	0	3	3	1	15	1	3	4	40	5	13	8	79	13	9	14	21	21	13	16	5	13
model_10051	0	0	0	0	0	0	0	0	0	0	0	0	0	0	0	0	0	0	0	0	0	0	0	4	0	0	0	0	0	0	0	0	0	0	0	0	0	0	0	0	0	0	0	0	0	0	0	0	0
model_10052	0	0	0	0	0	0	0	0	0	1	0	0	0	0	0	2	2	3	1	0	2	0	0	3	0	1	1	0	0	0	1	0	0	0	0	0	0	0	1	0	1	1	0	1	1	0	0	1	1
model_10053	0	0	1	4	0	1	0	0	2	2	3	3	1	3	1	3	12	11	0	3	14	0	1	17	3	0	7	0	4	3	1	1	0	0	0	5	1	2	2	5	1	2	2	3	4	6	0	0	1
model_10054	0	1	0	2	0	2	0	0	2	0	1	0	0	0	0	0	1	1	0	0	2	0	1	1	1	0	3	0	1	0	0	0	0	0	1	2	0	0	0	2	0	0	0	3	0	2	0	0	2
model_10055	0	0	0	0	0	0	0	1	0	0	1	0	0	2	0	0	0	3	1	1	3	0	0	3	0	0	0	0	0	0	0	0	0	0	0	1	0	1	1	2	0	2	0	2	0	1	0	0	0
model_10056	0	0	0	0	0	0	0	0	0	1	0	0	0	0	0	0	0	0	0	0	0	0	0	0	0	0	0	0	0	0	0	0	0	0	0	0	0	0	0	0	0	0	0	0	0	0	1	0	0
model_10058	0	0	0	0	0	0	0	0	0	0	0	0	0	1	1	0	0	0	1	0	0	0	0	0	0	0	0	0	0	0	0	0	0	0	0	0	0	0	0	0	0	0	1	0	0	1	0	0	0
model_1006	1	0	10	0	2	16	6	1	1	17	5	3	2	6	11	16	11	22	3	7	10	2	2	33	4	13	10	6	3	3	3	0	0	0	1	8	0	6	2	8	3	0	2	18	3	5	6	2	2
model_10060	0	0	1	0	0	2	1	0	0	4	0	1	1	8	0	0	5	0	1	4	7	2	4	11	2	3	8	2	1	1	1	1	0	0	0	3	1	1	2	4	0	1	1	1	2	7	1	0	4
model_10062	0	0	0	0	1	1	0	0	0	2	0	0	0	0	4	0	3	1	1	0	2	0	0	3	2	0	3	3	0	1	0	1	0	0	0	0	0	2	0	2	2	0	0	2	2	0	4	0	0
model_10063	1	4	1	1	1	24	4	3	11	29	3	2	3	12	6	15	16	34	10	15	37	6	2	57	23	8	14	3	5	5	2	2	1	1	2	6	0	2	0	6	2	1	2	15	11	12	2	3	7
model_10064	0	0	0	3	0	8	6	1	3	15	1	2	0	10	6	7	17	23	2	4	9	3	2	11	7	5	14	5	3	2	0	0	0	0	0	4	3	1	1	4	1	2	1	3	5	7	1	1	6
model_10065	1	0	1	0	2	7	1	1	3	4	0	0	0	6	1	3	10	6	0	1	10	0	2	22	2	2	4	0	1	5	1	1	0	0	0	9	0	0	2	5	0	0	2	5	1	1	0	2	3
model_10067	0	0	0	0	0	0	0	0	0	0	0	0	0	0	0	0	0	0	0	1	0	0	0	0	0	1	0	0	0	0	0	0	0	0	0	0	0	0	0	0	0	0	0	0	0	0	0	0	0
model_10068	0	0	0	0	0	3	0	0	1	1	1	0	0	1	0	1	1	1	0	1	2	1	0	1	0	1	0	0	0	1	2	0	0	0	0	0	0	0	0	0	0	0	0	0	0	0	0	0	1
model_1007	0	0	0	1	0	0	0	0	0	2	0	0	0	0	0	0	0	1	0	0	0	0	0	0	0	0	0	0	0	0	0	0	0	0	0	0	0	0	0	0	0	0	0	0	0	0	0	0	3
model_10070	0	0	1	0	1	4	3	4	3	9	1	2	0	2	1	0	5	1	0	2	4	0	1	6	1	0	3	1	1	1	0	3	0	1	0	2	2	1	0	4	0	0	1	7	1	4	2	2	0
model_10072	0	0	0	0	0	1	0	1	1	1	1	0	0	1	0	1	2	2	0	2	1	0	0	4	0	4	1	0	0	1	1	0	0	0	0	1	0	0	0	3	0	0	0	3	2	0	1	1	0
model_10073	0	0	0	0	0	2	0	0	0	0	0	1	0	0	0	4	0	0	0	0	1	0	0	1	0	0	1	0	0	0	0	0	0	0	0	0	0	0	0	1	1	0	1	0	0	0	0	0	0
model_10074	2	2	2	0	0	14	9	3	11	42	1	2	4	2	8	16	22	22	5	0	12	3	0	26	2	5	2	0	2	4	0	0	0	0	1	2	3	1	1	0	1	0	0	0	2	0	0	1	0
model_10075	0	0	0	0	0	0	0	0	0	0	0	0	0	0	0	0	0	0	0	1	1	0	0	0	0	0	0	0	0	0	0	0	0	0	1	0	0	0	0	0	0	0	2	2	0	0	1	1	0
model_10076	0	2	2	4	2	17	12	2	6	15	0	4	13	5	21	13	30	39	8	11	49	7	6	53	18	19	44	11	6	8	9	1	2	0	0	9	2	12	3	6	1	1	5	8	10	12	3	1	5
model_1008	0	0	2	0	0	3	0	1	6	9	0	0	1	3	2	9	5	13	1	3	7	0	1	12	3	1	5	1	1	1	1	2	1	1	0	0	4	2	0	9	3	3	0	1	4	5	0	4	4
model_10081	5	0	0	0	0	2	0	0	0	2	0	0	0	0	1	0	0	2	4	2	2	0	0	0	0	0	1	0	0	1	0	1	0	0	0	0	0	1	0	0	0	0	0	0	1	0	0	0	0
model_10082	2	2	2	2	0	8	3	4	12	27	2	2	6	8	2	19	18	19	7	3	9	3	2	24	7	12	11	1	3	6	8	1	0	1	5	17	6	7	5	13	5	4	7	13	14	26	13	4	17
model_10083	0	0	0	0	0	0	0	0	1	3	0	0	0	0	1	0	1	0	1	0	0	0	0	3	0	0	1	0	1	0	0	0	0	3	0	0	0	0	1	0	0	1	0	0	1	0	1	0	5
model_10084	0	1	3	1	0	9	4	5	3	14	1	2	2	4	11	6	7	22	4	3	14	2	1	27	6	10	7	1	1	9	3	0	3	3	2	8	5	6	3	12	1	2	3	14	9	17	8	3	13
model_10085	0	0	0	0	0	13	2	1	2	5	1	0	1	5	3	1	5	20	3	7	6	4	1	19	5	3	5	2	3	1	1	0	0	0	2	4	2	2	2	7	0	0	2	14	7	11	2	0	8
model_10086	0	0	0	0	0	1	0	1	1	2	0	0	0	0	0	0	2	3	0	0	2	0	0	0	2	0	0	0	0	0	0	0	0	0	0	0	1	0	0	0	0	0	0	0	0	0	0	0	4
model_10087	0	0	0	0	0	0	0	0	0	0	0	0	0	1	0	0	0	0	0	0	0	0	2	0	0	1	0	0	0	0	0	1	0	0	0	1	0	0	0	0	0	1	0	2	0	0	0	0	1
model_10088	0	2	1	0	0	0	0	0	1	1	0	0	0	0	1	1	6	6	2	0	4	2	1	8	0	1	0	0	0	8	0	0	0	0	0	0	0	0	1	0	0	0	0	0	0	2	1	2	2
model_10089	0	0	0	0	0	3	1	0	1	5	0	0	0	0	2	2	1	9	0	4	0	0	0	0	0	0	0	0	0	0	0	0	0	0	0	1	0	0	0	2	0	0	0	0	0	1	0	0	0
model_1009	0	0	0	0	0	3	0	0	2	2	0	0	0	0	2	1	4	3	0	0	2	0	0	5	3	0	0	0	0	0	0	2	0	1	0	3	1	0	0	3	0	0	1	1	1	1	1	0	2
model_10090	0	0	0	0	0	0	0	0	1	1	0	0	0	3	0	1	1	0	2	2	1	0	0	0	3	1	1	0	0	0	0	0	0	0	0	1	0	0	0	0	0	0	0	0	0	0	0	0	3
model_10091	0	0	0	0	0	0	0	0	0	0	0	0	0	0	0	0	0	0	0	0	0	0	1	0	0	0	1	0	0	0	0	0	0	0	0	1	0	0	0	0	0	0	0	1	0	3	0	0	1
model_10092	0	0	0	0	0	0	0	0	0	0	0	0	0	0	0	0	0	0	0	0	1	0	0	0	0	0	0	0	0	0	0	0	0	0	0	0	0	0	0	0	0	0	0	0	0	0	0	0	0
model_10094	0	0	0	0	0	0	0	0	0	2	0	0	0	0	0	0	0	0	0	0	0	0	0	0	0	0	0	0	1	1	0	0	0	0	0	0	0	0	0	0	0	0	0	0	1	0	0	0	0
model_10096	0	0	0	0	0	0	0	0	0	0	0	0	0	1	0	0	1	0	0	0	0	0	0	0	0	0	0	0	0	0	0	0	0	0	0	0	0	0	0	0	0	0	0	0	0	0	0	0	0
model_10098	0	1	1	0	2	20	8	6	2	17	2	4	2	4	4	5	15	43	5	4	27	1	5	16	7	3	12	3	0	2	1	1	0	0	1	4	1	6	6	4	4	1	3	12	10	17	10	6	4
model_101	1	0	5	2	4	20	10	5	7	11	3	0	0	16	5	3	21	43	9	12	60	1	3	23	5	15	26	7	2	8	4	2	0	3	0	15	4	4	4	17	4	3	1	13	12	11	8	5	9
model_10100	0	0	0	0	0	0	0	0	0	0	0	0	0	0	0	0	0	5	0	0	0	0	0	0	0	0	0	0	0	0	0	0	0	0	0	0	0	0	0	0	0	0	0	0	0	1	0	0	0
model_10101	0	0	0	0	0	0	0	0	0	0	0	0	0	0	1	0	0	0	0	0	4	0	0	1	1	0	0	0	0	1	1	2	0	0	1	3	1	1	1	0	1	0	0	0	1	0	0	0	0
model_10102	0	0	0	0	0	0	0	0	0	1	0	0	0	0	0	0	0	2	0	0	1	0	0	2	0	0	0	0	0	0	0	0	0	0	0	0	0	0	0	0	0	0	0	0	0	0	0	0	0
model_10103	0	0	0	0	0	0	0	0	0	0	0	0	0	0	0	0	0	0	0	0	0	0	0	0	0	0	0	0	0	0	0	0	0	0	0	0	0	0	0	0	0	0	0	0	0	0	0	0	1
model_10104	0	0	0	0	0	0	0	0	0	0	0	0	0	1	0	0	1	0	0	0	0	0	0	0	0	0	0	0	0	0	0	0	0	0	0	0	0	0	0	0	0	0	0	0	0	0	0	0	0
model_10106	0	0	0	0	1	3	0	1	1	2	0	0	0	0	1	0	0	1	1	0	6	0	0	0	1	0	0	0	1	0	0	0	1	0	0	2	0	0	0	1	0	0	0	0	0	3	0	1	4
model_10107	0	0	0	0	0	0	0	0	0	0	0	0	0	0	0	1	0	0	0	0	0	0	0	0	0	0	0	0	0	0	0	0	0	0	0	0	0	0	0	0	0	0	0	0	0	0	0	1	0
model_10109	0	0	0	0	1	1	0	0	1	8	0	0	0	7	1	3	9	8	2	1	6	0	0	10	7	0	3	1	1	0	1	0	0	1	0	6	0	1	1	1	2	0	0	3	6	6	3	1	9
model_1011	0	0	0	0	0	1	2	1	0	1	1	0	0	0	1	2	2	7	0	0	3	0	0	4	2	0	1	0	0	0	0	0	0	1	0	2	0	0	1	2	1	0	0	0	3	2	0	1	0
model_10110	0	0	0	0	0	0	0	0	0	0	0	0	0	0	0	0	1	0	0	0	1	0	0	3	0	0	0	0	0	0	0	0	0	0	0	0	0	1	0	0	0	0	0	0	0	0	0	0	0
model_10111	0	0	0	0	1	1	0	0	0	2	0	0	0	2	0	5	1	1	1	1	1	0	0	6	0	2	0	0	1	0	0	0	0	0	0	0	0	0	0	0	0	0	0	0	0	0	0	0	0
model_10112	0	0	0	1	0	2	1	1	1	5	0	0	2	1	3	2	5	18	3	7	16	0	0	6	1	3	3	2	2	0	2	0	1	1	0	6	0	1	2	4	4	0	4	9	4	7	4	2	4
model_10113	0	0	0	0	0	1	0	0	0	0	0	0	0	0	0	0	0	1	0	0	0	1	0	0	0	0	0	0	0	0	0	0	0	0	0	0	0	0	0	0	0	0	0	0	0	0	0	0	0
model_10114	0	0	0	0	0	1	0	0	1	9	1	0	1	5	9	0	6	1	1	2	2	1	1	2	2	0	2	1	0	1	0	0	0	0	0	1	0	2	0	2	0	0	1	1	2	1	0	0	2
model_10115	1	0	1	2	0	8	3	2	1	15	1	0	0	8	5	10	5	10	0	1	7	1	2	6	2	0	3	0	2	1	1	3	1	0	1	6	1	2	3	9	6	4	7	7	4	10	7	8	12
model_10116	0	0	0	0	1	0	3	1	2	4	2	0	1	0	3	7	0	4	2	0	0	2	0	0	0	0	0	0	0	0	0	0	0	0	0	1	1	1	1	4	0	0	1	2	3	1	0	3	4
model_10117	0	0	2	1	0	4	0	1	1	2	0	0	0	0	1	2	2	3	1	1	2	1	2	0	1	2	2	0	0	0	0	1	0	0	0	2	1	0	0	1	0	1	0	1	0	0	2	3	3
model_10118	4	0	6	2	4	37	14	10	7	28	0	3	2	26	20	27	18	104	10	19	90	2	9	34	20	11	27	7	5	7	5	6	6	5	2	20	1	5	4	32	12	7	9	25	28	28	13	7	35
model_10119	1	0	6	1	1	7	2	5	7	15	1	1	0	5	7	7	14	8	8	3	9	1	2	17	3	7	12	2	2	1	0	0	0	2	1	4	1	4	2	8	0	1	3	6	1	6	5	1	3
model_1012	0	0	0	0	0	0	0	0	0	1	0	0	0	0	0	0	1	0	0	0	0	0	0	0	0	0	0	0	0	0	0	0	0	0	0	2	0	0	0	1	0	0	0	0	0	0	0	0	0
model_10120	0	0	0	0	0	1	1	0	1	0	0	0	0	1	1	0	0	11	0	1	2	0	0	1	0	0	1	0	0	1	0	1	0	1	0	0	0	0	1	4	0	1	0	0	0	1	1	0	2
model_10121	0	0	1	0	0	2	1	0	0	3	1	0	0	0	0	2	1	1	1	0	4	1	0	4	0	1	2	0	1	0	1	0	0	0	0	3	2	2	1	4	0	0	0	1	1	3	0	2	5
model_10122	11	5	14	6	17	84	59	35	41	180	27	13	15	140	136	177	335	282	62	54	187	19	52	364	97	62	123	26	23	41	28	9	5	8	7	38	11	17	12	33	13	14	8	37	34	35	29	16	29
model_10123	0	1	1	0	0	0	0	0	0	2	0	0	0	0	0	0	2	0	1	0	4	0	0	2	0	0	1	0	0	0	0	0	0	0	0	0	0	1	1	1	1	0	1	0	0	0	0	0	0
model_10124	3	1	6	8	6	26	25	18	33	142	8	14	3	77	48	57	83	88	23	22	38	5	20	129	18	43	60	18	19	14	12	3	6	6	3	28	9	7	5	18	4	5	5	17	18	18	4	3	12
model_10125	0	0	0	0	0	1	0	0	1	0	0	0	0	0	0	0	0	0	0	0	0	0	0	0	0	0	0	0	0	0	0	0	0	0	0	0	0	0	0	1	0	0	0	1	0	0	0	0	0
model_10127	0	0	2	0	0	5	2	1	2	5	0	3	0	2	3	0	2	8	4	1	9	0	2	8	2	2	5	0	1	5	1	2	3	2	0	3	0	3	0	11	3	1	5	9	2	12	10	2	12
model_10128	0	0	0	0	0	0	0	0	0	0	0	0	0	0	0	0	0	1	0	0	0	0	0	0	0	0	1	0	0	0	0	0	0	0	2	0	0	0	0	0	0	0	0	0	1	1	0	0	0
model_10129	0	0	0	0	0	0	0	0	0	0	0	0	0	0	0	0	0	0	0	0	0	0	0	0	0	0	0	0	0	0	0	0	0	0	0	0	0	0	0	0	0	0	0	0	0	0	0	0	0
model_1013	0	1	0	0	3	16	3	9	5	18	0	1	2	21	14	20	18	43	7	12	29	1	4	12	6	7	9	4	3	2	1	0	1	1	0	4	0	2	0	1	2	0	1	0	2	2	0	2	8
model_10130	0	0	0	0	0	0	0	0	0	0	0	0	0	0	0	0	0	0	0	0	0	0	0	0	0	0	0	0	0	0	0	0	0	0	0	0	0	0	0	0	0	0	0	0	0	0	0	0	0
model_10133	0	0	0	0	0	0	0	0	0	0	0	0	0	0	0	0	0	0	0	0	1	0	0	0	0	0	0	0	0	0	0	0	0	0	0	0	0	0	0	0	0	0	0	0	0	0	0	0	0
model_10134	0	0	0	0	0	0	0	0	0	3	0	0	1	0	0	0	0	0	0	0	1	0	0	2	0	1	0	0	0	0	0	0	0	0	0	0	0	1	0	1	0	1	2	0	0	1	0	1	0
model_10135	0	0	0	0	0	2	0	0	1	4	0	0	1	5	1	1	6	2	0	1	1	1	0	7	7	4	1	0	2	2	0	0	0	1	0	1	1	1	0	1	3	3	4	0	1	1	0	3	6
model_10137	2	0	0	0	0	2	0	0	0	3	0	0	0	1	2	0	0	1	0	0	2	0	1	2	0	0	0	0	0	0	0	0	0	1	0	3	0	2	0	1	0	0	0	0	0	0	0	1	1
model_10138	0	0	0	0	0	2	0	0	3	5	0	0	0	0	0	3	2	0	0	0	0	1	0	1	3	0	0	0	0	1	0	1	0	0	1	2	1	1	0	2	1	0	0	2	1	7	1	0	1
model_10139	0	0	0	0	0	0	0	1	0	0	0	0	1	1	1	0	0	0	0	0	0	0	0	0	0	1	0	0	0	0	0	1	0	0	0	1	1	2	0	0	0	0	0	1	1	2	2	0	1
model_1014	0	0	2	0	0	0	0	0	0	2	0	0	1	1	1	0	1	2	2	0	0	0	0	1	0	1	1	0	1	0	1	0	0	1	0	0	2	0	1	1	0	0	1	2	2	5	2	2	3
model_10140	0	0	0	0	0	0	0	0	0	1	0	1	0	0	0	1	0	1	0	0	0	0	0	0	0	0	0	0	0	0	0	0	0	0	0	1	0	2	0	0	0	0	1	2	1	1	0	0	1
model_10142	0	1	0	1	1	8	9	1	5	27	2	6	1	23	9	11	22	18	5	4	5	1	8	28	10	2	14	2	2	3	3	3	4	1	4	24	7	16	4	15	6	5	2	1	2	78	31	19	65
model_10144	0	0	0	0	0	0	0	0	0	0	0	0	0	0	0	4	1	0	0	0	0	0	0	3	1	1	2	0	0	0	2	0	0	0	0	0	1	1	1	0	0	0	0	0	1	1	0	0	0
model_10146	0	0	0	0	0	0	0	0	0	0	0	0	0	0	0	0	0	0	0	0	0	0	0	0	0	0	0	0	0	0	0	0	0	0	0	0	0	0	0	0	0	0	0	0	0	0	0	0	0
model_10147	2	0	15	0	13	88	39	16	20	88	5	6	7	58	89	95	182	245	39	55	213	10	23	195	70	79	129	25	20	40	25	14	4	9	7	43	13	13	9	55	20	10	18	60	49	100	43	16	81
model_10148	0	0	0	0	0	0	1	0	0	1	0	0	0	1	0	0	1	0	0	0	0	0	0	0	0	0	2	0	0	0	0	0	0	2	0	1	1	1	0	0	0	0	0	0	0	0	0	1	0
model_10149	1	1	1	0	0	2	7	1	0	4	3	1	0	3	2	0	4	5	2	3	1	0	2	0	4	2	6	3	4	2	0	2	1	0	1	2	2	3	1	1	0	1	0	3	2	0	3	0	1
model_1015	0	0	0	0	0	0	0	0	0	0	0	0	0	0	0	0	0	0	0	0	0	0	0	1	0	0	0	0	0	0	0	0	0	0	0	0	0	0	0	0	0	0	0	0	0	0	0	0	0
model_10151	0	0	0	0	1	0	0	0	1	1	0	0	0	1	0	0	1	1	0	1	0	0	0	0	0	0	2	0	0	1	0	0	0	0	0	0	0	0	0	0	0	0	1	0	1	1	0	0	0
model_10152	0	0	0	0	0	0	0	0	0	0	0	0	0	0	0	0	0	0	0	0	0	0	0	0	0	0	0	0	0	0	0	0	0	0	1	0	0	2	0	1	0	0	0	0	0	7	1	1	0
model_10154	8	10	24	14	14	161	63	25	47	128	14	13	18	145	75	78	216	441	64	144	290	29	36	168	67	96	155	42	39	42	20	32	12	25	19	119	29	32	31	100	47	28	47	168	148	226	73	50	185
model_10155	0	0	1	0	0	0	0	0	0	0	0	1	0	0	0	2	0	0	0	1	0	0	1	0	0	0	0	0	0	0	0	0	0	1	1	1	0	0	1	1	0	0	0	3	1	1	1	0	0
model_10156	0	0	0	0	0	1	2	0	1	3	0	1	0	3	1	4	14	3	0	1	1	0	1	15	4	3	2	0	2	2	1	0	0	0	0	0	0	0	0	1	0	0	0	3	0	1	1	0	0
model_10157	0	0	0	0	0	2	2	0	1	11	0	1	0	0	2	3	8	4	0	1	3	2	2	13	0	1	4	1	0	0	0	1	0	0	0	6	1	3	3	8	9	2	0	5	5	4	1	1	3
model_10158	0	0	0	0	0	0	0	0	0	0	0	0	0	1	0	0	2	0	0	0	0	0	0	0	0	1	0	0	0	0	0	0	0	0	0	0	0	0	0	0	0	0	0	0	0	0	0	0	0
model_10159	0	0	0	0	0	3	0	1	1	1	1	2	0	4	1	2	2	13	1	1	0	0	0	0	2	3	0	1	0	2	0	0	0	0	0	5	1	0	0	2	0	0	3	4	1	5	1	0	4
model_10160	0	0	0	0	0	0	0	0	0	0	0	0	0	0	0	1	0	0	0	0	1	1	0	1	0	1	0	0	0	0	0	0	0	0	0	0	0	0	0	0	0	1	0	0	0	0	0	0	0
model_10161	0	0	0	0	1	2	0	0	0	4	0	0	1	4	1	2	1	10	0	1	5	0	0	3	1	0	0	0	1	0	0	1	1	0	0	5	0	3	0	4	0	0	1	2	2	1	2	0	5
model_10162	0	0	0	0	0	0	0	0	0	3	0	0	0	2	1	1	0	1	0	1	1	0	0	2	0	1	0	0	1	0	1	0	0	0	0	0	2	0	1	3	0	1	1	2	3	1	2	1	0
model_10163	0	0	1	0	0	0	3	1	0	2	0	0	0	2	0	1	7	2	0	0	0	0	0	6	1	0	0	1	0	0	1	0	0	0	0	0	0	0	0	0	4	0	0	1	1	0	0	0	0
model_10164	0	0	0	0	0	0	1	0	1	0	0	0	0	1	0	0	1	1	0	0	1	0	1	1	0	1	2	0	0	0	0	0	1	0	0	0	0	2	0	0	0	0	0	1	1	2	0	0	0
model_10165	0	0	0	1	0	0	2	1	0	0	0	1	1	2	1	1	1	1	1	0	0	0	0	2	1	3	1	0	0	1	2	0	0	0	0	3	1	1	0	4	0	0	0	0	4	1	0	0	0
model_10166	3	0	1	3	1	14	3	2	4	13	0	0	1	7	14	10	12	26	2	6	21	1	1	18	10	7	9	4	1	8	2	1	0	2	4	16	7	3	4	9	3	3	5	19	12	18	7	5	8
model_10168	0	0	0	0	1	0	0	0	0	0	0	0	0	0	0	0	0	1	0	0	0	0	0	0	0	0	0	0	0	0	0	0	0	0	0	2	0	0	0	1	0	0	0	0	0	1	0	1	2
model_10169	0	0	0	0	0	1	0	0	0	0	0	0	0	0	1	0	0	0	0	0	0	0	0	0	0	0	0	0	0	0	0	0	0	0	0	0	0	1	0	1	0	0	0	0	0	1	0	0	0
model_1017	0	1	0	0	0	0	0	1	2	5	0	0	1	7	1	1	4	2	2	0	1	1	1	16	5	2	0	1	1	5	1	0	0	0	0	2	1	0	0	1	0	0	1	5	0	1	0	1	0
model_10170	0	0	0	0	0	0	0	0	0	0	0	0	0	0	0	0	0	0	0	0	0	0	0	0	0	0	0	0	0	0	0	0	0	0	0	0	0	0	0	0	0	0	0	0	0	0	1	0	0
model_10171	1	0	1	0	0	0	0	0	0	0	0	0	0	0	3	0	0	3	0	0	1	0	0	0	1	0	0	0	0	1	0	0	0	0	0	0	0	0	0	1	0	0	0	0	0	0	1	0	1
model_10172	0	0	0	0	0	1	0	0	0	0	0	0	0	0	0	0	0	0	0	0	0	0	0	0	0	0	0	0	0	0	0	0	0	0	0	0	0	0	0	0	0	0	0	0	0	0	0	0	0
model_10173	1	1	0	0	0	3	2	0	1	1	0	0	0	6	2	5	2	2	1	3	4	0	3	12	3	5	2	0	1	1	0	1	0	1	0	1	1	0	1	1	0	2	1	2	2	4	1	0	0
model_10175	0	0	1	1	1	2	1	1	0	3	1	2	1	1	2	1	0	2	0	0	6	0	2	4	2	0	6	0	1	1	0	2	2	5	0	24	4	8	3	17	7	5	6	13	18	4	6	5	8
model_10176	0	0	0	0	0	0	0	0	0	0	0	0	0	0	0	0	0	1	0	0	0	0	0	1	0	0	0	0	0	0	0	0	0	0	0	1	0	0	0	0	1	0	0	0	0	0	0	1	0
model_10177	0	0	0	0	0	0	0	0	0	0	0	0	1	0	1	0	1	0	2	1	0	0	0	2	1	0	0	1	0	0	0	0	0	0	0	0	0	0	0	0	0	0	0	0	0	0	0	0	0
model_10178	0	0	0	0	0	1	0	0	0	0	0	0	0	0	0	0	0	0	2	0	0	0	0	0	0	0	0	0	0	0	0	0	0	0	0	0	0	0	0	0	0	1	0	0	0	0	0	0	1
model_10179	0	0	1	0	0	0	0	0	0	5	1	0	0	13	7	5	11	9	1	0	11	2	2	16	4	2	2	0	4	3	0	1	1	2	0	4	0	2	0	5	0	0	0	1	5	3	1	0	4
model_1018	0	0	0	2	0	12	5	2	1	13	0	1	3	3	3	3	2	1	3	0	1	2	0	2	0	1	0	1	0	0	0	0	0	0	0	2	1	2	0	7	6	1	7	1	2	4	5	0	6
model_10180	1	0	3	3	4	44	20	6	8	37	5	6	9	28	16	23	51	124	21	27	76	6	10	59	19	15	39	12	6	16	12	4	4	5	5	17	6	5	17	21	12	7	14	33	31	46	23	20	42
model_10181	1	1	3	1	1	12	3	4	5	30	1	2	3	18	20	15	17	41	13	7	16	3	2	22	3	11	9	3	5	6	2	2	9	4	5	16	10	8	2	22	2	1	3	15	16	17	19	7	14
model_10182	1	0	0	0	1	5	0	1	3	10	1	4	1	1	5	6	6	4	2	1	4	1	1	7	1	2	1	1	2	0	1	2	0	0	2	9	0	3	1	5	0	0	0	4	0	7	3	2	2
model_10183	1	0	0	0	0	0	0	0	0	0	0	0	1	0	0	1	0	0	0	0	1	0	0	0	0	0	0	0	0	0	0	0	0	0	0	0	0	0	0	0	0	0	0	1	2	0	0	0	0
model_10184	0	0	0	0	0	0	0	0	0	1	0	0	0	0	0	0	0	1	0	0	0	0	0	1	0	0	0	0	0	0	1	0	0	0	1	0	0	0	0	1	0	0	1	0	0	0	1	0	0
model_10185	0	0	0	0	0	1	0	0	0	0	0	0	0	1	5	0	0	1	0	0	0	0	0	0	0	0	0	0	0	0	0	3	0	0	1	4	1	3	0	0	3	2	1	1	4	3	6	2	9
model_10186	0	0	0	0	0	2	1	0	0	0	0	0	0	0	2	3	0	5	0	0	0	0	0	0	0	0	0	0	0	1	0	0	0	0	0	1	0	1	0	1	0	0	0	0	0	0	0	0	2
model_10187	0	0	1	0	0	0	0	0	0	1	0	1	0	0	0	0	1	3	1	0	0	1	0	0	0	1	0	1	1	0	0	0	0	0	0	0	0	0	0	1	0	0	0	2	1	4	0	0	1
model_10189	0	0	0	0	0	0	0	0	0	0	0	0	0	0	0	0	0	0	0	0	0	0	0	0	0	0	0	0	0	0	0	0	0	0	0	0	0	0	0	0	0	0	0	0	0	0	0	0	0
model_1019	1	1	0	1	0	1	0	0	0	0	0	0	0	2	0	0	1	1	3	0	1	0	1	0	0	0	1	2	0	0	0	0	0	0	0	1	0	0	1	0	0	0	0	1	1	0	0	0	0
model_10190	0	0	0	0	0	0	0	0	0	0	0	0	0	0	0	0	0	0	0	1	0	0	0	0	0	0	0	0	0	1	0	0	0	0	0	0	0	1	1	0	0	0	0	0	0	0	0	0	0
model_10191	0	0	0	0	1	1	2	0	0	2	0	1	3	0	2	1	5	3	1	1	6	0	0	1	2	1	2	1	0	2	0	0	1	1	0	1	0	0	0	6	1	1	0	6	2	2	1	0	3
model_10192	1	0	1	0	0	1	0	0	0	2	1	1	0	1	0	1	1	0	1	1	2	0	0	2	0	0	0	0	0	0	1	0	0	2	0	1	0	1	0	0	0	0	1	0	0	0	0	1	1
model_10193	0	0	1	0	0	1	0	0	1	5	0	0	0	0	0	0	1	2	2	1	1	0	1	2	3	1	1	2	0	0	0	2	1	1	0	7	1	1	0	2	0	0	1	2	1	2	2	0	2
model_10194	0	0	0	0	0	0	2	0	0	1	0	0	2	0	1	0	2	0	0	0	0	0	0	1	1	0	0	0	0	0	0	0	0	0	0	1	0	0	0	1	0	0	0	0	1	0	0	0	0
model_10195	0	0	0	0	0	2	2	0	0	1	0	1	0	1	1	1	0	0	1	0	1	2	0	3	1	0	0	0	0	0	0	0	1	0	0	1	0	0	1	3	0	0	0	0	1	4	2	2	2
model_10196	4	3	11	3	11	50	20	8	14	41	7	14	4	39	36	30	101	122	14	20	108	6	10	114	37	46	59	21	13	11	7	4	1	4	2	38	10	4	3	17	6	2	13	24	30	24	12	7	22
model_10197	0	1	3	0	0	3	0	1	0	6	0	2	0	7	2	7	4	8	0	1	1	0	0	18	5	1	4	0	1	5	0	0	0	0	0	6	1	1	2	1	3	2	3	5	6	1	2	0	2
model_10198	0	0	0	0	0	9	4	0	2	5	1	2	0	3	7	0	9	9	3	0	2	0	0	0	0	0	0	0	0	0	0	0	1	2	1	2	2	0	1	5	3	2	1	5	2	1	4	4	5
model_10199	17	16	36	26	24	240	93	42	72	177	35	34	28	241	151	137	323	610	84	169	431	35	45	334	120	127	235	66	58	65	47	42	16	38	25	169	58	46	42	120	66	49	59	205	177	248	137	68	250
model_102	6	7	17	8	13	120	35	19	30	71	9	17	8	61	37	56	147	294	46	78	230	13	24	144	46	61	129	22	25	31	21	22	12	11	13	64	20	20	15	57	29	9	20	73	75	94	51	22	55
model_1020	0	0	2	1	0	2	1	2	1	10	4	1	2	8	12	2	2	17	4	2	17	1	3	12	5	6	9	4	1	7	1	2	1	4	2	0	2	3	0	5	3	0	0	3	0	4	1	0	1
model_10200	0	2	3	0	0	0	3	0	3	4	0	0	0	1	1	1	7	2	1	1	4	1	0	5	3	1	2	1	0	0	0	1	0	0	0	1	1	0	1	5	2	0	2	5	8	9	3	0	0
model_10201	0	0	0	0	0	3	0	1	2	2	0	1	1	1	0	1	3	3	0	4	0	0	0	4	0	1	3	1	0	0	0	0	0	0	1	0	1	4	3	4	0	1	0	2	1	1	0	2	1
model_10202	0	0	0	0	0	0	0	0	0	0	0	0	0	0	0	0	0	0	0	0	0	0	0	0	0	0	0	0	0	0	0	0	0	0	0	0	0	0	0	1	1	0	0	1	0	0	0	0	1
model_10203	0	0	0	0	0	5	1	2	6	11	0	1	1	2	2	4	1	6	1	0	0	1	0	2	0	2	0	0	1	1	0	2	1	0	0	0	2	3	0	6	2	1	0	0	0	2	5	2	1
model_10204	0	0	0	0	0	1	1	0	2	4	0	0	0	0	0	2	5	2	0	1	2	1	2	1	1	0	3	1	1	1	0	1	1	0	0	2	0	0	0	0	0	0	0	2	3	0	1	2	3
model_10205	0	1	0	0	0	3	2	1	0	2	1	0	0	0	1	1	2	11	3	1	5	0	0	4	0	0	2	0	0	0	0	0	0	0	0	1	1	1	0	6	0	1	2	2	3	1	3	1	2
model_10206	0	0	1	0	1	3	0	0	0	2	0	2	0	1	1	2	1	2	3	1	3	0	0	9	0	0	0	0	0	0	0	0	0	3	0	1	0	0	0	6	2	0	4	1	3	3	2	1	2
model_10207	0	0	1	0	3	3	5	0	3	16	1	1	4	28	16	13	12	28	6	3	10	0	0	5	0	0	2	1	0	0	0	0	0	2	2	2	0	1	4	8	4	3	3	3	6	1	4	3	7
model_1021	0	0	0	2	0	0	1	0	1	1	0	0	0	0	0	0	1	2	0	0	6	0	1	2	1	0	0	0	1	0	0	1	2	0	0	2	0	0	1	3	0	0	0	6	3	2	1	0	1
model_10210	0	0	0	0	0	0	0	0	0	0	0	0	0	0	0	0	0	0	0	0	0	0	0	0	0	0	0	0	0	0	0	0	0	0	0	0	0	0	0	0	0	0	0	0	0	0	0	0	0
model_10211	0	0	0	0	0	0	0	0	0	1	1	0	0	4	0	1	0	2	0	0	0	0	0	0	0	0	0	0	0	0	2	0	0	0	0	0	0	0	0	1	0	0	0	0	0	0	0	0	0
model_10213	0	0	0	0	0	0	0	0	0	0	0	0	0	1	0	0	0	0	0	0	1	0	0	0	0	0	0	0	0	1	0	0	0	0	0	0	0	0	0	0	0	0	0	0	0	0	0	0	0
model_10214	0	0	1	1	1	4	2	0	1	4	0	0	1	2	4	0	3	5	2	4	10	0	3	4	3	3	6	0	1	0	1	0	0	1	0	4	0	1	1	5	1	0	0	5	3	4	1	0	2
model_10215	0	0	0	0	0	0	0	1	1	0	0	0	0	0	0	0	0	0	0	0	0	0	0	1	0	0	0	0	0	0	0	0	0	0	0	0	0	0	0	0	0	0	0	0	0	0	0	0	0
model_10216	0	0	2	1	1	0	13	0	0	3	0	0	1	0	0	1	0	2	0	3	0	1	0	10	1	10	1	4	2	0	2	0	0	0	6	9	1	0	0	0	1	0	2	6	1	9	1	2	0
model_10218	0	0	0	0	1	1	0	0	0	1	0	0	1	2	3	1	3	4	2	1	7	2	0	6	2	0	3	2	1	0	0	0	0	0	0	2	0	0	0	2	0	1	0	0	0	2	1	0	1
model_10219	0	0	0	0	0	0	0	0	0	0	0	0	0	0	0	0	0	0	0	0	0	0	0	0	0	2	0	0	0	0	0	0	0	0	0	0	0	0	0	0	0	0	0	0	0	1	0	0	0
model_1022	0	0	0	0	0	3	1	1	3	5	1	0	1	2	3	1	4	5	1	0	2	1	1	6	1	1	4	0	1	1	0	2	0	0	0	1	0	0	0	1	0	0	2	3	3	4	1	2	2
model_10220	0	1	0	0	2	2	0	0	1	3	0	0	2	2	3	1	5	8	3	1	13	3	0	5	2	2	5	3	2	0	1	0	0	0	0	3	1	2	1	1	1	0	0	0	1	4	1	1	2
model_10221	0	0	0	0	0	0	0	0	0	2	0	0	0	1	0	1	0	1	0	0	0	0	0	0	0	1	0	0	0	0	1	0	0	0	0	2	1	0	0	0	0	0	0	2	1	0	0	0	1
model_10222	0	0	0	0	0	0	0	2	0	0	0	0	0	0	0	2	0	0	0	0	1	0	0	0	0	0	0	0	0	0	0	0	0	0	0	0	0	0	1	0	0	0	0	0	0	0	0	0	0
model_10223	0	1	2	1	0	6	3	1	6	9	1	1	1	6	5	3	12	15	1	2	12	2	2	16	4	3	3	2	1	2	1	3	0	0	3	8	3	1	1	10	6	3	2	12	6	15	8	2	15
model_10224	0	0	0	0	0	0	0	0	0	0	0	0	0	0	0	0	0	1	0	0	0	0	0	0	0	0	0	0	0	0	0	0	1	0	0	0	0	0	0	0	0	0	0	0	0	0	0	0	0
model_10226	0	0	0	0	0	0	0	1	0	0	0	0	0	0	0	0	0	0	0	0	0	0	0	0	0	0	0	0	0	0	0	0	0	0	0	0	0	0	0	0	1	0	0	0	1	0	0	0	0
model_10227	0	0	0	0	0	2	1	1	2	4	0	0	0	0	0	0	1	7	1	0	3	0	0	1	1	1	2	0	1	2	0	0	0	0	0	5	0	0	0	3	2	1	0	2	1	2	0	2	1
model_10228	0	0	0	0	0	0	2	0	0	1	0	2	0	0	5	0	5	7	0	0	1	0	0	3	1	0	3	1	0	0	0	0	0	0	0	4	2	3	0	2	1	0	0	11	1	2	1	0	2
model_10229	0	0	0	0	1	2	0	0	0	2	0	0	0	0	2	1	0	0	0	0	0	0	0	0	0	0	2	0	0	0	0	0	0	0	0	1	0	0	0	4	0	1	0	2	0	4	0	0	0
model_1023	0	0	0	0	0	5	2	1	3	7	2	1	0	1	3	2	3	14	2	1	3	2	0	1	2	1	2	0	2	1	0	1	0	0	0	1	0	2	5	7	3	0	0	5	4	9	0	1	8
model_10230	0	4	1	0	0	40	10	5	6	19	0	6	0	19	6	12	30	71	9	21	88	5	1	30	26	10	29	10	1	9	2	7	3	5	5	25	11	18	5	28	6	3	12	33	24	33	12	13	29
model_10231	0	0	0	2	0	0	1	0	0	0	0	0	0	0	0	0	1	0	0	0	0	0	0	0	2	0	1	0	0	0	0	0	0	0	0	0	0	0	0	0	0	0	0	0	0	0	1	0	1
model_10232	0	0	0	1	0	0	0	0	0	3	0	0	0	0	0	0	0	0	0	0	2	0	0	0	0	0	0	1	0	0	0	0	0	0	0	0	0	0	0	1	0	0	1	0	0	0	0	0	0
model_10233	0	0	2	2	1	1	1	2	2	3	0	1	0	3	7	13	7	22	5	2	10	2	4	22	3	2	11	2	2	2	1	0	0	1	0	1	3	1	0	3	0	1	3	7	1	4	3	2	0
model_10234	2	1	2	0	0	4	4	0	12	38	0	3	9	13	14	29	22	17	7	3	10	2	12	54	8	8	17	4	2	9	3	1	1	3	0	6	1	3	3	3	1	1	0	0	2	4	3	3	3
model_10235	0	0	0	0	0	0	0	0	0	1	0	0	1	0	1	4	1	3	0	1	1	0	0	1	0	0	1	0	0	0	2	0	0	0	0	1	0	1	0	2	0	0	0	0	2	8	0	1	1
model_10236	1	1	3	1	0	0	0	0	0	5	1	1	1	1	3	9	4	7	1	0	1	0	2	3	1	2	2	0	1	0	0	0	0	1	1	5	2	0	2	9	3	1	13	2	3	14	9	7	7
model_10237	1	0	2	3	0	2	3	1	3	17	1	4	1	5	12	12	10	10	10	2	10	0	2	17	6	7	10	0	2	3	0	2	1	0	2	4	3	0	0	5	0	0	2	9	6	4	3	2	5
model_10238	2	0	0	0	0	1	0	0	1	1	0	0	0	7	3	2	0	5	0	0	2	0	2	5	1	2	3	1	0	0	0	0	1	3	1	6	0	3	3	4	1	1	0	3	4	9	1	0	2
model_10239	0	0	0	0	0	0	0	0	0	0	0	0	0	0	0	0	0	0	0	0	0	0	0	0	0	1	0	0	0	0	0	0	0	0	0	0	0	0	1	0	0	0	0	0	0	0	0	0	1
model_10242	0	0	0	1	0	1	0	0	0	0	0	1	0	4	1	1	2	3	0	1	7	1	0	6	0	3	1	0	0	2	1	1	1	0	2	3	0	0	1	0	1	0	1	3	7	2	3	0	2
model_10243	0	0	1	1	0	3	0	0	0	2	1	1	0	2	3	1	2	5	4	0	3	1	1	5	3	1	2	2	0	0	1	2	0	0	3	4	0	0	0	2	4	1	7	8	7	8	1	2	9
model_10249	0	0	1	0	1	0	1	0	0	2	0	0	0	2	2	1	0	0	3	0	5	0	0	6	0	1	4	0	1	1	0	0	0	0	0	2	1	4	0	0	0	1	0	0	0	2	1	0	1
model_1025	0	0	1	0	0	0	0	0	0	2	0	0	1	1	0	0	1	1	0	2	1	0	0	2	1	1	1	0	0	0	0	4	1	0	0	2	0	2	2	0	0	1	0	3	1	3	1	0	1
model_10251	0	0	0	0	0	0	0	0	0	0	0	0	0	5	0	1	0	2	0	0	0	0	0	1	0	0	0	0	0	0	0	0	0	0	0	0	0	0	0	0	0	0	0	0	0	0	0	0	0
model_10252	0	0	0	0	0	0	0	0	0	1	0	0	0	0	1	1	0	1	0	0	0	0	0	0	0	0	0	0	0	0	0	0	0	1	1	0	1	0	0	0	0	0	0	3	1	0	0	0	1
model_10254	0	0	0	0	0	2	1	0	0	0	2	0	0	0	0	0	0	2	0	0	0	0	0	0	0	0	0	0	0	0	0	0	0	0	0	0	0	0	0	4	0	0	0	0	0	0	0	1	0
model_10256	2	0	7	3	6	67	29	15	22	67	8	7	13	47	30	41	91	144	21	11	62	6	7	42	19	6	24	5	5	10	5	12	10	10	5	27	5	12	15	54	17	4	22	44	30	54	30	28	61
model_10257	0	0	2	0	0	1	0	0	1	5	1	1	0	1	3	1	0	5	0	0	1	0	0	6	0	2	1	3	1	0	0	0	0	0	0	0	0	0	0	1	0	0	1	1	0	2	0	0	0
model_10259	1	0	2	0	0	1	3	0	0	2	0	1	0	4	2	3	4	6	2	2	5	0	0	5	1	1	4	0	2	0	1	0	0	0	0	1	2	1	0	2	0	0	0	1	3	4	3	0	2
model_1026	2	0	1	0	2	0	2	1	3	5	3	0	2	15	8	6	12	18	1	2	10	1	3	13	2	4	5	2	0	1	0	2	1	0	0	4	1	4	1	1	4	0	2	3	4	5	2	1	2
model_10260	0	0	0	0	0	0	0	0	1	0	0	0	0	1	0	0	0	0	0	0	1	1	0	1	0	0	0	0	0	0	0	0	0	0	0	0	0	0	0	0	0	0	0	0	0	0	0	0	0
model_10261	0	0	0	0	0	1	0	0	0	1	0	0	0	6	0	0	0	4	0	0	0	0	0	1	0	0	0	0	1	1	0	0	0	0	0	0	0	1	1	0	1	0	0	0	0	0	0	0	0
model_10262	1	0	0	4	0	5	4	1	4	4	1	1	1	3	2	5	9	14	2	4	7	1	2	7	4	4	5	2	3	4	1	0	0	1	2	5	2	0	1	5	3	4	1	7	4	7	7	2	6
model_10263	0	0	0	1	0	0	0	0	1	5	0	0	0	0	2	2	6	7	0	2	3	0	0	1	0	0	4	1	0	0	0	0	0	0	2	0	0	0	0	1	0	0	0	0	0	1	0	0	2
model_10265	0	0	0	0	0	0	0	0	0	0	0	0	0	0	0	1	0	0	0	0	1	0	0	0	0	0	2	0	0	0	0	0	0	0	0	0	0	0	0	0	0	0	0	0	0	0	0	0	0
model_10267	0	0	0	0	0	0	0	0	0	0	0	0	0	0	0	0	0	0	0	0	0	0	0	0	0	0	0	0	0	0	0	0	0	0	0	0	0	0	0	0	0	0	0	0	0	0	0	0	0
model_10268	0	0	0	0	0	1	2	0	0	0	0	0	0	0	2	0	2	0	0	0	0	0	0	3	0	1	1	1	0	0	0	0	0	0	0	0	1	1	0	0	0	0	0	0	1	0	0	0	0
model_10269	0	0	0	3	0	2	4	0	0	5	0	1	1	4	2	0	13	12	2	3	21	1	2	12	5	0	6	0	0	1	3	3	1	0	0	2	0	2	0	6	0	3	6	10	7	3	6	2	8
model_1027	1	0	3	1	0	9	7	3	5	23	1	2	0	26	14	31	34	56	11	9	43	3	9	42	9	11	16	3	4	6	1	3	0	0	2	14	2	5	2	13	19	5	7	11	19	26	16	10	31
model_10270	0	1	0	0	1	4	1	1	0	5	0	1	0	1	3	4	6	5	0	4	10	0	1	1	1	1	4	0	3	5	1	2	1	0	2	4	4	1	0	4	2	2	0	13	9	3	5	0	3
model_10271	0	0	0	1	0	1	0	0	0	2	1	0	0	0	1	0	1	6	0	0	2	0	3	0	0	0	0	0	0	0	0	1	0	0	0	1	0	1	0	1	0	0	0	0	0	4	0	0	1
model_10272	0	0	0	0	0	0	0	0	0	4	0	0	0	0	1	0	0	0	1	0	0	0	2	1	1	0	0	0	0	1	0	0	0	0	0	1	0	0	2	0	0	0	0	3	0	0	0	1	0
model_10273	0	0	0	0	0	0	0	0	1	0	0	0	0	1	1	1	0	1	0	1	1	0	1	3	0	0	0	0	0	0	0	0	0	0	0	0	0	0	1	2	0	0	1	0	0	0	0	1	1
model_10275	0	0	0	0	0	2	1	0	0	2	0	0	0	2	3	1	2	2	0	0	1	0	0	2	3	2	3	0	1	0	1	0	0	0	0	0	1	1	1	3	4	0	0	2	3	2	1	1	4
model_10276	0	0	0	4	1	4	0	0	2	0	1	0	0	12	5	7	10	9	1	1	4	4	1	1	0	3	1	16	0	0	1	5	14	5	1	0	0	9	31	61	6	4	0	1	15	5	10	1	38
model_10277	0	0	0	1	0	2	0	0	0	2	0	0	0	6	6	4	2	7	0	1	1	0	0	5	0	1	2	0	0	0	0	1	3	1	0	0	0	1	0	1	3	0	0	1	3	2	3	1	2
model_10278	0	0	0	0	0	2	0	0	1	1	1	0	0	0	1	1	0	2	1	1	6	0	0	3	0	2	1	0	0	0	0	1	0	0	0	0	0	1	2	2	2	0	0	3	1	0	0	1	0
model_10279	4	6	2	1	7	206	92	34	58	176	15	45	15	29	41	94	61	205	26	4	11	5	4	11	14	5	4	5	9	4	2	11	10	11	2	11	37	27	19	154	49	12	91	46	48	6	89	47	118
model_1028	1	0	2	0	3	8	10	5	8	16	1	2	0	4	9	15	15	29	7	4	13	1	2	2	3	0	2	2	2	3	0	3	0	3	0	6	9	9	0	17	12	3	10	15	13	10	9	3	18
model_10280	0	0	0	0	0	0	0	0	1	1	0	0	0	0	0	2	0	2	0	0	0	0	0	1	0	0	1	0	0	0	0	1	0	0	0	1	0	0	1	1	0	2	0	1	1	1	0	0	4
model_10281	0	1	0	0	0	0	0	0	0	0	0	0	0	0	0	0	0	0	0	0	0	0	0	0	0	0	0	0	0	0	0	0	0	0	0	0	0	0	0	2	0	0	0	0	0	0	0	0	0
model_10282	0	0	0	0	1	1	1	0	0	1	0	0	0	0	0	2	3	5	0	0	0	1	0	1	0	0	0	0	0	1	0	0	0	0	0	1	0	0	0	0	0	0	0	0	0	0	0	0	1
model_10283	0	1	0	0	1	4	5	0	2	4	0	5	2	0	2	3	2	9	0	0	0	1	0	0	1	0	1	0	0	0	0	0	0	1	0	0	5	3	1	2	1	1	4	2	0	0	5	2	5
model_10285	5	3	17	6	5	66	38	16	24	69	5	13	17	60	48	106	120	143	22	66	94	6	26	126	48	43	79	16	21	22	15	15	8	13	5	45	12	11	17	36	32	15	28	46	39	57	26	19	75
model_10287	1	0	0	0	0	2	1	0	0	1	0	1	1	1	1	1	1	4	0	1	0	0	0	1	1	0	0	0	1	1	0	0	0	0	0	2	0	0	0	0	2	0	0	0	1	1	1	1	2
model_10288	0	0	0	0	0	0	0	0	0	1	0	2	0	1	2	0	3	2	0	0	2	0	0	2	0	2	0	1	0	0	0	0	0	0	0	3	1	1	0	0	0	0	0	0	1	0	0	0	0
model_1029	1	0	2	3	1	8	5	2	1	13	1	2	0	13	11	7	9	25	1	3	7	2	1	20	3	3	5	2	2	4	1	1	1	1	0	4	1	3	4	12	6	3	2	13	4	7	6	4	4
model_10290	1	1	0	0	0	10	3	0	1	11	1	2	0	2	6	2	12	14	0	0	0	1	1	0	1	0	0	0	0	2	0	0	0	1	0	0	0	4	2	6	0	2	1	1	2	2	1	3	4
model_10291	0	0	0	0	0	0	0	0	0	0	0	0	0	0	0	0	1	0	0	0	0	0	0	0	0	0	0	0	0	0	0	0	0	1	0	0	0	0	0	0	0	0	0	1	2	0	0	0	0
model_10292	1	0	1	0	0	3	5	2	0	7	1	0	1	1	0	1	3	1	0	0	2	0	1	6	0	0	1	0	0	2	0	0	0	1	0	0	0	1	0	2	0	0	0	1	0	1	0	0	0
model_10293	0	0	1	0	0	0	1	0	1	0	0	0	0	0	0	0	0	0	0	0	0	0	0	0	0	0	0	0	0	0	0	0	0	0	0	0	0	0	0	0	0	0	0	0	0	0	0	0	0
model_10295	0	0	0	0	0	1	0	0	0	0	0	0	0	0	1	0	1	0	0	0	0	0	1	2	0	0	1	0	0	0	0	0	0	0	0	0	0	0	0	0	0	0	0	0	0	1	0	0	0
model_10296	0	0	1	0	0	0	1	0	0	0	0	0	1	1	0	0	0	1	0	2	2	0	0	1	0	0	0	0	0	0	0	0	0	0	0	1	0	0	0	0	0	0	0	0	0	1	0	0	0
model_10298	0	0	0	0	0	0	0	0	1	0	0	0	0	0	0	0	0	0	0	0	0	0	0	0	0	0	1	0	0	0	0	0	0	0	0	0	0	0	0	2	0	0	0	4	1	0	0	0	0
model_10299	0	0	0	0	0	0	0	0	0	0	0	0	0	0	0	0	0	0	0	0	1	0	0	0	0	0	0	0	0	0	0	0	0	0	0	0	0	0	0	0	0	0	0	0	0	0	0	0	0
model_103	0	0	0	0	0	0	0	0	0	0	0	0	0	0	1	0	0	0	0	0	0	0	0	0	0	0	1	0	0	0	0	0	0	0	0	0	0	0	0	2	0	0	0	0	0	0	0	0	0
model_1030	0	0	0	0	1	3	2	0	2	7	2	0	1	4	6	5	14	11	0	1	9	2	0	11	1	0	5	0	4	3	1	0	0	1	0	5	1	5	1	12	1	0	1	6	2	7	2	0	7
model_10302	0	0	0	0	0	0	2	0	0	0	0	0	0	0	0	1	1	0	0	0	3	0	0	4	0	1	0	0	2	2	0	0	0	0	0	1	1	1	0	1	1	0	0	1	1	1	0	1	4
model_10303	0	0	0	0	0	1	0	1	0	5	0	0	0	0	0	1	1	1	0	0	1	0	0	4	0	1	1	0	0	0	0	0	0	0	0	0	0	0	0	2	0	0	1	1	0	0	0	0	0
model_10304	0	0	0	0	0	0	0	0	0	0	0	0	1	0	0	0	1	2	0	0	0	0	0	0	0	0	0	0	0	0	0	0	0	0	0	0	0	1	0	0	0	0	0	0	0	0	0	1	0
model_10305	0	0	5	1	1	0	3	0	0	12	1	0	3	9	8	7	11	6	5	3	16	2	3	17	3	4	15	2	4	2	2	4	0	3	0	8	0	2	1	2	0	3	0	4	6	12	3	1	6
model_10307	0	0	0	0	0	2	0	0	1	2	0	0	0	2	0	3	5	6	1	0	6	0	3	6	2	5	2	1	1	1	0	0	0	1	2	3	4	0	1	3	0	1	0	3	4	5	2	0	1
model_10308	1	1	13	4	1	5	3	2	10	10	3	2	0	1	3	18	5	5	5	4	17	1	3	17	6	3	7	0	0	1	2	11	2	0	3	2	6	1	3	4	2	3	2	3	4	6	5	2	9
model_10309	0	0	0	0	0	0	0	0	2	0	0	1	1	0	1	1	0	0	0	0	1	0	0	1	0	0	0	0	0	0	0	1	0	0	0	0	0	0	1	2	0	0	0	0	0	1	1	0	0
model_1031	0	0	0	0	1	0	0	0	0	0	0	0	1	0	0	0	0	0	0	0	0	0	0	0	0	0	0	0	0	0	0	2	0	0	0	0	0	0	0	0	0	0	0	0	0	0	0	0	0
model_10310	0	0	0	0	0	2	0	0	0	1	0	0	0	1	0	1	0	1	0	0	0	0	0	1	1	0	0	0	0	0	0	0	0	0	0	0	0	0	1	0	0	0	0	0	0	0	0	0	2
model_10311	1	2	1	1	0	3	1	0	1	7	1	0	1	9	9	10	5	12	2	1	2	1	1	3	0	0	0	1	1	0	0	1	0	0	0	0	2	0	1	4	5	2	1	3	1	1	3	1	1
model_10313	0	1	1	2	0	2	2	2	2	5	1	0	0	2	0	1	1	6	0	4	8	2	1	3	1	6	3	1	4	1	1	0	1	0	0	1	0	1	0	0	0	0	0	0	1	5	0	0	3
model_10315	12	5	11	5	10	205	70	31	51	133	16	23	22	123	100	119	228	447	70	58	247	19	15	147	65	20	67	13	6	24	11	21	7	16	13	45	41	25	18	76	25	16	35	98	81	123	80	43	144
model_10316	1	0	2	0	0	4	2	1	1	2	1	0	0	3	1	5	8	9	2	0	5	0	1	14	2	2	5	1	1	2	0	0	0	1	0	4	0	1	1	3	0	0	0	6	5	4	1	1	2
model_10317	0	1	0	0	0	0	0	1	1	2	0	2	0	0	0	0	0	1	0	0	0	0	0	5	0	0	0	0	0	2	0	0	0	0	0	1	0	0	0	0	1	0	1	0	0	0	0	0	2
model_10319	0	0	0	0	0	0	0	0	0	1	0	0	0	0	0	0	0	0	0	0	0	0	0	0	0	0	0	0	0	0	0	0	0	0	0	0	0	0	0	0	0	0	0	0	0	0	0	0	0
model_1032	0	0	0	0	0	0	0	0	0	0	0	1	0	0	0	0	0	0	0	0	0	1	2	0	0	0	0	0	0	0	0	0	0	0	0	0	0	0	0	1	0	0	0	0	0	0	0	0	0
model_10320	0	0	0	0	0	0	0	0	1	0	0	0	0	0	0	0	0	2	1	0	1	0	0	4	0	1	0	0	0	0	0	0	0	0	0	0	0	0	0	0	1	0	0	0	0	2	0	0	0
model_10321	0	0	0	0	0	0	0	0	0	0	0	0	0	2	0	0	0	0	0	0	0	0	0	1	0	0	1	0	0	0	0	0	0	0	0	0	0	0	0	0	0	0	0	0	0	0	0	0	0
model_10322	0	0	0	0	0	0	0	0	0	0	0	1	0	1	0	0	1	0	0	0	0	0	0	0	0	0	0	0	0	0	1	1	1	0	0	1	1	0	1	0	0	0	0	1	0	0	0	0	0
model_10323	1	2	4	0	0	11	5	2	7	20	1	3	1	11	4	14	8	28	4	6	3	0	0	10	1	2	2	0	0	1	2	2	3	2	0	1	0	1	3	9	4	1	5	5	4	5	4	8	6
model_10325	0	0	0	0	1	1	0	0	0	1	0	0	0	12	2	3	1	21	1	10	3	0	0	7	1	3	1	1	1	1	1	1	1	0	2	4	0	1	0	1	1	2	1	7	6	3	2	3	23
model_10327	0	0	0	0	0	2	2	1	2	6	0	1	1	3	2	3	7	21	8	3	13	0	3	9	3	2	2	0	4	3	4	3	0	5	1	2	4	4	5	2	1	0	3	4	4	6	2	1	4
model_10328	0	0	0	0	0	0	2	0	1	0	0	0	0	0	0	0	0	1	0	0	0	0	0	0	0	0	0	0	0	0	0	0	0	0	0	0	0	0	0	0	0	0	0	1	0	1	0	1	1
model_10329	0	4	2	0	0	3	6	0	10	12	1	2	2	12	9	22	19	25	8	5	33	3	7	31	10	10	18	2	7	1	5	2	1	2	1	7	4	5	0	15	3	3	0	3	3	2	4	6	5
model_1033	0	0	0	0	0	0	0	0	1	0	0	0	0	0	0	0	0	1	0	1	1	0	0	2	0	0	0	0	2	0	0	0	0	0	0	0	0	0	1	0	0	0	0	0	0	0	0	0	0
model_10332	0	0	0	1	0	0	0	0	1	0	0	0	0	3	0	5	0	5	0	0	1	0	0	0	1	0	1	0	0	2	0	0	0	0	0	0	0	0	0	0	1	0	0	0	2	1	0	0	1
model_10333	0	0	0	0	0	1	1	0	2	4	1	0	0	7	1	1	2	1	2	1	6	1	3	10	0	0	3	1	2	1	0	0	0	0	0	4	0	2	0	0	0	0	0	2	2	2	0	0	3
model_10334	0	1	1	0	0	1	2	0	0	3	0	0	0	1	0	0	4	0	1	0	4	0	0	1	0	2	1	1	0	0	0	0	0	0	1	1	0	0	0	0	0	0	1	4	0	3	0	0	2
model_10335	1	2	1	0	5	10	13	1	3	18	0	4	2	13	15	16	14	27	6	4	20	4	1	37	6	1	14	2	2	7	3	8	1	2	7	10	5	5	1	22	9	3	3	10	16	10	12	7	20
model_10336	1	0	0	0	0	0	0	0	3	4	0	0	0	0	1	0	1	4	0	0	4	0	0	4	1	1	0	1	1	1	0	0	0	0	0	4	1	1	0	0	2	1	2	1	1	0	0	0	1
model_10337	0	0	0	1	0	0	0	0	0	3	0	0	0	0	0	0	2	0	0	0	2	0	0	4	0	0	0	0	0	1	0	0	0	0	0	0	0	0	0	0	0	0	2	0	0	1	0	0	0
model_10338	0	0	0	0	0	0	0	0	0	0	0	0	0	0	0	0	0	1	0	0	0	0	0	0	0	0	0	0	0	0	0	0	0	0	0	1	0	0	0	1	0	0	1	0	0	0	0	1	0
model_10339	0	0	0	0	0	0	0	0	0	2	0	0	0	0	0	0	0	0	0	0	0	0	0	0	0	0	0	0	0	0	0	0	0	0	0	0	0	0	0	3	0	0	1	0	0	0	0	0	0
model_10340	1	1	0	0	0	0	4	0	4	11	1	1	2	16	10	10	14	12	2	1	5	1	4	24	4	4	4	2	1	5	2	2	4	2	0	13	2	4	2	10	7	0	0	1	6	3	1	1	6
model_10341	1	2	0	0	0	0	2	0	0	5	0	0	0	2	0	1	0	0	1	0	2	0	0	1	0	1	3	0	0	1	0	0	1	0	0	2	0	0	0	3	0	0	0	0	0	1	0	0	0
model_10342	0	0	0	1	1	3	1	0	0	6	2	0	1	1	3	1	11	6	2	1	3	3	3	18	1	5	3	0	4	2	0	0	0	0	0	2	0	0	0	5	1	0	0	5	2	0	4	2	9
model_10345	0	1	0	0	0	27	7	5	2	14	3	2	1	0	7	4	11	23	2	0	1	1	0	0	0	0	4	1	0	1	0	0	2	0	0	0	0	1	2	1	1	0	0	0	0	0	1	0	0
model_10346	0	0	1	1	0	0	0	0	0	0	0	0	0	0	0	0	0	2	0	0	0	0	0	1	0	0	0	0	0	0	0	0	0	0	0	0	0	0	0	0	0	0	0	0	0	0	0	0	0
model_10349	0	0	1	1	0	1	1	0	1	2	0	0	1	0	2	1	2	5	0	2	0	0	1	13	8	0	4	0	0	2	0	1	1	0	0	3	4	1	0	3	3	0	0	3	7	12	2	1	0
model_1035	0	1	1	0	0	3	1	1	1	8	1	2	0	2	0	5	1	3	0	2	4	0	1	7	0	2	3	1	1	1	0	0	0	0	1	1	0	7	2	3	2	0	0	2	2	5	3	0	6
model_10350	0	0	0	0	0	0	0	0	1	0	0	0	0	0	0	0	3	0	0	0	1	0	0	1	0	0	1	0	0	1	0	3	0	0	0	2	0	0	0	1	0	0	0	1	1	3	1	0	0
model_10351	0	0	0	0	0	1	0	0	0	4	0	0	0	0	1	4	2	6	0	0	0	0	2	4	0	0	0	0	0	0	0	0	0	0	0	1	0	1	0	1	2	0	1	0	0	0	0	0	3
model_10352	0	0	0	0	1	1	0	1	0	1	0	0	0	0	0	0	0	0	0	0	0	0	0	0	0	0	0	0	0	0	0	0	0	0	0	0	0	1	0	0	0	0	0	0	0	0	0	0	0
model_10353	1	0	0	1	0	2	1	1	2	8	1	4	0	0	9	16	4	7	1	0	0	1	1	4	1	0	0	0	0	0	0	0	0	0	1	1	1	5	1	3	0	1	3	4	0	1	0	1	2
model_10355	0	0	0	0	0	0	0	0	0	0	0	0	0	0	0	0	0	0	0	0	0	0	0	0	0	0	0	0	0	0	0	0	0	0	0	0	0	1	0	0	0	0	0	0	0	0	0	0	0
model_10356	0	0	0	0	0	1	0	0	0	3	1	0	0	0	6	0	0	2	0	0	0	0	0	0	0	1	1	0	0	0	1	0	0	0	0	1	0	0	0	0	3	1	0	1	1	0	0	0	0
model_10357	0	0	0	0	0	0	0	0	0	0	0	0	0	0	0	0	0	0	0	0	0	0	0	0	1	0	0	1	0	0	0	0	0	0	0	0	0	0	0	0	0	0	0	0	0	0	0	0	0
model_10358	0	0	0	0	0	1	1	0	0	2	0	1	0	1	0	1	0	1	0	1	0	0	0	1	0	0	1	0	0	0	0	0	0	1	0	0	0	1	0	0	0	0	1	0	0	0	1	0	2
model_10359	0	1	4	2	2	3	4	4	3	11	4	0	3	2	12	7	17	11	5	4	9	3	4	30	4	5	3	3	6	2	3	3	0	2	3	9	3	10	5	9	5	4	1	17	20	14	5	4	18
model_1036	0	0	0	0	0	2	1	1	0	0	0	0	0	0	1	0	1	2	0	0	0	0	0	4	0	0	0	0	0	1	0	0	0	0	0	0	0	0	0	0	0	0	0	2	0	1	0	1	0
model_10360	0	0	1	0	0	1	0	1	2	2	0	1	0	4	2	0	1	6	3	1	3	0	0	1	1	1	5	0	1	2	0	1	0	1	0	2	1	1	1	11	1	0	2	1	5	2	3	1	3
model_10361	0	0	0	0	0	0	0	0	0	0	0	0	0	0	0	0	0	0	0	0	0	0	0	1	0	0	0	0	0	0	0	0	0	0	0	0	0	0	0	0	0	0	0	0	0	1	0	0	0
model_10362	3	2	4	1	0	9	3	0	3	7	2	0	3	5	22	5	3	19	2	1	3	1	1	8	6	8	4	3	2	8	2	4	2	5	7	14	8	3	11	10	6	10	18	82	102	423	173	122	411
model_10364	0	0	0	1	1	3	0	1	0	2	0	0	1	3	3	2	4	4	0	1	8	0	0	2	3	1	2	0	0	0	1	0	0	0	0	0	0	1	0	4	0	0	0	0	2	0	1	1	2
model_10366	0	6	1	1	2	6	4	0	6	8	6	3	0	5	5	3	4	8	7	3	4	5	1	18	2	4	8	2	6	2	2	6	2	4	11	31	2	14	7	5	16	11	9	94	96	325	121	76	252
model_10368	0	0	0	0	0	0	0	0	0	1	0	0	0	1	0	0	0	0	0	1	0	0	0	1	0	0	0	1	0	1	0	0	0	0	1	2	0	0	0	1	0	0	1	1	0	0	0	1	0
model_10369	0	0	0	0	0	0	0	0	0	0	0	0	0	0	0	0	0	0	0	0	0	1	0	1	0	1	0	0	0	0	0	0	0	0	0	2	0	0	0	0	0	0	0	1	0	0	0	0	0
model_1037	0	1	0	0	1	4	1	0	1	3	2	0	1	2	1	4	1	4	0	2	8	0	1	19	4	1	7	0	3	1	0	0	0	1	0	6	5	2	3	1	0	1	0	2	1	2	1	2	1
model_10370	1	0	0	0	0	1	1	1	1	4	0	1	3	2	1	1	5	4	1	0	1	0	1	7	0	6	3	0	0	2	1	3	0	0	0	0	1	0	0	3	0	0	0	2	1	0	0	0	1
model_10371	0	1	0	0	0	1	2	0	0	6	1	1	2	3	2	2	3	6	1	3	8	0	2	13	4	0	6	1	1	0	2	0	0	1	0	4	0	1	0	0	0	0	0	2	5	1	1	0	2
model_10372	0	0	1	0	0	0	1	1	1	5	2	0	0	1	3	1	5	6	1	0	3	0	1	10	4	3	2	1	0	1	0	2	3	0	0	1	0	1	0	2	0	2	0	4	1	11	0	0	3
model_10373	12	3	11	3	6	56	43	16	37	117	13	18	19	66	70	122	107	89	31	18	80	6	23	204	39	40	71	23	24	27	13	22	3	9	10	102	15	27	38	95	45	24	28	59	91	56	32	11	38
model_10374	0	0	1	1	1	0	1	0	1	3	0	1	1	2	0	0	3	2	0	0	2	1	1	1	2	1	0	1	2	0	1	0	0	0	0	1	0	1	0	4	1	1	0	3	0	1	0	0	1
model_10375	0	0	0	0	0	1	0	0	0	0	0	0	0	0	1	0	0	2	0	0	0	0	0	0	0	0	0	0	0	0	0	0	0	0	0	0	0	0	1	0	0	3	0	0	0	1	0	0	0
model_10376	0	1	1	0	0	1	0	0	4	0	0	2	0	1	0	0	1	1	0	1	0	0	0	5	0	1	2	1	1	0	0	2	2	0	0	1	2	0	0	0	0	0	1	3	5	2	0	1	1
model_10377	0	0	0	0	0	0	0	0	0	1	0	0	0	0	0	0	0	0	0	0	0	0	0	0	0	0	0	0	0	0	0	0	0	0	0	0	0	1	0	0	0	0	0	0	0	0	0	0	0
model_10378	0	0	0	0	0	1	1	1	1	2	1	0	0	1	6	3	7	6	6	0	6	0	0	16	10	3	5	2	4	0	1	2	1	0	1	6	0	4	3	11	2	1	0	11	4	7	1	1	4
model_1038	0	0	0	0	0	8	5	2	1	2	2	0	0	0	0	2	0	2	3	2	0	0	1	1	1	0	0	0	0	0	0	0	0	0	0	1	0	3	0	1	1	0	0	2	0	0	2	0	0
model_10380	0	0	0	0	0	0	0	0	0	0	0	0	0	0	0	4	0	0	0	0	0	0	0	0	0	0	0	0	0	0	0	1	0	0	0	0	0	0	0	0	0	0	0	0	0	0	0	0	0
model_10381	1	0	0	0	0	4	2	3	0	6	1	3	2	4	3	4	6	6	1	0	7	1	2	6	1	2	4	0	1	1	1	0	0	0	0	6	0	1	0	2	0	1	0	0	2	4	0	1	10
model_10382	0	0	0	1	0	0	4	0	0	0	0	0	1	1	2	1	3	5	0	3	3	1	0	4	0	1	3	0	0	2	0	0	0	0	0	1	0	1	0	1	0	0	0	0	0	1	1	0	2
model_10383	1	0	0	0	0	4	1	0	5	10	2	4	1	21	10	11	7	10	0	7	10	0	4	28	1	6	12	0	3	2	1	2	1	0	0	9	2	2	2	2	1	2	1	3	1	6	1	0	3
model_10386	0	0	0	0	2	3	3	4	3	7	2	1	0	4	6	3	6	9	1	5	6	3	0	8	2	2	3	2	2	3	0	0	1	2	0	2	4	2	3	5	4	0	2	5	7	6	4	6	2
model_10387	0	0	0	0	0	0	0	0	0	0	0	0	0	0	0	0	0	0	0	1	1	1	1	0	0	0	0	0	1	0	0	0	0	0	0	2	0	1	0	0	0	0	0	0	0	0	0	0	0
model_10389	0	0	0	0	0	0	0	0	0	0	0	0	0	0	1	0	0	0	0	0	0	0	0	0	0	0	0	0	0	0	0	0	0	0	0	0	0	0	0	0	0	0	0	0	0	0	0	0	0
model_1039	0	0	0	0	0	0	1	0	0	0	0	0	0	0	0	1	0	1	0	0	2	0	1	1	4	1	0	0	2	0	0	0	0	0	0	1	1	0	0	0	2	0	0	4	1	1	0	0	2
model_10390	0	0	1	0	0	0	2	0	1	1	0	0	0	1	2	1	1	2	0	0	0	0	0	2	0	1	0	0	0	0	0	1	0	0	0	0	1	2	0	2	0	0	1	0	1	4	3	0	1
model_10391	0	0	0	1	0	0	0	2	0	1	0	0	0	3	2	3	9	7	2	1	3	0	1	7	0	0	2	1	2	1	0	0	1	0	1	4	1	0	0	4	4	0	0	4	3	1	1	3	0
model_10393	1	1	2	2	1	1	2	0	1	4	0	3	4	5	4	9	4	4	0	11	5	2	1	9	7	0	9	2	3	4	2	2	0	1	6	6	0	5	3	1	2	2	2	10	11	9	5	2	3
model_10394	0	0	2	2	1	2	3	1	1	3	0	0	1	7	7	3	5	13	0	3	3	1	4	18	5	2	4	0	5	2	0	2	1	3	2	4	0	0	0	2	0	1	1	0	6	3	1	0	2
model_10395	0	0	0	0	0	1	0	0	0	1	0	0	0	0	0	0	2	0	0	0	0	0	1	5	0	1	1	0	0	1	0	0	0	0	0	0	0	0	0	0	0	0	1	0	1	0	0	0	0
model_10396	0	0	1	0	0	7	1	1	4	2	0	2	0	0	6	4	6	14	1	1	9	0	2	9	3	0	3	1	1	2	0	0	0	0	1	2	1	2	4	7	2	2	2	2	5	4	2	1	8
model_10397	0	0	0	0	2	3	0	0	1	0	0	0	0	0	0	1	0	0	0	0	0	1	0	0	0	1	0	2	0	0	2	0	0	0	0	1	0	1	0	1	1	0	0	3	0	3	1	0	0
model_10398	0	0	1	0	0	0	0	0	0	0	0	1	0	3	0	0	1	0	0	0	0	2	0	1	0	0	1	0	0	0	0	0	0	0	0	1	0	0	0	0	0	0	0	0	0	2	0	0	2
model_10399	0	0	0	0	0	0	0	0	1	1	0	0	0	1	2	0	1	0	0	2	1	0	0	4	3	2	1	0	0	1	0	0	1	0	0	0	0	0	0	0	0	0	3	2	1	0	0	0	1
model_104	0	0	0	0	0	0	0	0	0	0	0	0	0	0	0	0	0	0	0	0	0	0	0	0	0	0	0	0	0	0	0	0	0	0	0	0	0	0	0	1	0	0	0	2	0	0	1	0	0
model_1040	0	0	0	0	0	1	1	0	0	0	1	0	0	4	2	0	4	0	0	0	11	0	0	1	0	0	0	0	0	0	0	0	0	0	0	0	0	2	0	0	0	0	0	0	1	1	0	0	2
model_10400	2	1	0	1	0	1	4	1	1	9	0	0	1	2	3	8	9	14	3	6	10	1	1	6	6	7	7	0	3	1	2	1	1	0	0	9	2	0	3	9	5	1	3	6	5	9	8	1	10
model_10401	1	1	1	0	1	2	0	1	1	2	0	0	0	2	0	1	0	2	1	1	0	0	0	3	2	0	0	2	2	1	0	1	3	5	0	13	6	2	4	25	7	4	7	12	29	8	9	1	8
model_10402	0	1	2	0	1	3	3	5	6	37	5	4	1	21	19	36	24	17	3	4	17	8	8	73	12	8	18	5	6	5	5	0	1	0	0	4	4	3	3	5	4	1	0	4	2	5	1	0	3
model_10403	0	0	1	0	0	5	0	0	0	1	0	1	0	0	1	0	0	0	3	0	1	0	0	1	0	3	1	1	0	0	0	1	1	0	0	2	0	0	0	0	0	0	1	1	0	1	0	0	0
model_10404	0	0	0	0	0	1	0	0	0	2	0	0	0	0	0	0	2	1	1	0	0	0	2	0	0	1	1	1	1	0	1	0	0	0	1	0	0	0	1	0	0	2	1	1	1	3	2	2	4
model_10406	1	0	0	0	0	0	0	0	0	1	0	1	0	0	0	0	2	0	0	0	2	0	0	0	0	0	0	0	0	0	0	0	0	0	0	0	0	0	0	0	1	0	0	1	0	0	1	0	0
model_10407	0	0	2	0	0	2	3	0	0	9	0	1	0	0	2	2	2	4	0	0	0	0	0	3	2	1	3	0	0	0	0	0	0	0	0	1	0	0	0	0	0	0	0	1	0	1	0	0	0
model_10408	0	2	3	0	0	5	5	0	8	12	2	1	2	14	17	11	21	28	7	6	15	5	7	35	9	9	19	3	2	4	2	2	1	0	2	4	2	1	1	4	2	1	0	6	9	10	2	0	2
model_10409	0	0	0	0	0	13	3	5	8	23	2	1	3	11	9	17	20	34	6	2	0	0	0	2	0	2	1	2	1	1	0	0	2	2	0	0	5	1	1	6	3	2	2	9	8	4	5	5	11
model_1041	4	1	7	0	8	10	18	1	15	47	7	10	9	22	29	52	52	53	17	12	36	7	19	131	31	20	43	18	13	15	8	12	0	2	1	20	3	6	3	16	5	4	9	20	15	15	3	6	9
model_10411	0	0	0	0	1	0	2	2	2	4	0	0	1	1	2	14	7	12	6	0	0	1	1	4	1	1	4	1	0	0	0	0	1	0	1	0	4	0	0	2	1	1	2	1	2	0	0	0	0
model_10412	9	5	24	8	8	86	53	30	33	143	21	31	20	90	62	71	169	199	43	49	205	15	28	241	81	86	100	35	24	45	24	8	10	9	8	55	16	17	17	58	18	12	31	58	38	57	32	13	47
model_10414	0	0	0	0	0	0	0	0	1	1	0	0	0	0	0	2	4	2	0	1	0	0	3	0	0	0	1	0	0	0	0	0	0	0	0	0	1	0	0	1	0	0	0	2	0	0	4	1	0
model_10415	0	0	1	2	0	3	0	0	0	1	0	0	0	1	2	4	1	4	0	3	0	0	1	3	0	1	0	1	2	0	0	1	0	1	1	5	1	4	3	2	1	2	1	3	4	4	1	3	6
model_10416	2	0	2	1	1	5	7	1	5	23	4	2	5	34	32	25	30	23	2	1	8	2	8	78	14	6	19	4	4	8	8	3	3	6	3	36	6	14	10	27	26	9	7	21	49	63	25	22	36
model_10418	0	2	0	1	1	17	9	4	4	15	0	2	0	8	5	6	14	16	3	1	6	1	2	14	3	2	8	2	1	2	1	2	0	1	0	1	1	3	0	0	4	1	4	2	7	6	6	2	8
model_10419	0	1	0	0	2	1	0	0	0	1	0	0	0	0	0	0	1	0	0	0	0	0	0	0	0	0	0	0	0	0	0	0	0	1	0	0	0	1	0	1	0	0	1	0	0	0	1	0	0
model_1042	1	0	0	0	0	1	1	1	2	0	0	0	0	5	2	0	4	2	0	1	2	0	0	5	0	1	0	1	0	1	0	0	1	0	0	1	0	1	0	3	2	0	0	1	2	0	0	0	0
model_10420	0	0	0	0	0	0	0	0	0	0	0	0	0	0	0	0	0	0	0	0	0	0	0	0	0	0	0	1	0	0	0	0	0	0	0	0	0	0	0	0	0	0	0	0	0	0	1	0	0
model_10421	0	0	1	2	0	1	2	2	2	4	0	1	0	13	4	3	13	11	2	2	8	0	1	24	2	3	3	1	1	7	3	2	0	0	0	4	0	0	2	3	0	2	0	4	4	5	3	0	0
model_10422	0	0	0	0	0	0	0	0	0	0	0	0	0	1	0	0	0	0	0	0	1	0	1	0	0	0	0	0	0	0	0	0	0	1	0	1	0	0	1	0	0	0	0	0	0	1	0	0	0
model_10423	1	0	1	0	0	2	3	1	0	7	0	0	1	2	4	11	7	3	0	0	1	0	0	5	0	1	4	1	0	5	1	0	0	1	0	9	0	0	0	3	2	1	1	2	4	3	2	1	2
model_10424	2	0	2	0	1	1	2	1	5	7	0	3	0	7	9	9	8	12	3	9	6	4	1	33	8	10	6	4	5	1	0	1	2	0	1	5	3	1	3	13	6	1	0	12	5	7	6	3	15
model_10425	0	0	2	0	0	0	2	0	2	5	0	0	0	2	4	6	6	6	0	2	3	0	1	7	1	3	11	1	3	1	1	1	0	5	1	1	0	1	0	0	0	0	0	7	3	4	2	2	4
model_10426	0	0	0	0	3	0	1	0	0	1	1	1	1	2	2	1	3	2	1	0	0	0	2	5	2	1	2	0	1	0	0	0	0	0	0	3	1	0	0	3	3	2	1	1	4	0	0	0	2
model_10427	0	1	1	0	0	0	1	2	2	2	1	0	0	13	3	5	2	10	1	2	9	2	3	13	3	6	6	7	1	5	3	7	1	0	1	13	1	2	1	2	2	0	0	5	7	10	1	2	11
model_10428	0	0	0	0	0	0	0	0	0	0	0	0	0	0	0	0	0	2	0	0	1	0	0	0	0	1	2	0	0	0	0	0	0	0	0	0	0	0	0	0	1	0	0	0	0	0	1	0	0
model_10429	0	0	0	0	0	5	1	0	2	2	1	0	3	4	3	6	7	5	3	1	7	3	1	7	5	4	4	1	1	1	0	3	0	1	1	0	3	1	1	0	1	0	2	2	0	1	1	1	1
model_1043	0	0	0	0	0	2	0	0	0	0	0	0	1	1	2	3	0	3	1	2	0	0	0	0	0	1	1	1	0	0	1	0	0	0	0	0	0	3	0	1	0	0	0	2	0	6	3	0	1
model_10430	0	0	0	0	0	6	1	0	3	6	3	0	0	5	1	2	5	4	3	0	6	0	2	15	7	3	7	1	1	3	2	2	0	0	0	3	2	1	0	2	0	1	1	1	0	3	1	0	0
model_10431	0	2	0	0	2	6	5	2	2	2	1	1	0	7	2	0	9	9	0	0	11	3	1	13	8	3	5	3	2	3	0	1	0	0	0	0	1	1	1	6	0	0	0	5	2	10	0	1	1
model_10432	4	1	4	3	4	9	7	2	12	45	3	3	5	17	18	25	45	9	9	5	14	1	13	63	21	18	23	3	3	9	6	5	1	5	3	24	1	4	3	20	7	8	5	22	21	38	21	5	32
model_10433	1	1	1	2	3	10	9	0	6	28	1	6	1	23	22	31	28	27	13	4	14	2	2	46	10	11	17	5	7	5	2	0	0	9	1	8	2	4	1	9	4	5	3	6	7	12	7	4	9
model_10435	2	0	3	1	0	2	3	1	5	9	1	2	0	11	0	10	17	11	2	5	14	1	7	39	3	6	8	4	3	3	3	2	1	0	2	2	3	6	2	4	2	1	6	4	6	16	2	4	5
model_10436	0	0	0	4	0	1	1	0	1	0	0	0	0	0	0	2	1	2	2	0	1	0	0	1	0	1	1	0	1	0	0	0	0	0	1	3	0	1	0	4	1	0	1	4	2	2	0	0	1
model_10437	0	0	0	1	1	4	3	0	0	8	1	1	0	9	7	4	5	9	5	2	3	1	1	19	5	3	3	0	1	2	2	2	1	1	0	3	0	1	1	1	2	0	0	5	4	2	1	0	1
model_10438	1	0	0	0	1	0	0	0	0	1	0	0	0	1	0	0	2	0	0	0	0	0	0	0	0	0	1	0	0	0	0	0	0	0	0	0	0	0	1	1	1	0	0	0	0	0	0	0	1
model_10439	1	1	4	4	1	26	8	2	8	25	4	3	6	31	21	20	51	74	10	25	74	2	10	60	27	26	36	12	9	11	5	7	3	5	5	20	3	6	7	15	11	8	7	19	19	42	9	10	25
model_1044	0	0	0	0	0	0	0	0	0	0	0	0	0	0	0	0	0	0	0	0	0	0	0	0	0	0	0	0	0	0	0	0	0	0	0	0	0	0	0	0	0	0	0	0	0	1	0	0	0
model_10440	0	1	1	0	0	4	2	0	1	1	0	1	0	0	2	0	4	8	2	3	16	2	3	4	0	0	4	0	2	2	1	0	1	0	0	1	0	0	1	1	1	2	0	3	1	5	6	0	1
model_10441	0	0	0	2	0	0	0	1	1	1	3	0	0	7	4	1	4	1	0	1	4	0	0	6	1	2	1	0	2	1	2	0	0	0	0	1	0	0	1	1	0	0	0	3	3	7	0	0	2
model_10442	1	0	1	0	0	7	4	3	4	12	2	1	3	6	9	11	14	27	3	11	14	5	1	19	15	5	8	2	3	5	4	3	0	3	0	11	4	2	6	7	7	6	1	23	18	15	7	6	17
model_10443	0	0	1	0	1	12	1	1	3	8	1	0	0	7	5	9	6	12	2	3	10	0	1	11	3	2	6	2	5	0	0	0	0	2	5	4	3	2	1	8	4	5	2	17	8	12	3	0	15
model_10446	2	0	0	1	0	4	3	2	1	4	2	0	1	7	8	0	16	6	2	0	10	1	1	13	0	3	8	1	1	1	0	4	0	2	1	8	2	2	7	3	0	1	2	6	12	9	7	0	2
model_10447	1	0	1	0	0	1	0	0	0	0	0	0	0	0	0	0	0	1	0	0	1	2	0	1	0	0	0	0	0	0	0	0	0	1	0	0	0	0	0	0	0	0	0	0	0	0	0	0	1
model_10448	2	0	1	0	0	4	0	1	1	5	1	0	0	2	4	1	0	2	0	1	0	0	0	10	0	1	4	0	1	2	0	0	0	0	0	1	0	0	2	1	0	0	0	1	4	0	1	0	0
model_1045	1	0	3	0	1	5	8	3	12	44	4	8	5	16	13	30	27	14	2	4	6	6	2	67	4	5	11	3	5	3	3	15	4	25	22	104	34	57	24	252	99	47	63	16	81	15	16	14	17
model_10450	0	0	0	5	0	0	1	0	0	3	0	0	0	4	0	1	1	3	0	0	0	0	0	3	4	0	4	0	0	1	1	1	0	0	0	2	0	1	2	0	0	0	1	2	1	3	1	0	6
model_10451	0	0	1	0	0	0	0	0	0	2	0	0	0	3	2	1	0	5	0	0	3	0	0	2	1	1	1	0	0	2	0	1	0	0	0	1	0	2	0	1	0	0	2	4	1	1	1	3	1
model_10452	1	1	0	0	1	1	2	0	0	3	0	0	0	0	1	0	0	1	0	0	1	1	0	3	1	2	1	1	1	0	0	2	0	0	1	2	0	1	1	2	0	0	0	0	0	2	3	0	0
model_10453	0	0	0	0	0	0	0	0	0	1	0	0	0	2	0	1	0	0	0	0	0	0	0	1	0	0	0	0	0	0	0	0	0	0	0	0	0	1	0	0	0	1	0	0	0	1	0	1	0
model_10454	0	1	0	0	0	5	4	1	5	5	0	1	2	15	3	6	4	25	4	4	11	0	1	6	2	2	4	0	0	2	0	1	0	0	4	7	0	2	2	5	5	0	0	9	17	2	3	3	4
model_10457	2	1	3	2	2	16	5	0	8	28	2	0	5	17	20	21	33	34	14	7	47	2	3	46	21	10	32	7	4	11	5	4	2	4	0	35	8	9	9	20	11	2	7	27	37	17	19	11	33
model_10458	1	0	1	0	1	5	3	0	0	6	0	0	0	6	4	2	5	10	2	3	8	0	1	4	1	5	2	3	1	1	1	0	0	0	0	5	4	0	1	2	2	3	1	4	1	3	0	1	2
model_10459	3	0	0	5	3	1	4	2	2	14	1	1	2	20	11	4	15	7	5	1	14	2	3	42	4	11	10	4	5	1	1	0	0	0	2	3	0	0	1	7	6	0	4	7	0	3	4	3	7
model_1046	0	0	0	0	0	0	1	0	1	2	1	0	0	1	1	1	2	2	0	0	0	0	0	2	0	0	0	0	0	0	0	2	0	0	0	4	1	0	1	2	0	1	0	2	2	0	3	0	1
model_10460	0	1	1	0	0	1	0	0	2	1	3	1	2	1	0	0	4	4	0	2	6	1	0	3	2	0	0	0	0	0	0	0	0	0	0	1	1	1	0	2	0	0	0	1	2	4	2	0	0
model_10461	0	1	0	0	0	0	1	0	2	2	0	0	0	0	1	0	0	5	1	0	1	0	0	0	1	1	0	1	0	0	0	0	1	2	0	0	0	0	0	3	0	0	0	0	2	2	1	0	1
model_10462	0	0	4	2	1	5	11	2	5	18	8	4	3	34	35	32	27	35	6	12	23	4	7	50	17	7	19	2	6	7	4	4	3	5	1	13	5	7	7	31	5	2	6	21	13	19	12	7	17
model_10463	0	0	0	0	1	1	0	0	0	1	0	0	0	3	1	0	1	1	0	2	0	0	0	0	0	0	0	0	0	0	0	0	0	0	0	0	0	0	0	1	0	0	0	0	0	0	0	0	0
model_10464	0	2	2	0	3	4	1	0	0	7	3	0	0	3	2	2	13	4	1	0	10	2	0	18	5	3	6	0	1	0	1	2	1	1	2	6	0	4	4	1	3	2	3	2	4	11	5	1	4
model_10465	3	1	1	2	1	5	1	0	4	14	7	3	0	11	10	6	3	16	2	4	11	1	1	27	2	7	11	4	2	6	1	0	1	0	4	9	3	1	2	4	1	3	4	5	4	13	3	0	6
model_10466	0	0	0	0	0	1	0	0	0	1	0	0	1	0	0	1	1	0	0	0	3	0	0	1	2	1	1	1	0	1	0	1	1	0	1	0	0	0	0	0	0	1	0	1	0	2	0	0	2
model_10467	1	1	4	1	3	14	11	2	4	14	2	2	1	32	17	11	52	59	10	11	61	3	1	54	10	12	19	8	2	14	6	4	3	1	2	20	0	3	3	21	3	3	3	21	13	20	9	1	23
model_10468	3	0	2	0	0	8	6	0	5	21	1	3	0	8	26	34	32	41	8	11	11	2	8	44	18	12	26	3	4	1	1	4	2	1	2	15	6	3	3	14	4	1	4	6	22	8	3	2	11
model_10469	1	0	0	1	1	6	1	1	2	6	0	2	0	6	4	2	6	6	0	9	10	0	1	7	1	2	6	0	2	1	1	1	0	2	1	8	1	2	2	7	1	1	4	10	7	4	2	1	4
model_10470	3	0	1	0	0	3	3	1	2	3	0	1	0	1	0	3	4	8	1	3	6	0	1	10	3	2	2	2	0	0	0	2	0	0	0	4	0	0	3	5	1	0	0	3	1	6	3	4	2
model_10471	0	1	3	1	1	31	12	4	8	33	2	7	4	21	18	16	45	30	7	12	38	7	10	51	13	15	26	7	2	4	4	1	2	1	0	5	0	2	0	3	0	2	1	1	4	10	2	2	4
model_10472	0	0	0	0	1	0	1	0	0	2	2	0	0	0	1	1	4	2	0	0	1	0	0	3	1	0	1	0	0	0	0	0	0	0	0	0	0	1	0	4	0	0	0	1	0	3	1	0	1
model_10473	0	1	0	0	0	1	0	1	0	0	0	1	0	0	0	0	1	0	0	0	0	0	0	0	0	0	2	0	0	0	0	0	0	0	0	0	0	1	1	3	0	0	0	0	0	1	0	0	0
model_10474	1	0	3	1	0	1	4	1	2	4	0	0	1	1	5	1	6	8	0	4	2	1	0	29	2	6	6	1	3	3	5	0	0	0	0	0	0	2	0	0	0	0	0	0	1	0	1	0	1
model_10475	0	0	0	1	0	4	1	0	0	2	2	1	0	4	6	6	4	6	0	3	8	0	3	6	0	0	3	2	3	1	0	1	1	0	0	2	0	2	1	6	1	0	1	5	0	3	2	2	8
model_10476	0	0	1	0	0	0	1	0	4	0	0	1	0	1	1	3	4	5	2	2	9	4	0	1	5	5	7	1	1	0	1	3	0	0	1	14	2	0	0	4	1	0	0	11	8	5	1	1	6
model_10477	0	0	0	0	0	0	0	0	0	2	0	0	0	0	0	0	3	0	0	0	0	0	0	0	0	0	1	0	0	0	0	0	0	0	0	0	0	0	0	0	0	0	0	0	0	0	0	0	0
model_10478	1	1	1	0	0	1	6	2	7	26	1	2	2	5	14	20	22	6	5	3	10	0	6	20	4	2	5	2	2	4	3	0	0	0	1	1	0	3	0	1	1	1	1	4	0	3	0	0	4
model_10479	4	1	6	0	3	25	3	2	3	10	2	1	0	14	4	15	15	31	10	9	21	2	2	17	9	9	9	4	3	4	4	2	2	2	4	13	6	1	1	12	2	7	3	10	20	14	5	2	15
model_1048	0	0	0	0	0	3	4	1	1	10	1	6	0	0	1	1	2	3	0	0	0	0	1	3	0	1	0	1	0	1	1	0	0	0	0	0	0	0	0	0	0	0	0	0	0	1	0	0	1
model_10480	0	0	1	0	0	2	2	0	0	0	0	0	0	1	0	0	0	0	0	0	0	0	0	0	0	0	0	0	0	0	0	0	0	0	0	0	2	0	0	2	0	0	0	0	0	0	0	0	0
model_10481	0	0	0	0	0	0	0	1	0	1	0	1	0	0	0	0	0	1	0	1	1	0	0	1	0	1	0	0	0	0	0	0	0	0	0	1	0	0	0	0	0	0	0	0	0	0	0	0	0
model_10482	0	0	0	0	0	1	0	0	0	3	1	0	0	0	0	1	1	1	0	1	1	0	0	1	0	0	0	0	0	0	0	0	0	0	0	4	4	0	1	0	0	0	1	0	0	0	0	0	0
model_10484	0	0	0	1	0	0	1	0	0	8	0	0	2	0	1	1	2	0	0	0	2	0	1	6	3	1	1	0	1	0	1	3	0	0	0	0	1	0	4	2	0	0	0	2	1	0	0	0	3
model_10485	0	0	3	0	1	6	1	1	0	0	0	0	1	2	1	0	6	10	2	4	6	2	0	4	0	0	2	2	0	1	0	1	1	0	1	2	1	1	1	2	0	1	1	2	2	0	0	1	4
model_10486	0	0	0	0	0	0	0	0	0	2	0	0	0	0	0	0	1	0	0	0	0	0	1	1	0	0	0	0	0	0	0	0	0	2	0	0	0	1	0	1	1	0	0	0	0	0	0	0	0
model_10487	7	5	11	4	8	29	24	12	12	86	9	12	11	52	32	57	126	109	27	37	98	13	28	133	31	32	79	22	12	35	22	6	1	7	4	33	14	17	3	39	27	6	15	34	17	33	9	2	32
model_10488	0	1	0	0	1	0	0	0	0	0	0	0	0	0	0	0	0	1	0	3	4	1	0	3	0	1	1	0	0	0	0	0	0	0	0	0	0	0	0	0	0	0	0	0	0	1	1	0	0
model_10489	0	0	0	0	0	1	0	1	0	1	0	1	0	5	1	2	3	6	1	5	4	0	1	9	1	4	2	0	1	0	0	0	2	4	1	1	0	0	0	3	0	2	2	4	1	5	0	1	3
model_10490	5	3	1	2	3	34	17	3	11	57	3	5	8	29	30	50	64	71	15	9	48	7	8	96	23	16	26	3	1	9	3	4	3	3	2	9	2	5	3	9	7	2	7	14	15	17	15	9	19
model_10491	1	0	2	0	0	0	5	1	1	8	2	0	2	4	3	2	7	3	3	1	1	0	1	11	3	1	2	0	1	1	2	0	0	1	0	2	0	0	2	2	0	2	2	0	1	3	0	3	0
model_10493	1	6	18	10	6	199	65	19	37	104	8	27	16	98	45	70	208	371	46	109	344	20	23	187	101	76	158	48	25	44	25	16	9	18	18	73	21	22	8	57	36	21	30	125	71	110	48	18	110
model_10494	0	1	2	0	1	13	7	0	2	6	2	1	2	5	6	6	17	14	5	12	13	3	2	13	4	7	8	2	7	2	2	1	1	3	1	8	0	2	1	4	1	1	5	7	0	2	1	1	3
model_10496	0	0	0	0	0	7	3	3	1	9	0	3	0	1	4	9	18	11	5	0	4	0	0	17	3	2	4	1	1	3	1	0	0	1	0	1	2	1	0	6	5	0	0	2	5	3	1	2	2
model_10497	0	0	3	0	1	3	5	0	0	3	2	1	3	2	2	2	4	5	0	2	4	1	4	5	2	3	2	0	1	4	2	2	2	8	3	31	7	6	5	35	16	6	5	9	15	26	8	6	3
model_10498	1	0	0	0	1	2	2	0	2	3	1	0	0	1	1	1	2	7	0	6	10	2	1	5	1	5	0	0	0	0	0	1	0	0	0	1	1	1	0	1	0	0	0	1	2	3	3	5	4
model_10499	0	1	9	2	1	15	6	2	6	18	2	8	5	18	10	26	30	37	10	5	26	3	4	37	15	11	24	5	8	5	0	1	3	1	2	16	4	5	1	8	5	0	4	11	6	16	7	2	17
model_105	0	1	0	0	0	2	1	0	0	0	0	0	0	1	1	2	1	4	0	1	1	0	0	0	1	0	0	0	0	0	0	0	0	1	0	0	0	1	0	1	0	0	2	2	1	1	0	1	3
model_1050	0	0	0	0	0	0	0	0	0	0	0	0	0	0	0	0	0	0	0	0	0	0	0	0	0	0	0	0	0	0	1	0	0	0	0	0	0	0	0	0	0	0	0	1	0	0	0	0	0
model_10500	0	3	3	2	2	3	2	0	2	13	0	0	0	0	6	9	11	4	2	1	6	5	7	17	4	4	11	2	2	0	2	2	2	1	1	2	2	2	2	3	1	0	0	4	2	8	0	3	1
model_10501	0	0	0	0	0	2	1	0	2	6	2	0	2	6	8	4	6	8	1	2	3	0	0	23	2	6	2	1	3	5	1	0	0	0	0	2	0	1	2	2	4	1	0	5	5	3	1	3	0
model_10502	0	0	1	0	0	0	1	0	0	3	0	0	1	0	0	0	0	1	1	0	0	0	1	3	0	0	3	0	0	0	1	0	0	0	0	0	0	1	2	2	0	0	0	1	4	0	0	1	3
model_10503	0	0	2	0	0	5	3	1	2	1	7	1	3	5	1	6	7	18	3	8	16	5	1	4	2	1	4	3	0	4	1	2	2	2	1	5	7	5	3	5	9	4	4	5	8	12	8	5	13
model_10504	0	0	0	0	0	0	0	0	0	1	0	2	0	0	0	0	1	2	0	0	0	0	0	0	0	0	0	0	0	0	0	0	0	0	0	0	0	0	0	0	0	0	0	1	0	0	0	0	1
model_10505	1	1	1	0	0	4	2	0	1	14	0	2	1	8	2	8	6	9	2	4	7	3	1	11	0	2	4	3	2	0	0	1	1	3	0	6	1	3	0	3	1	1	4	2	4	1	4	1	4
model_10506	3	1	15	9	12	26	19	10	22	83	12	20	9	103	75	79	191	175	34	39	134	13	34	334	57	64	120	23	27	52	22	13	5	15	14	58	9	11	9	61	20	8	10	49	62	76	21	14	59
model_10507	0	1	0	0	1	0	0	0	1	0	0	0	0	3	0	3	1	4	1	1	1	0	1	2	2	1	1	2	0	0	0	1	0	0	1	2	1	0	0	1	2	0	0	0	3	1	0	0	2
model_10508	3	0	7	0	3	33	23	5	12	53	8	5	9	29	34	26	92	73	19	17	53	3	12	86	30	34	48	12	10	19	8	7	0	4	6	18	5	6	7	24	9	6	11	22	30	33	9	3	25
model_10509	0	1	2	2	1	5	0	3	3	1	2	2	0	3	6	10	4	8	6	2	4	5	5	8	6	7	4	7	2	0	2	16	10	8	9	88	12	22	17	114	28	22	11	9	36	4	3	2	9
model_1051	0	0	0	0	0	1	0	0	0	2	0	1	0	0	0	0	1	1	0	0	2	0	0	1	0	0	0	0	0	0	0	0	0	0	0	0	0	0	0	0	0	0	0	1	0	2	0	0	0
model_10510	0	0	0	0	0	1	0	0	0	1	1	0	0	0	0	0	1	3	0	1	1	0	0	3	0	0	0	0	0	0	0	0	0	0	0	0	0	0	0	1	1	0	0	0	0	0	0	1	0
model_10511	2	0	5	0	1	14	17	4	5	38	4	2	4	16	23	27	33	43	8	5	22	3	6	66	7	26	23	3	9	5	6	5	0	3	4	16	0	1	3	12	5	1	5	11	10	10	9	9	8
model_10512	0	0	0	0	0	0	0	0	0	0	0	0	0	0	0	0	3	1	0	0	1	0	1	0	1	0	1	0	0	0	0	0	0	0	0	1	0	1	0	1	1	0	0	4	1	1	0	1	0
model_10513	0	0	2	0	2	1	5	1	0	8	1	0	0	2	3	1	3	5	0	1	9	2	2	5	0	1	2	1	0	2	1	0	0	1	0	6	1	0	1	2	1	1	2	2	0	1	1	1	0
model_10517	1	0	4	0	3	7	2	4	5	20	1	0	4	17	4	6	18	17	6	1	19	0	2	26	13	8	8	2	6	3	3	0	1	2	6	17	4	4	2	8	4	1	4	23	18	16	10	4	17
model_10518	18	15	25	15	20	216	71	41	73	172	25	39	24	209	114	144	313	625	84	108	355	24	53	261	113	53	159	35	34	44	26	42	17	30	29	108	36	28	34	122	96	46	42	148	134	169	91	104	227
model_10519	0	1	5	2	1	11	3	0	5	15	1	4	3	14	8	20	25	26	3	2	19	2	3	34	22	9	17	3	2	8	4	2	3	2	1	11	6	6	3	19	7	1	0	13	12	17	3	3	9
model_1052	1	0	0	1	2	3	1	1	1	6	3	4	0	11	3	11	13	12	2	0	12	1	0	8	2	11	2	0	1	1	0	2	0	0	2	5	2	3	1	4	5	2	2	4	9	0	5	1	5
model_10520	1	0	2	0	0	0	4	2	1	5	0	1	0	3	4	5	5	11	3	0	10	4	1	15	0	5	2	3	1	0	1	0	0	0	2	2	1	2	7	2	1	5	1	5	7	6	1	1	0
model_10521	0	0	0	0	0	0	0	0	0	0	0	0	0	0	0	0	0	1	0	0	0	0	0	0	0	0	0	0	0	0	0	0	0	0	0	0	0	0	0	0	0	0	0	0	0	0	0	0	0
model_10522	0	0	1	0	0	1	0	1	0	1	0	0	0	0	3	1	0	2	1	0	18	0	0	0	0	0	1	0	0	0	0	0	0	0	0	0	0	4	0	2	2	0	2	1	3	0	0	0	1
model_10523	0	0	0	0	0	0	0	0	0	0	0	0	0	0	0	1	1	0	0	0	54	0	0	0	0	0	0	0	0	0	0	0	0	0	0	0	0	0	0	0	1	0	1	0	0	0	0	0	0
model_10524	0	0	0	1	1	0	3	1	0	1	0	1	0	0	1	0	2	2	1	3	1	0	0	2	0	0	2	3	1	0	0	0	0	0	1	1	0	0	0	0	1	0	1	0	1	1	0	0	3
model_10525	0	0	0	0	0	2	0	0	1	3	0	0	2	2	1	0	0	5	1	0	5	0	1	4	1	0	3	2	0	0	3	0	0	0	0	0	0	0	0	2	1	0	1	3	2	0	1	2	0
model_10526	1	1	1	1	0	12	1	4	0	1	2	0	0	4	4	2	11	9	1	3	15	3	2	21	4	3	10	2	5	4	1	3	2	2	3	10	3	2	2	8	2	3	3	13	9	12	6	4	6
model_10527	0	0	0	0	0	0	2	0	0	2	1	0	0	3	0	1	5	2	2	1	4	1	1	0	2	2	4	0	0	1	0	0	0	0	1	0	0	1	0	0	0	0	0	0	2	0	0	0	0
model_10528	0	0	0	0	0	0	0	0	0	0	0	0	0	0	0	0	0	0	0	0	0	1	0	1	0	0	0	0	0	0	0	0	0	0	1	1	0	0	0	0	0	0	0	0	0	0	0	0	2
model_1053	0	0	0	0	0	0	0	1	0	1	0	0	0	1	0	0	0	2	0	0	2	0	0	3	1	0	0	0	0	1	0	0	0	0	0	0	0	1	0	1	0	0	0	3	1	1	0	2	0
model_10531	0	3	0	0	0	2	1	1	1	5	2	0	1	12	3	9	9	10	5	0	2	0	0	6	0	1	1	0	0	1	1	0	0	1	1	0	1	2	0	1	2	2	2	2	6	2	8	7	5
model_10532	0	0	0	0	0	0	0	0	0	0	0	0	0	0	0	0	0	0	0	0	0	0	0	0	1	0	0	0	0	0	0	0	0	0	0	0	0	0	0	0	0	0	0	0	0	0	0	0	0
model_10533	0	0	0	0	0	0	1	0	0	0	0	0	0	0	0	0	3	0	0	0	0	1	0	0	0	1	1	0	0	2	0	0	0	1	0	2	0	2	1	0	0	4	0	0	0	0	1	0	1
model_10534	5	8	25	5	8	78	63	24	73	241	22	38	13	123	124	224	246	217	50	55	160	19	45	444	108	108	175	39	67	39	30	10	3	3	2	30	8	8	10	24	16	9	5	35	22	46	25	9	42
model_10535	1	0	5	1	2	5	8	3	11	13	1	0	4	47	12	29	49	45	11	6	35	2	6	54	14	13	34	2	7	10	3	2	1	3	1	9	5	1	3	16	6	3	3	7	16	8	4	4	7
model_10536	3	0	2	2	1	0	3	0	1	7	1	1	0	4	4	5	8	2	3	2	6	1	1	12	3	3	2	3	2	0	0	1	0	1	0	2	3	1	0	2	1	2	0	10	7	7	4	0	2
model_10537	1	0	0	1	2	5	5	4	0	8	1	2	3	2	6	6	11	13	3	1	3	1	3	24	2	3	6	0	1	5	1	5	2	1	2	30	6	5	3	21	8	5	2	14	21	7	4	1	3
model_10538	1	0	0	1	1	5	1	1	0	5	0	0	1	3	3	3	6	2	0	2	5	0	1	3	3	0	2	0	1	1	0	1	0	2	0	2	2	0	1	1	0	0	0	0	1	1	2	2	6
model_10539	0	0	0	0	0	6	8	4	9	21	3	1	2	7	12	23	4	14	3	1	3	2	0	5	1	0	0	2	0	1	0	0	2	4	0	2	2	6	0	13	5	1	5	5	6	2	10	4	19
model_1054	4	0	0	4	3	10	6	0	2	4	0	2	0	14	7	17	28	18	1	8	23	4	4	26	8	5	16	6	6	14	1	3	2	1	2	19	2	1	4	11	3	7	4	37	27	17	11	5	11
model_10540	0	1	0	1	0	8	1	0	0	3	1	1	0	3	6	2	5	14	2	1	4	0	0	2	1	5	3	0	0	1	2	0	0	0	0	2	0	3	0	1	2	2	6	8	4	5	1	0	3
model_10541	0	0	3	0	0	3	0	0	4	9	2	2	0	8	3	2	6	7	1	4	3	1	2	15	2	3	1	0	1	1	2	1	0	2	2	2	2	1	0	4	5	4	1	4	3	1	5	0	2
model_10542	1	1	2	1	0	1	1	0	0	7	1	0	0	2	2	13	6	20	0	3	4	0	0	19	2	6	7	2	2	1	1	2	2	0	1	2	0	1	0	0	1	0	0	4	3	5	0	1	6
model_10543	0	0	1	0	0	1	0	0	0	2	0	0	3	6	4	7	4	3	1	0	0	0	0	1	0	1	1	0	0	0	0	0	0	0	1	2	0	2	1	1	2	0	0	0	2	0	3	1	1
model_10544	0	0	0	0	0	0	1	0	0	0	0	0	0	0	0	0	0	2	0	0	0	0	0	1	0	0	1	1	0	0	0	0	0	0	0	1	0	0	0	1	0	0	0	0	0	0	1	0	1
model_10545	0	1	2	1	1	6	3	0	10	14	4	1	3	15	11	26	17	40	7	10	20	2	4	30	6	8	8	9	6	6	4	4	5	3	2	9	2	3	3	23	8	2	4	17	10	15	3	4	11
model_10546	0	0	1	0	0	0	1	0	0	7	0	1	0	2	0	1	1	18	4	5	11	3	0	3	0	1	3	2	1	0	0	3	0	1	0	0	1	1	1	0	4	0	1	9	1	2	0	0	1
model_10548	0	0	3	0	0	4	1	2	2	6	0	0	1	4	3	9	13	9	1	2	10	0	1	9	1	2	4	3	1	2	1	3	2	0	2	2	2	1	3	6	1	0	1	10	3	8	2	2	9
model_10549	0	0	0	0	2	0	0	0	0	5	0	0	0	0	2	1	1	1	0	0	0	0	0	1	0	0	0	0	0	0	0	2	1	0	0	1	1	1	2	3	0	1	3	0	0	0	2	1	4
model_1055	0	1	1	0	0	0	3	0	0	0	0	0	0	0	0	0	0	0	0	0	0	0	0	0	0	0	1	0	0	0	0	0	0	0	0	0	0	0	1	0	0	0	0	0	0	0	0	0	0
model_10551	0	0	1	0	1	0	0	0	0	2	0	0	0	0	0	0	0	0	0	0	0	0	0	5	0	0	0	1	0	0	0	1	0	0	0	1	0	0	1	0	0	0	0	0	1	0	0	0	0
model_10552	0	0	0	0	0	0	0	0	0	0	0	0	0	0	1	1	1	0	0	0	0	0	0	0	1	0	0	0	0	0	0	0	0	0	0	0	0	1	0	0	0	0	0	0	0	1	0	0	0
model_10553	3	2	6	2	5	48	23	5	14	44	2	8	2	104	44	33	123	149	21	53	130	13	8	96	40	37	64	2	13	17	8	5	1	1	1	5	4	5	0	5	3	0	0	7	6	10	7	3	7
model_10555	0	1	2	2	0	6	0	1	2	11	1	2	2	14	11	10	11	13	7	5	19	2	2	17	5	8	13	4	3	3	1	0	1	1	2	9	2	2	2	8	2	4	9	10	14	12	1	3	10
model_10556	0	0	0	0	0	0	0	1	2	4	0	0	0	0	0	0	3	0	0	0	3	0	0	0	0	1	0	0	1	0	0	0	1	1	0	0	0	0	0	0	0	0	1	6	0	1	1	0	0
model_10557	1	2	1	0	1	2	4	0	1	9	1	3	1	0	2	10	3	3	3	2	7	0	1	12	0	3	4	0	1	2	0	0	0	0	0	0	1	3	0	0	0	0	1	1	1	3	0	0	1
model_10558	0	0	0	0	0	0	0	0	0	0	0	0	0	0	0	2	0	0	0	1	1	0	0	3	1	0	1	0	0	0	1	0	0	0	0	0	1	0	0	0	0	0	0	3	1	0	0	0	0
model_10559	3	1	9	5	7	17	18	13	22	91	7	15	2	71	49	67	98	82	17	32	51	4	16	160	38	34	58	12	24	20	18	16	2	2	2	13	1	6	1	12	9	3	7	14	16	21	3	7	25
model_1056	0	0	4	0	2	16	7	6	7	24	4	4	0	24	16	28	30	60	10	9	39	3	4	56	18	15	32	9	5	11	6	6	1	3	0	9	6	3	3	10	3	1	5	13	11	6	8	4	9
model_10560	0	1	4	2	2	25	15	7	19	27	3	4	1	27	10	20	29	57	23	17	39	3	4	38	22	18	14	10	9	4	2	7	3	0	1	18	7	3	2	11	3	5	15	10	12	29	17	8	27
model_10561	1	0	2	0	0	0	1	0	2	2	1	2	2	6	0	6	0	6	4	1	4	4	1	3	1	2	4	2	2	3	0	2	3	0	2	5	0	0	1	6	1	0	1	6	1	2	2	3	1
model_10562	0	0	0	0	0	0	0	0	0	0	0	0	0	0	0	0	0	0	0	0	0	0	0	0	0	0	0	0	0	0	0	0	0	0	0	0	0	0	0	0	0	0	0	0	0	0	0	0	0
model_10563	0	0	0	0	0	0	0	0	1	0	0	0	0	0	0	0	4	2	1	0	3	1	0	0	1	2	0	0	0	1	0	0	0	0	0	2	0	0	0	1	0	0	0	1	0	1	0	0	0
model_10564	0	0	1	0	0	1	0	0	0	1	0	0	0	0	1	1	0	1	1	0	2	0	0	5	1	0	1	0	0	1	0	0	0	0	0	0	0	0	0	0	0	0	0	0	2	1	0	1	0
model_10565	0	0	0	0	0	0	0	0	1	0	0	0	0	1	1	0	0	0	0	0	1	0	0	0	0	0	1	0	0	1	0	0	0	0	0	0	0	0	0	0	0	0	0	0	0	1	0	0	0
model_10566	0	0	0	0	0	0	0	0	1	1	0	1	0	1	0	0	1	0	1	0	0	0	0	0	0	0	0	0	0	0	0	0	0	1	0	0	0	0	1	0	0	0	0	0	0	0	0	1	0
model_10567	0	0	1	0	0	0	1	0	0	0	1	0	0	4	0	0	0	3	1	0	1	0	0	1	3	0	1	1	1	0	1	0	0	0	0	0	1	1	2	2	0	1	0	0	1	2	0	0	0
model_10568	0	0	0	0	0	1	0	0	0	0	0	1	0	0	0	0	1	1	0	0	0	0	0	0	0	0	0	0	0	1	0	0	0	1	0	1	0	0	1	0	2	0	0	0	0	0	0	2	2
model_10569	2	0	0	0	0	0	0	1	0	0	0	2	0	0	1	0	1	5	1	0	3	1	0	4	4	0	2	0	0	0	2	2	1	0	0	2	1	0	1	3	3	2	0	5	3	2	0	0	5
model_1057	0	0	3	0	0	0	0	0	0	4	1	0	0	1	3	0	2	5	3	3	1	1	1	7	2	1	1	2	0	3	3	0	0	3	2	6	0	5	2	6	9	0	2	3	3	0	1	1	0
model_10571	0	0	0	0	0	0	0	0	0	0	0	0	0	1	0	0	0	2	0	0	0	0	0	1	1	0	0	0	0	0	0	2	0	0	1	1	0	0	0	1	0	0	0	0	0	0	0	0	1
model_10572	0	0	0	0	0	1	0	0	0	0	0	0	0	0	0	0	0	0	0	0	0	0	0	0	0	0	2	0	0	0	0	0	0	0	0	0	0	5	0	0	1	0	0	0	0	0	0	0	0
model_10573	0	0	0	0	0	0	0	0	0	0	0	0	0	0	0	0	0	0	0	0	0	0	0	0	0	0	1	0	0	0	0	0	0	0	0	0	0	0	0	0	0	0	0	0	0	0	0	0	0
model_10574	0	0	0	0	0	0	0	0	0	0	0	0	0	0	0	0	0	0	0	0	1	0	0	0	0	0	0	0	0	0	0	0	0	0	0	0	0	0	0	0	0	0	0	0	0	0	0	0	0
model_10576	8	14	45	23	24	246	89	60	42	155	30	25	21	213	115	150	326	678	91	200	455	39	48	280	107	127	263	55	51	69	40	56	21	27	37	164	44	38	31	127	68	40	68	214	173	287	123	75	258
model_10577	0	0	0	0	0	0	0	0	0	2	0	0	0	0	0	0	0	1	0	0	1	0	0	1	1	0	0	0	0	0	0	0	0	0	0	2	0	0	0	3	0	0	0	0	0	3	0	0	2
model_10578	0	0	0	0	0	1	3	0	0	1	0	0	0	2	0	1	1	3	1	0	7	0	0	2	1	2	3	1	1	1	1	1	0	1	2	2	0	0	0	0	1	1	1	1	4	5	2	2	2
model_10579	0	0	0	0	0	0	0	0	0	0	0	0	0	0	0	0	0	0	0	0	0	0	0	0	0	0	0	0	0	1	0	0	0	0	0	0	0	0	0	0	0	0	0	0	0	0	0	0	0
model_10580	1	1	0	0	0	0	0	0	0	0	0	0	0	0	1	0	0	0	0	0	0	0	0	0	0	0	0	0	0	1	0	0	0	0	0	0	0	2	0	3	0	0	0	2	2	0	1	1	2
model_10582	0	0	1	0	0	4	0	0	0	4	0	1	1	0	1	1	3	8	1	3	2	0	0	13	0	0	1	1	2	0	0	0	0	0	1	3	0	1	0	0	2	1	1	3	1	2	1	0	2
model_10583	0	0	0	0	0	0	0	0	0	0	0	0	0	0	0	0	0	0	0	0	0	0	0	0	0	0	0	0	0	0	0	0	0	0	0	0	0	0	0	0	0	0	0	0	0	0	0	0	1
model_10584	5	1	3	4	1	31	25	10	13	41	2	10	8	26	25	34	75	62	20	18	84	4	9	93	14	16	33	11	7	21	6	4	1	2	2	19	5	3	8	15	19	4	7	38	22	43	19	10	47
model_10585	1	0	0	0	1	2	0	1	1	1	1	3	0	2	1	1	8	15	0	3	5	1	3	4	5	0	5	1	1	2	1	0	0	0	0	1	1	0	0	0	0	0	0	1	1	1	1	0	0
model_10588	0	0	3	0	0	1	1	0	1	7	0	0	0	3	0	7	3	5	0	0	5	5	0	16	1	3	5	1	0	2	0	0	0	0	0	1	0	1	0	6	0	0	0	5	1	0	2	0	1
model_10589	1	0	2	0	0	4	0	0	1	6	2	3	0	5	2	5	8	8	3	5	7	1	5	15	2	2	12	4	1	3	0	3	1	1	0	6	0	1	0	2	5	0	3	2	2	2	0	2	0
model_1059	0	0	0	0	1	0	2	0	0	1	0	0	0	0	0	0	0	0	0	0	0	0	0	1	0	0	0	1	0	0	0	0	0	0	0	0	1	0	0	0	0	0	0	0	0	0	1	0	0
model_10590	0	0	0	0	0	5	2	2	3	6	0	1	0	1	2	2	5	3	2	0	6	0	0	4	1	1	3	0	3	1	0	0	1	1	2	5	1	1	1	3	1	0	3	9	3	5	8	2	11
model_10591	0	0	3	1	0	8	2	0	3	3	0	2	2	6	9	7	11	11	3	2	14	9	1	16	3	9	6	4	2	4	1	1	0	1	1	1	0	3	2	4	5	7	4	5	7	8	3	2	3
model_10592	0	0	0	0	0	0	0	0	0	0	2	0	0	0	0	0	2	0	0	0	0	0	0	3	0	0	1	0	0	0	0	0	0	0	0	0	0	0	0	0	0	0	0	0	0	0	0	0	0
model_10593	0	0	0	0	0	0	0	0	0	1	0	0	0	1	0	1	0	0	0	0	1	0	1	0	1	0	0	0	0	0	0	0	0	1	1	1	0	0	0	2	1	0	0	1	0	0	0	0	1
model_10594	1	1	0	0	1	39	15	5	19	44	6	6	4	3	24	25	4	19	8	2	1	1	1	3	0	0	1	1	2	2	1	3	1	0	3	1	7	7	4	23	4	4	4	5	7	0	3	7	3
model_10595	0	0	0	0	0	8	6	1	0	7	2	0	0	4	3	2	3	12	2	3	12	2	0	3	0	3	3	2	1	1	2	1	0	0	0	3	1	0	0	3	0	1	2	1	4	3	3	2	5
model_10596	0	0	0	0	1	1	0	1	0	1	0	0	0	0	1	1	2	5	0	1	2	0	0	2	0	0	0	0	1	0	1	0	0	0	0	0	0	1	0	4	0	0	0	1	1	3	0	0	1
model_10597	0	0	0	0	0	0	0	1	0	1	0	1	0	0	0	1	2	0	1	0	0	0	0	1	0	1	2	0	0	1	0	0	0	1	0	1	0	0	0	0	0	0	0	0	3	0	1	0	0
model_10598	0	0	0	0	1	0	0	0	0	3	0	1	0	0	1	1	0	0	1	0	0	0	0	1	3	0	1	0	0	0	0	0	0	0	0	0	0	0	2	3	0	0	0	1	1	3	2	0	0
model_106	0	0	0	0	0	1	1	0	0	5	0	0	1	0	0	1	1	0	0	0	1	0	0	0	0	0	0	0	0	0	0	0	0	0	0	0	1	0	0	0	0	0	0	0	0	0	0	0	0
model_10600	0	0	0	0	0	0	0	0	0	0	0	0	0	0	0	0	0	0	0	0	0	0	0	0	0	0	0	0	0	0	0	0	0	0	0	0	0	0	0	0	0	0	0	0	0	0	0	0	0
model_10601	0	0	0	0	0	0	1	0	0	3	0	1	0	0	0	0	0	0	1	0	0	0	0	0	0	0	0	0	0	0	0	0	0	0	0	0	0	0	0	0	0	0	0	0	0	1	0	0	2
model_10602	1	1	4	0	4	14	6	2	5	16	2	2	1	5	8	7	10	25	8	5	24	2	3	26	10	9	15	3	4	4	1	2	1	1	4	9	1	2	1	6	3	3	3	16	14	17	4	6	18
model_10603	0	0	0	0	0	0	0	0	0	1	0	0	0	0	0	0	0	1	0	0	1	0	0	1	0	0	0	0	0	0	0	0	0	0	0	1	0	0	0	1	1	0	0	0	0	0	0	0	0
model_10604	0	0	0	1	0	0	0	0	0	1	0	0	0	0	0	2	2	2	0	0	0	0	0	3	0	0	1	0	1	0	0	1	2	0	0	1	0	0	0	1	1	0	0	4	0	0	0	1	1
model_10605	0	0	0	0	0	0	0	0	0	0	0	0	0	0	0	0	0	0	0	0	0	0	0	1	0	0	0	1	0	0	0	0	0	0	0	0	0	0	0	0	0	0	0	0	0	0	0	0	0
model_10606	0	0	0	0	0	0	0	0	0	0	0	0	0	0	0	0	0	0	0	0	0	0	0	0	0	0	0	0	0	0	0	0	0	0	0	0	0	0	0	0	0	0	0	0	0	0	0	0	0
model_10608	0	0	0	0	0	0	0	0	0	1	0	0	0	0	0	0	0	0	0	1	2	0	0	8	0	0	0	0	2	0	0	0	0	0	0	2	0	1	0	0	0	0	0	0	3	0	3	1	0
model_10611	0	1	0	0	0	0	0	0	0	1	0	0	0	1	4	5	4	13	4	3	1	1	1	5	2	1	2	0	0	1	2	0	0	0	1	2	0	0	0	1	0	0	0	1	1	0	2	1	1
model_10612	2	0	2	0	0	2	4	3	3	7	0	0	0	3	4	8	4	13	1	7	5	1	0	13	2	1	2	1	2	3	0	0	0	0	1	2	1	1	1	1	6	1	2	4	1	6	2	1	6
model_10613	0	0	0	0	0	0	0	0	0	0	0	0	0	0	0	1	0	0	0	0	0	0	0	1	0	0	0	0	0	0	0	0	0	0	0	0	0	0	0	0	0	1	0	0	0	0	0	0	0
model_10614	0	0	1	0	0	1	1	0	2	1	1	0	0	2	0	1	4	2	0	0	1	0	0	10	0	0	3	1	0	2	0	0	0	0	0	1	1	0	0	0	0	0	0	0	1	1	0	1	1
model_10615	0	0	0	0	0	1	0	0	0	1	0	0	0	0	0	0	0	0	0	0	0	1	0	2	0	0	0	0	0	0	0	0	0	0	0	0	0	0	0	0	0	0	0	0	0	1	0	0	0
model_10618	0	0	0	0	0	2	2	0	1	0	0	1	0	1	2	1	1	2	1	0	1	0	1	5	2	0	2	0	1	0	0	0	0	0	0	1	2	0	0	1	3	0	0	4	0	2	1	1	3
model_10619	0	4	3	1	2	5	3	0	0	5	1	1	2	0	3	4	11	19	2	5	9	2	2	7	3	4	9	4	0	6	1	0	0	1	1	4	2	3	4	10	3	0	2	10	1	5	2	5	4
model_10620	1	1	0	0	0	2	0	1	0	5	0	0	0	0	2	3	0	1	0	1	1	0	0	5	0	1	0	0	1	0	1	0	1	0	0	2	1	0	0	1	0	0	0	1	1	6	0	0	1
model_10621	2	2	3	3	1	3	6	1	5	2	0	0	1	4	12	11	23	20	8	3	12	4	0	29	5	6	12	2	3	11	2	5	2	2	3	12	2	5	10	7	5	14	2	11	11	5	10	2	6
model_10622	0	0	1	0	0	0	0	1	0	1	0	0	0	1	1	0	1	0	0	0	0	0	0	1	0	1	0	1	0	0	0	1	0	0	0	0	0	0	0	1	0	0	0	3	2	0	1	1	0
model_10623	0	0	0	0	2	0	0	0	0	1	0	0	0	0	0	0	2	0	0	1	0	0	0	0	0	0	0	0	0	0	0	0	0	3	0	1	1	0	0	0	0	0	1	0	1	0	0	1	0
model_10624	2	0	5	1	8	43	19	12	14	72	6	8	7	96	32	36	52	70	14	12	33	6	6	60	22	14	29	14	13	11	4	3	0	2	3	7	2	4	1	6	5	5	3	14	9	13	19	4	12
model_10625	0	0	0	0	0	0	0	0	0	0	0	0	0	0	0	0	0	0	0	0	0	0	0	0	0	0	0	0	0	0	0	0	0	0	0	0	0	0	0	0	0	0	0	0	0	0	0	0	0
model_10626	0	0	0	0	0	2	0	0	0	0	0	0	0	0	0	0	0	0	0	0	0	0	0	1	1	0	0	0	0	0	0	0	0	0	0	0	0	0	0	1	0	0	0	0	0	7	0	2	0
model_10627	1	1	0	0	0	11	3	1	0	0	1	0	0	8	0	3	6	19	3	4	21	0	0	2	2	3	3	1	1	5	0	1	0	0	0	7	0	2	2	2	0	1	2	2	9	3	2	0	6
model_10628	15	2	17	6	12	36	48	44	59	345	20	41	56	174	94	236	180	113	35	20	57	11	18	362	32	68	58	29	56	24	38	16	8	11	9	40	42	48	23	120	22	16	27	42	45	52	35	18	70
model_10629	0	0	0	1	0	0	1	0	1	4	1	0	0	1	2	4	0	4	1	2	7	1	0	6	2	2	2	1	1	7	1	0	3	0	1	0	1	1	5	7	0	0	0	1	1	1	0	0	4
model_10630	0	0	0	0	0	0	0	0	0	3	0	0	0	0	2	0	1	0	0	1	0	0	0	0	0	0	1	0	0	0	0	0	0	1	0	0	0	0	0	0	0	0	1	0	0	0	0	1	0
model_10631	0	0	0	0	1	0	0	0	0	0	0	0	0	1	1	0	1	1	0	0	0	0	0	0	0	0	0	0	0	0	0	0	0	0	0	0	0	0	1	0	0	0	0	0	0	0	0	0	0
model_10633	0	0	0	0	0	2	3	0	0	3	1	0	0	2	2	1	6	10	0	1	17	0	0	5	4	3	3	0	4	1	1	1	1	0	0	0	0	0	0	0	2	1	4	3	2	6	1	1	0
model_10634	1	0	0	0	1	2	3	0	0	6	0	2	0	1	5	5	4	4	0	2	8	0	3	8	0	1	8	1	2	0	0	1	0	0	0	7	0	3	1	0	4	3	0	7	5	2	5	0	2
model_10635	0	0	0	0	0	3	0	0	3	4	1	0	0	0	0	4	2	6	1	2	10	0	0	6	2	2	4	3	0	1	0	2	1	0	1	3	1	1	3	5	2	2	0	4	11	7	3	2	9
model_1064	0	0	0	0	0	0	0	0	0	0	0	0	0	0	0	0	0	0	0	0	0	0	0	0	0	0	0	0	0	0	0	0	0	0	0	0	0	0	0	0	0	0	0	0	0	0	0	0	0
model_10640	1	0	4	1	4	30	19	2	6	18	3	3	2	25	14	21	31	58	10	20	63	1	8	27	11	5	26	4	12	9	4	4	0	2	2	19	7	4	11	25	12	2	7	25	19	24	10	15	33
model_10641	0	0	0	0	0	2	2	0	1	5	1	0	0	3	4	2	13	6	1	3	10	1	0	14	5	0	8	0	1	1	0	0	1	2	0	1	1	0	1	2	2	2	1	2	2	8	1	1	6
model_10642	8	7	31	21	20	102	68	15	63	233	19	26	19	233	178	122	347	466	71	132	249	38	29	365	122	146	269	43	45	99	40	28	13	25	20	129	39	36	21	140	48	35	49	184	96	108	60	52	106
model_10643	0	0	0	0	0	1	1	0	1	1	0	0	0	0	1	1	4	5	0	0	3	0	0	1	0	0	1	0	0	0	0	0	0	0	0	0	0	0	0	0	0	0	0	0	0	1	2	1	0
model_10644	1	0	1	0	0	4	1	2	1	2	0	0	2	4	0	1	7	18	1	1	8	2	0	6	4	3	2	2	1	2	0	1	0	0	0	1	1	3	1	2	1	5	1	8	6	3	0	2	6
model_10645	0	0	0	0	0	0	0	0	1	1	0	0	0	1	1	1	0	1	0	1	5	1	1	0	0	0	1	1	0	0	0	0	0	1	0	1	1	1	0	0	2	1	0	0	1	3	0	0	1
model_10646	0	0	0	0	0	0	0	0	0	0	0	0	0	0	0	0	0	0	0	0	0	0	0	0	0	0	0	0	0	0	0	0	0	0	0	0	0	0	0	0	3	0	0	0	0	0	0	0	0
model_10647	0	0	0	0	0	1	1	0	1	3	0	0	0	0	2	2	3	2	0	4	0	0	0	3	3	1	0	1	1	1	0	0	0	1	0	0	1	2	1	0	0	0	0	3	1	0	1	1	3
model_10648	0	0	0	0	0	1	0	0	0	0	0	0	0	3	3	4	5	2	3	0	6	0	0	1	1	0	4	1	0	1	0	0	0	0	0	2	0	0	0	4	0	2	1	2	0	0	4	2	0
model_10649	0	2	1	0	0	3	2	1	1	3	0	0	0	1	3	2	2	8	1	4	6	1	0	3	0	2	5	2	1	2	3	1	1	0	1	3	1	2	0	3	0	1	0	2	2	7	1	2	10
model_1065	0	0	0	0	0	0	1	0	0	0	0	0	0	0	0	0	0	0	0	1	0	0	0	0	0	0	0	0	1	0	0	0	0	0	0	0	0	0	0	0	0	0	0	0	0	0	0	0	0
model_10650	0	0	0	0	0	0	0	0	0	0	0	0	0	1	0	0	0	0	0	0	0	0	0	0	0	0	0	0	0	0	0	0	0	0	0	0	0	1	0	0	0	0	0	0	0	0	0	0	0
model_10651	8	1	9	5	1	27	15	5	11	50	5	4	5	11	40	31	53	40	16	10	39	17	18	145	41	38	53	14	13	29	6	4	0	4	2	44	3	17	5	35	8	10	16	18	25	5	3	1	11
model_10652	0	0	1	1	3	15	9	1	7	23	4	1	1	9	21	20	44	38	17	10	21	4	3	48	18	12	24	3	6	13	6	2	4	1	1	8	5	1	3	18	2	1	1	11	9	18	9	10	15
model_10653	0	0	0	0	0	9	2	0	0	6	0	2	0	1	0	0	2	4	0	2	0	0	1	1	0	0	0	0	0	0	0	0	0	2	0	3	0	3	0	4	1	0	0	0	1	1	1	0	0
model_10655	0	0	0	0	2	3	0	1	2	1	0	2	0	2	2	1	3	3	1	0	1	0	0	1	1	0	1	0	1	1	0	0	0	1	0	0	0	0	0	0	0	0	0	1	2	1	0	1	0
model_10656	0	1	0	0	0	2	1	0	3	2	0	0	1	0	0	3	1	0	0	0	0	0	0	0	0	0	0	0	0	0	0	0	1	0	0	1	1	1	0	2	1	0	2	0	2	0	1	0	0
model_10657	0	0	0	0	0	0	0	0	0	0	0	0	0	0	1	0	0	0	1	0	2	0	1	1	0	1	0	0	0	0	0	0	0	0	0	0	0	0	0	2	0	0	1	0	0	8	2	0	0
model_10658	5	4	8	2	5	104	32	20	19	60	5	12	5	48	13	17	53	99	17	27	83	5	11	30	22	12	42	14	3	8	9	19	6	16	7	55	16	17	10	44	26	8	24	51	59	54	28	18	62
model_10659	0	0	0	0	0	0	0	0	0	0	0	1	0	0	0	0	0	0	0	0	0	0	0	0	0	0	0	0	0	0	0	0	0	0	0	0	0	0	0	0	0	0	0	0	0	0	0	0	0
model_1066	1	0	0	0	0	3	1	2	0	1	0	0	0	2	2	2	2	8	2	1	3	2	1	6	3	2	7	2	1	0	1	0	0	1	1	1	0	0	0	6	0	0	0	0	0	2	0	2	0
model_10661	0	0	1	1	0	3	1	2	5	9	0	0	2	4	3	6	10	11	3	3	4	2	2	9	1	4	7	0	1	4	1	0	0	1	1	4	2	2	2	3	3	0	1	3	3	1	4	0	3
model_10662	0	0	1	0	0	1	0	0	1	5	0	0	0	0	3	6	6	4	0	1	4	0	2	10	7	0	5	0	0	0	1	0	0	0	0	4	0	1	0	2	3	1	1	3	0	2	0	1	1
model_10663	0	1	10	3	1	7	2	3	3	7	5	1	0	7	3	3	8	13	3	6	23	2	5	14	6	5	6	5	3	6	4	6	3	0	2	22	4	3	3	11	7	1	6	13	8	4	4	11	5
model_10664	0	0	0	0	0	1	0	0	0	1	0	0	0	1	0	0	0	5	0	0	2	0	0	2	1	0	0	0	0	0	0	0	0	0	0	1	0	1	0	0	3	0	0	13	1	0	0	1	0
model_10666	0	0	1	0	0	5	2	3	2	21	0	2	1	1	1	1	8	8	0	2	8	0	5	14	4	6	6	3	6	0	0	1	0	1	2	5	2	4	2	3	1	4	3	7	5	2	1	2	0
model_10667	0	0	0	0	3	4	4	0	0	9	2	2	0	0	1	3	0	4	0	2	4	0	0	0	0	2	0	1	1	2	0	1	0	0	1	0	1	2	2	4	2	1	3	7	4	4	0	1	0
model_10668	0	0	1	0	0	2	0	0	1	2	0	0	0	1	0	0	1	2	1	0	3	1	0	4	0	0	1	0	0	0	0	0	0	0	0	4	0	0	1	1	1	4	0	0	1	0	0	0	1
model_10669	0	0	0	0	0	0	1	0	2	2	0	0	0	1	2	1	0	2	2	2	6	0	0	6	0	2	0	0	0	1	1	0	1	0	0	0	1	1	2	1	0	0	1	3	0	1	0	2	2
model_1067	0	0	0	0	0	2	1	0	0	0	0	0	0	8	2	1	3	3	1	0	0	0	0	0	0	0	1	0	0	1	0	0	0	0	0	0	2	4	1	0	0	0	1	1	0	0	1	2	0
model_10670	0	0	0	0	0	0	1	0	0	1	0	0	0	0	0	0	0	0	0	0	0	0	0	0	0	0	0	0	0	1	0	0	0	0	0	0	0	0	0	0	0	0	1	2	2	0	0	0	0
model_10671	0	0	0	0	0	0	1	0	1	1	0	0	0	0	0	0	0	1	0	0	0	1	0	1	0	1	0	0	0	0	0	0	0	0	1	2	0	0	1	5	2	0	1	6	5	3	0	0	2
model_10672	0	0	4	2	2	6	10	2	9	30	4	1	5	21	39	39	14	48	15	1	2	0	2	5	1	2	5	1	1	4	1	6	1	0	0	3	0	2	3	12	5	2	3	8	7	3	8	0	13
model_10673	0	0	2	0	0	0	3	1	0	0	1	1	0	2	0	3	0	3	3	1	8	0	0	7	0	0	2	0	3	0	1	0	0	0	0	1	1	1	1	1	1	0	0	3	1	0	2	2	2
model_10674	0	0	0	0	0	0	0	0	0	0	0	0	0	0	0	0	0	2	0	0	0	0	0	0	0	0	0	0	0	0	0	0	0	0	0	0	0	0	0	0	0	0	0	0	0	0	0	0	0
model_10675	0	0	0	1	0	1	2	1	0	0	0	1	0	6	2	1	8	12	3	0	5	0	0	6	2	2	6	0	1	1	0	1	1	0	0	4	1	0	2	2	2	0	0	5	4	7	0	3	8
model_10676	0	0	0	0	0	1	1	0	0	0	2	1	0	1	1	1	2	0	0	1	2	0	0	2	0	1	3	1	1	0	0	0	1	0	0	2	0	2	0	0	0	0	0	0	2	1	0	1	1
model_10677	1	0	0	0	0	1	1	0	1	3	0	0	0	1	2	1	1	1	1	0	0	0	0	1	0	1	0	0	0	1	0	0	0	1	1	1	0	1	2	6	2	0	0	0	2	0	0	0	0
model_10678	0	1	0	0	0	1	0	0	0	1	0	0	0	0	0	0	0	0	0	0	0	0	0	1	0	0	1	0	0	0	0	0	0	0	0	0	0	0	0	0	0	0	0	0	0	0	0	0	0
model_10679	0	0	0	0	0	1	1	0	2	6	1	2	0	0	0	0	4	2	2	0	1	0	1	2	1	2	0	0	0	0	0	0	0	0	0	2	0	0	0	0	0	0	1	0	0	0	0	0	0
model_1068	1	0	8	4	4	19	6	1	15	32	2	1	3	21	18	20	35	23	12	5	33	3	6	76	28	25	40	4	8	10	10	1	0	0	2	12	2	3	6	8	3	3	5	13	11	5	3	3	9
model_10683	0	0	0	0	0	0	0	0	0	0	0	0	0	0	0	0	0	0	0	0	0	0	1	1	0	0	0	0	0	0	0	0	0	0	0	0	0	0	0	0	0	0	0	0	0	1	0	0	0
model_10684	0	0	0	0	0	0	0	0	0	0	0	0	0	0	0	0	2	0	0	0	2	0	1	1	1	0	0	0	0	1	0	0	1	0	0	2	0	0	0	0	0	0	1	2	4	0	0	0	2
model_10685	0	0	0	0	0	0	0	0	0	1	0	0	0	0	0	1	0	0	0	0	0	0	0	1	0	1	0	0	0	0	0	0	1	0	0	0	0	0	0	1	0	0	0	0	0	0	0	0	0
model_10686	0	1	0	0	0	1	0	0	0	0	0	0	2	0	2	3	1	2	1	0	2	0	0	3	1	0	0	1	1	1	0	0	1	1	0	3	1	1	0	2	2	1	1	3	1	1	1	2	0
model_10687	0	0	0	0	0	1	0	0	0	2	1	0	0	1	1	0	0	5	1	0	1	1	0	6	0	0	0	0	1	1	0	0	1	0	0	0	0	0	1	0	0	0	0	2	2	2	1	1	1
model_10688	0	0	0	0	0	0	2	0	0	2	0	0	0	2	0	2	1	0	0	0	3	0	0	6	0	1	1	0	2	1	0	0	0	0	0	4	0	0	0	1	0	0	1	0	1	3	0	0	0
model_10689	0	0	0	0	0	4	1	0	0	1	0	0	0	1	1	3	9	1	0	2	4	0	2	10	1	2	5	0	0	0	2	0	0	0	0	2	1	1	3	1	3	1	1	0	1	6	1	0	1
model_1069	0	0	0	0	0	2	0	0	1	0	0	0	1	1	1	1	1	4	0	2	2	1	0	4	4	1	4	0	0	1	0	0	0	0	0	0	0	0	1	3	0	0	0	0	0	0	0	0	0
model_10690	0	0	0	0	0	0	1	0	0	1	0	0	0	0	1	2	0	2	0	1	0	1	2	4	2	1	0	0	0	0	0	1	0	0	0	1	0	2	1	0	0	0	1	0	0	2	0	0	0
model_10693	1	0	0	1	0	3	4	1	0	6	0	1	0	1	1	4	2	4	4	6	17	1	2	23	4	5	15	2	0	1	0	0	0	0	1	0	1	0	0	0	0	0	0	2	6	5	1	3	3
model_10694	0	0	1	0	0	2	0	0	0	4	0	1	0	1	0	0	2	1	0	1	3	0	0	4	1	2	4	0	2	1	0	0	0	0	0	2	0	0	0	0	0	0	0	1	2	1	0	0	1
model_10696	0	0	0	0	0	0	1	0	0	1	0	0	1	0	0	0	0	0	0	0	1	0	0	0	0	1	0	0	0	0	0	0	0	0	0	0	0	0	0	0	0	0	0	0	1	0	0	0	0
model_10697	0	0	0	0	0	0	0	0	2	1	0	0	0	1	0	0	0	0	0	0	0	0	0	0	0	0	0	0	0	0	0	0	0	0	0	0	0	0	0	1	0	0	0	0	0	0	0	0	0
model_10699	0	0	0	0	0	0	0	0	0	0	0	0	0	0	0	0	0	1	0	0	0	0	0	0	0	0	0	0	0	0	0	0	0	0	0	0	0	0	0	0	1	0	0	0	0	0	0	0	0
model_1070	1	0	1	1	0	1	0	0	0	4	0	1	0	2	2	0	4	3	3	1	1	0	0	5	3	3	1	1	0	0	0	3	2	0	1	4	1	1	2	9	2	0	0	4	7	7	3	0	5
model_10700	0	0	0	0	0	0	0	0	0	0	0	0	0	0	0	0	0	0	0	0	1	0	1	0	0	1	0	0	1	1	0	1	0	0	0	1	0	0	0	1	1	0	0	0	0	1	0	0	0
model_10701	0	0	0	0	0	0	0	0	0	0	0	0	0	0	0	0	1	1	0	0	0	0	0	2	0	0	0	0	0	0	0	0	0	0	0	0	0	0	2	0	0	0	0	0	0	0	0	0	1
model_10702	0	0	0	0	0	1	0	0	1	0	0	0	0	1	0	1	1	0	0	0	0	0	0	1	0	0	0	0	1	0	0	0	0	0	0	0	0	0	0	0	0	0	0	0	0	0	0	0	0
model_10703	0	0	0	0	0	0	0	0	0	0	0	1	0	0	0	0	0	0	0	0	0	0	0	1	0	0	0	0	0	0	1	0	0	0	0	0	0	0	0	0	0	0	0	0	0	0	0	0	0
model_10706	0	1	0	2	2	0	1	0	0	7	0	0	0	3	2	3	5	4	0	4	2	1	2	3	0	1	1	0	1	0	0	2	0	1	0	2	1	3	1	4	4	1	0	5	8	9	4	0	8
model_10707	0	0	1	0	3	16	3	4	2	15	1	4	2	0	7	6	20	25	7	1	1	2	1	0	0	0	0	0	0	2	1	1	0	0	0	0	1	3	0	4	2	0	5	2	2	2	5	3	5
model_10708	1	1	0	2	1	11	4	4	5	5	2	7	2	8	12	10	11	19	9	2	15	1	2	13	8	3	5	2	0	2	1	3	1	2	0	7	1	4	3	2	4	2	0	8	10	2	0	2	4
model_10709	0	0	0	0	0	0	0	0	0	0	0	2	0	0	0	1	0	0	2	1	1	0	0	1	0	0	0	4	0	0	0	0	0	0	0	0	0	0	0	0	0	0	0	0	1	0	0	0	0
model_1071	8	3	19	6	5	46	45	9	15	85	11	8	2	32	36	79	293	94	22	30	239	21	35	294	147	135	216	50	29	25	15	8	2	8	9	28	12	8	2	15	4	5	3	15	16	68	16	6	99
model_10710	0	0	0	0	0	0	0	0	0	0	0	0	0	0	0	0	0	0	0	0	0	0	0	0	0	0	0	0	0	0	0	0	0	0	0	0	0	0	0	0	0	0	0	0	0	0	0	0	0
model_10712	0	0	0	0	0	0	1	0	2	0	0	0	0	0	3	2	3	4	1	0	0	0	0	0	0	0	0	0	0	0	0	0	0	0	0	0	1	0	0	0	0	0	0	0	0	0	0	0	0
model_10713	0	1	0	0	0	4	1	1	0	2	1	0	0	5	1	1	7	4	2	4	12	1	1	1	0	0	3	0	0	2	0	0	0	0	1	2	0	0	1	3	0	0	0	0	2	0	2	0	5
model_10714	1	0	2	0	1	7	5	4	4	8	1	0	2	12	6	11	20	17	4	1	12	0	4	22	9	3	8	3	3	3	2	0	2	4	0	16	5	0	1	11	5	2	1	9	6	13	6	3	16
model_10716	0	0	0	0	0	0	0	1	0	0	0	1	0	0	1	0	2	0	0	0	0	0	0	1	0	0	0	1	0	1	0	0	0	0	0	1	0	0	0	1	0	0	0	2	1	0	0	0	0
model_10717	0	0	0	0	0	0	5	0	1	7	0	0	1	7	2	1	9	7	0	1	2	0	0	3	1	0	3	0	0	1	0	0	0	2	0	7	0	2	3	1	0	0	2	0	4	7	3	0	10
model_10718	0	0	0	0	0	0	0	0	0	1	0	0	0	0	0	1	1	0	0	1	0	0	0	0	0	0	0	0	0	0	0	0	0	0	0	0	0	0	0	1	0	0	0	0	0	0	0	0	0
model_1072	0	2	1	0	3	13	6	0	6	18	4	2	1	5	10	7	10	22	5	8	7	0	1	7	5	3	4	1	1	3	0	4	0	3	1	4	4	4	1	9	6	1	7	6	11	6	2	4	1
model_10720	0	0	0	0	0	1	0	0	0	1	0	0	0	1	0	0	0	1	0	0	1	0	0	2	0	0	2	0	0	0	0	0	0	0	0	0	0	0	0	0	1	0	0	1	1	0	0	0	0
model_10721	0	0	1	0	0	0	1	0	2	4	0	0	0	0	4	1	0	1	1	0	1	0	1	1	0	0	0	0	0	0	1	0	3	0	1	0	1	3	1	5	4	2	3	2	1	0	2	3	5
model_10722	0	0	0	0	0	0	0	0	0	0	0	0	0	0	0	0	0	10	0	0	0	0	0	0	0	0	0	0	0	0	0	0	1	0	0	1	1	0	0	0	0	0	0	0	0	0	1	0	0
model_10723	3	1	0	1	2	11	10	5	14	28	3	7	8	6	8	10	8	9	3	2	10	1	2	20	7	5	8	1	5	5	0	2	0	3	2	5	4	15	3	28	1	8	2	6	6	12	5	1	13
model_10724	0	0	0	0	0	0	0	0	0	0	0	0	0	0	0	1	0	0	0	0	0	0	0	0	0	0	0	0	0	0	0	0	0	0	0	0	0	0	1	0	1	0	0	0	0	0	0	0	0
model_10725	2	1	2	0	1	7	9	1	7	27	2	2	3	19	12	15	22	26	7	7	8	3	4	36	9	8	2	1	4	4	1	4	0	0	2	2	4	3	4	9	3	0	2	9	8	5	2	2	3
model_10726	0	0	0	0	1	0	0	0	0	0	0	0	0	0	0	0	0	0	0	1	0	0	0	0	0	0	0	0	0	0	0	0	0	0	0	0	0	0	0	1	0	0	0	0	3	0	0	1	2
model_10727	0	0	3	0	1	1	4	0	3	5	2	2	0	3	1	1	2	8	2	0	2	0	0	7	1	0	1	1	0	0	1	0	0	0	0	1	1	7	2	4	0	1	5	8	11	2	3	0	3
model_10728	1	0	3	0	1	1	1	2	4	3	0	1	3	0	2	3	2	4	2	0	2	0	0	7	3	1	0	0	0	1	2	0	0	0	0	5	3	4	3	2	1	0	2	1	1	2	0	0	5
model_10729	0	0	0	0	0	1	0	0	0	0	0	0	0	0	0	0	0	2	0	0	0	0	0	0	0	0	0	0	0	0	0	0	0	0	0	1	0	0	0	0	0	0	0	0	0	0	0	0	0
model_1073	1	0	4	0	0	14	5	2	1	9	2	0	1	11	14	6	5	11	4	5	17	1	2	39	6	2	14	4	6	5	2	2	0	3	0	13	2	3	1	15	4	2	4	6	5	13	5	3	10
model_10730	7	8	4	1	7	117	45	17	34	96	12	14	14	55	69	87	144	228	45	17	92	13	5	51	24	11	19	11	5	9	2	10	3	4	9	15	19	12	23	47	20	15	22	53	52	26	37	22	54
model_10731	0	1	0	0	0	5	1	4	1	2	0	2	1	1	0	1	1	10	1	4	3	0	2	6	1	6	2	1	1	0	0	0	0	0	0	6	2	2	0	3	2	0	1	5	4	2	2	3	4
model_10732	2	2	3	3	0	47	16	7	10	29	3	5	4	23	19	24	49	118	13	47	98	5	10	38	17	13	56	6	7	6	6	7	2	8	2	25	4	6	11	16	9	3	18	20	23	43	14	16	32
model_10733	0	0	0	1	0	0	0	1	0	0	0	0	1	1	1	2	0	1	0	1	0	0	0	0	0	0	0	0	0	0	0	0	1	0	0	0	0	0	0	0	0	0	0	0	1	0	0	0	0
model_10734	1	3	10	6	2	6	12	5	21	31	8	5	1	95	53	74	55	78	42	26	34	12	10	141	29	25	43	12	25	18	13	6	3	1	2	21	3	0	5	14	7	2	2	6	9	8	8	4	4
model_10735	0	0	0	0	0	1	0	0	0	3	0	0	0	2	3	2	1	5	1	0	0	0	0	2	0	0	0	0	0	0	0	0	0	0	0	0	0	0	1	0	1	0	1	0	2	0	0	0	0
model_10736	0	1	0	0	0	2	2	3	1	8	0	0	0	4	1	5	4	10	2	3	6	0	0	3	1	0	1	1	2	0	0	1	0	2	0	1	1	3	1	4	3	0	0	2	2	4	3	3	3
model_10738	1	1	1	0	1	10	5	2	8	12	2	1	2	12	17	19	12	35	4	2	2	0	0	8	2	1	3	0	1	6	0	1	0	3	0	2	4	2	1	5	4	2	2	2	3	3	3	1	2
model_10739	0	0	0	0	0	0	2	0	0	1	0	0	0	0	0	1	0	2	0	0	0	0	0	0	0	0	0	0	0	0	0	0	0	0	0	0	0	0	0	0	1	0	0	2	0	1	0	0	0
model_1074	0	0	0	0	0	0	0	0	0	0	0	0	0	0	0	0	2	0	0	0	0	0	0	0	0	0	0	0	0	0	0	0	0	0	0	0	0	0	0	0	1	0	0	0	0	0	0	0	0
model_10740	0	1	0	1	0	2	0	0	1	0	0	0	0	0	1	1	6	3	2	0	0	0	1	1	0	0	1	0	0	0	0	0	0	0	1	0	0	0	0	0	0	0	0	0	2	0	1	0	1
model_10742	1	0	1	2	1	7	0	3	1	9	0	0	0	6	7	2	10	18	4	1	16	1	3	20	6	5	7	1	6	4	2	1	0	2	1	4	1	2	2	4	1	1	1	5	2	2	4	3	4
model_10744	0	0	0	0	0	2	0	0	0	3	1	0	0	6	2	10	0	8	0	1	2	0	1	4	1	0	2	0	0	3	0	0	0	0	0	2	1	1	1	3	4	0	2	1	2	2	1	1	2
model_10745	0	0	0	0	0	0	3	0	1	2	0	0	0	3	0	6	2	6	1	0	1	0	0	0	3	1	2	1	0	0	0	0	0	0	0	4	0	0	0	2	3	0	2	0	4	2	2	1	1
model_10746	4	0	1	0	0	2	0	0	0	2	1	0	0	4	0	0	4	4	2	0	4	0	2	6	1	1	3	1	2	1	2	1	0	1	1	2	0	0	0	8	1	0	0	1	6	9	1	2	9
model_10747	3	0	2	1	0	3	6	2	3	17	3	4	1	8	12	11	19	7	3	0	8	1	4	22	2	6	2	1	7	0	6	0	1	0	1	4	1	0	1	2	1	2	3	4	1	4	4	1	0
model_10748	0	1	0	0	0	2	0	1	1	1	0	0	0	1	2	1	3	2	0	0	4	1	0	6	1	5	1	1	0	1	1	0	0	0	1	3	3	1	8	8	1	2	0	2	6	2	1	1	1
model_10749	1	0	2	0	0	3	0	4	1	15	0	1	1	36	11	19	16	25	8	5	9	3	2	39	7	8	13	3	3	12	4	0	0	1	0	6	0	2	0	2	3	2	0	1	3	3	1	0	4
model_1075	0	0	0	0	0	3	4	0	0	7	3	2	1	6	2	3	9	11	4	0	8	0	0	10	0	0	1	4	0	2	0	0	3	1	2	2	1	1	1	7	0	1	3	3	6	4	0	2	2
model_10750	3	1	1	0	0	2	2	1	1	6	1	2	0	5	7	8	10	13	1	5	8	0	1	16	6	3	4	1	4	5	2	3	0	1	0	5	4	6	1	6	1	1	3	2	4	7	0	4	11
model_10752	0	0	0	1	0	0	0	0	0	0	0	0	0	0	1	0	0	0	0	0	0	0	0	1	0	0	0	0	0	0	0	0	0	0	0	0	0	0	0	0	0	0	0	0	0	0	0	0	0
model_10753	0	0	0	0	0	0	0	0	0	1	1	0	1	2	1	0	0	0	0	0	1	1	0	3	1	0	0	0	0	0	0	0	1	1	0	5	1	2	1	1	0	0	0	3	0	2	2	0	1
model_10754	1	0	3	3	4	33	17	0	8	17	4	6	5	32	22	19	42	87	7	19	44	4	5	51	14	18	40	8	11	11	7	3	1	1	2	14	6	1	2	21	9	4	6	12	28	28	15	3	23
model_10755	0	1	1	3	0	2	2	0	0	4	2	0	0	7	7	1	2	11	1	1	3	0	1	16	1	1	5	1	3	1	1	0	0	0	2	0	2	4	2	3	4	1	2	10	3	5	3	1	1
model_10756	0	1	1	0	2	2	0	0	1	10	2	0	1	7	3	3	6	13	1	2	6	1	0	14	4	0	4	2	1	0	0	1	1	1	4	10	1	3	1	10	3	2	2	8	6	7	7	1	1
model_10757	5	1	1	2	2	13	14	0	7	13	0	2	2	15	14	13	27	40	5	12	17	3	2	32	5	4	8	4	0	5	3	5	1	7	1	32	17	24	1	34	9	10	9	20	13	26	19	2	28
model_10758	3	1	1	2	1	2	1	2	2	2	3	4	2	7	7	7	5	1	3	4	9	2	3	13	2	3	5	2	3	2	1	1	1	1	2	12	0	1	3	10	2	1	5	169	42	5	3	5	2
model_10759	0	0	0	0	0	0	0	0	0	1	0	0	0	0	1	0	0	0	0	0	0	0	0	0	0	0	0	0	0	0	0	0	0	0	0	0	1	0	0	0	0	0	0	0	0	0	0	0	0
model_1076	0	1	1	0	1	1	1	1	0	0	0	0	0	1	1	2	4	3	0	1	4	0	1	1	0	1	1	0	1	1	0	0	1	0	0	1	0	0	2	0	0	0	1	2	1	3	3	2	2
model_10760	4	2	12	8	9	27	16	8	16	61	10	5	8	79	55	71	98	118	24	33	76	13	10	138	45	36	68	16	17	23	14	11	10	17	12	94	25	23	11	68	29	30	18	92	66	123	74	35	67
model_10761	0	0	0	0	2	1	0	2	2	0	0	0	0	8	3	5	5	15	1	0	4	2	2	7	2	2	5	0	2	1	0	2	2	0	0	2	1	1	0	3	2	0	1	0	4	2	1	2	4
model_10762	0	0	0	0	0	0	2	1	0	4	1	2	0	7	1	2	3	7	2	0	1	1	1	3	2	0	0	1	3	6	0	0	0	0	0	1	0	1	0	1	0	0	1	2	3	6	4	2	3
model_10763	0	0	0	0	0	9	1	2	0	3	0	4	1	3	2	2	3	8	1	3	7	2	2	8	5	4	4	2	0	2	0	1	0	0	1	8	1	2	3	4	1	1	1	6	2	5	6	3	6
model_10764	0	0	1	0	0	4	1	1	2	2	0	1	2	1	2	2	5	7	0	1	7	0	3	11	4	4	6	2	2	4	1	0	0	2	2	4	2	2	2	3	0	1	1	4	2	2	5	2	2
model_10765	0	0	0	0	0	3	3	1	2	1	1	0	1	0	0	0	1	1	0	0	0	0	0	3	0	0	0	0	0	0	0	0	0	1	0	0	1	5	0	1	0	1	0	0	0	0	0	1	0
model_10766	0	0	0	1	0	7	9	1	4	14	3	2	1	15	26	10	12	10	7	1	9	3	4	23	7	8	5	2	2	7	0	2	0	3	0	11	3	3	3	20	4	1	7	11	7	2	4	5	10
model_10767	8	1	9	4	6	25	21	10	10	68	10	10	13	95	108	70	118	84	24	37	64	11	35	201	36	53	72	15	26	95	29	7	3	5	7	35	11	9	11	42	12	9	17	32	17	43	13	5	20
model_10768	0	0	0	0	0	0	0	0	0	0	0	0	0	0	0	0	0	0	0	0	0	0	0	0	1	0	0	0	0	0	0	0	0	0	0	0	0	0	0	0	0	0	0	0	0	0	0	0	0
model_1077	0	0	0	0	0	1	0	0	0	1	0	0	0	0	0	0	0	0	0	0	1	0	0	0	1	1	0	0	0	0	0	0	0	0	1	0	0	0	0	0	0	0	0	4	0	0	1	0	0
model_10770	0	0	0	0	0	1	0	0	0	1	0	1	0	0	0	0	0	3	0	1	3	0	0	1	0	0	1	1	0	2	0	0	0	0	1	1	1	1	2	1	0	1	0	4	4	1	0	1	0
model_10771	2	1	6	4	0	8	2	3	6	22	7	7	1	19	18	16	33	21	7	3	21	8	6	99	7	15	17	4	6	12	4	2	1	0	3	6	3	4	0	5	3	1	0	6	8	8	4	1	5
model_10776	0	0	1	0	0	0	0	0	0	4	0	0	0	1	0	0	0	0	0	0	0	0	0	3	1	1	0	0	0	1	1	0	0	0	0	1	0	0	0	0	0	0	0	1	3	1	0	0	1
model_10777	0	0	0	0	0	0	0	0	0	0	1	0	0	0	0	0	0	0	0	0	0	0	0	1	0	0	0	0	0	0	0	0	0	1	0	0	0	0	0	0	0	0	1	1	0	1	0	1	0
model_10778	2	0	0	1	0	8	1	4	4	13	2	3	1	14	16	17	31	22	7	1	16	2	6	40	13	11	18	1	1	10	1	2	0	0	1	10	0	3	1	5	3	1	0	1	4	7	3	1	0
model_10779	11	10	24	10	12	52	54	18	22	143	44	39	27	234	138	185	115	137	49	31	100	16	48	364	60	63	67	32	43	38	40	13	19	5	12	89	13	25	23	91	25	13	8	38	40	56	44	14	48
model_1078	0	0	0	0	0	0	0	1	0	1	0	1	1	0	2	0	1	0	0	0	0	0	0	0	0	0	1	0	0	0	0	0	1	0	1	0	0	0	0	6	0	0	0	1	1	0	1	0	0
model_10781	0	0	0	0	0	2	2	0	0	7	0	0	1	2	0	0	5	2	0	0	6	0	0	7	2	0	1	0	1	0	0	0	1	0	0	6	2	2	0	12	1	2	2	4	2	4	2	2	2
model_10782	0	0	0	0	0	0	0	0	0	0	0	0	0	0	0	1	0	0	0	0	0	0	0	1	0	1	0	0	0	0	0	0	0	0	0	0	0	0	0	0	0	0	0	0	0	0	0	0	0
model_10783	1	0	0	3	0	2	4	0	3	11	1	0	1	12	9	4	12	14	6	9	10	3	1	20	8	8	4	3	0	5	1	1	1	0	2	9	1	2	2	9	4	1	1	4	0	3	3	1	7
model_10784	0	0	0	0	0	0	0	0	0	0	0	0	0	0	0	0	1	0	0	0	1	0	0	1	0	1	0	0	0	0	0	1	0	0	0	0	0	0	0	0	0	0	0	0	0	0	0	0	0
model_10785	17	5	36	16	18	90	64	32	81	240	24	30	26	170	85	177	387	157	37	60	178	23	63	526	192	117	208	50	54	55	47	8	11	15	17	73	23	20	21	65	32	14	23	72	50	59	39	22	67
model_10786	0	0	0	0	0	0	2	3	2	4	0	1	0	0	1	3	1	2	0	1	11	1	2	8	3	2	1	2	1	1	0	0	0	0	0	2	0	1	1	1	0	0	1	1	1	1	2	0	2
model_10787	3	7	2	0	2	11	14	4	12	10	1	5	1	7	6	7	9	15	0	1	16	0	1	24	9	2	9	1	2	7	2	2	3	2	3	6	1	5	6	8	2	3	3	10	4	12	3	6	9
model_10788	0	0	2	0	0	4	1	2	7	15	1	2	3	7	24	31	18	20	8	1	0	2	0	2	0	0	1	0	0	1	0	1	0	2	0	1	3	5	0	15	4	3	2	6	3	0	5	0	7
model_1079	0	0	0	0	0	0	0	0	0	1	0	0	0	0	0	0	0	2	0	0	0	0	0	0	0	0	0	0	0	0	0	0	0	0	1	0	0	0	0	0	0	0	0	0	0	0	0	0	0
model_10790	0	0	1	0	0	0	2	0	0	0	0	0	0	0	1	0	1	6	0	1	1	0	1	2	0	0	0	0	0	1	0	1	1	0	0	1	0	0	1	1	0	1	0	0	0	0	0	0	2
model_10791	0	1	0	1	0	1	2	1	5	5	1	1	1	5	0	7	6	5	3	1	3	1	1	3	3	1	0	0	0	0	0	0	0	1	0	5	1	1	1	7	5	1	4	0	2	4	8	0	4
model_10792	0	0	0	0	0	3	0	1	1	1	0	1	0	0	4	2	0	4	0	0	1	0	0	3	0	0	0	0	0	0	0	0	2	1	0	1	0	3	0	3	1	2	0	1	1	0	0	0	0
model_10794	0	0	0	0	0	0	0	0	0	0	0	0	1	0	0	0	0	2	0	0	2	0	0	1	0	0	1	1	0	0	0	0	0	0	0	0	1	0	0	0	1	0	0	0	1	1	0	0	1
model_10795	2	1	1	0	0	2	0	0	3	1	0	0	0	0	4	5	4	7	0	2	5	0	5	14	5	1	0	6	1	3	1	0	0	0	0	9	1	6	2	7	2	1	1	3	9	10	5	1	11
model_10796	14	14	31	20	16	51	71	43	55	259	32	46	41	429	192	229	370	308	124	89	236	35	57	687	159	209	216	43	86	141	49	198	55	113	91	1028	219	246	199	836	374	362	172	254	760	188	128	63	169
model_10797	5	1	3	1	1	3	3	1	2	10	1	1	0	17	9	18	20	12	4	5	14	6	5	48	6	5	7	1	0	2	5	5	0	2	2	9	6	5	4	10	8	2	5	20	15	30	5	4	22
model_10798	1	0	0	0	0	0	1	0	1	2	0	0	0	0	1	0	0	0	0	0	3	0	0	6	1	0	1	0	1	0	1	0	0	0	0	0	0	0	0	1	0	0	0	0	1	0	0	0	0
model_10799	0	0	0	0	0	2	1	2	1	0	0	0	0	0	0	0	0	1	1	1	0	0	0	1	0	0	0	0	2	0	0	0	0	0	0	0	0	0	0	0	0	0	0	0	0	3	0	0	0
model_108	0	0	0	1	0	4	0	1	0	5	0	1	1	2	4	5	4	6	1	3	1	0	0	5	0	2	1	1	0	1	1	0	0	0	0	2	2	0	0	2	0	2	1	2	1	0	0	2	3
model_1080	0	0	0	0	2	2	0	0	1	4	0	0	0	0	0	1	2	0	2	0	2	0	1	3	1	1	2	0	0	0	0	0	0	0	0	3	0	0	0	2	0	0	0	2	2	2	0	1	0
model_10801	0	2	0	0	0	0	0	0	0	0	0	0	0	1	0	0	0	2	1	1	0	0	0	2	1	0	0	0	1	2	0	0	0	0	0	3	0	0	1	0	0	0	0	0	0	0	0	0	0
model_10802	0	0	0	1	0	5	2	1	1	0	2	1	0	2	1	0	5	5	0	2	5	3	0	4	1	4	5	0	1	1	0	1	0	1	0	4	0	0	1	2	3	2	0	2	1	4	0	0	0
model_10803	0	0	0	0	0	0	0	0	0	0	0	0	1	0	0	0	0	0	0	1	0	0	0	1	0	0	0	0	0	1	0	0	0	0	0	0	0	4	0	0	0	0	0	1	1	1	2	0	0
model_10805	0	0	0	0	0	0	0	0	0	0	0	1	0	0	0	0	0	0	0	0	0	0	0	1	0	0	0	0	0	0	0	0	1	0	0	3	0	0	0	0	0	1	0	0	0	0	0	0	0
model_10806	0	1	1	0	0	2	2	0	1	6	2	2	1	1	1	2	3	1	0	2	6	0	0	2	2	1	1	0	0	1	0	0	0	0	2	9	1	2	0	3	1	2	0	2	1	4	3	0	0
model_10808	0	0	0	0	0	0	0	0	0	1	0	0	0	0	0	0	0	0	0	0	0	0	1	0	0	0	0	0	0	1	0	0	0	0	0	0	0	0	0	1	0	1	0	0	0	1	0	0	0
model_10809	0	0	0	1	2	0	1	1	2	7	0	0	0	4	1	2	4	7	0	1	4	1	1	12	2	6	6	1	2	1	1	1	1	0	0	3	1	0	0	4	1	2	0	10	2	5	1	2	0
model_1081	0	0	0	0	0	0	0	0	0	0	0	0	1	0	0	2	0	1	0	0	0	0	0	1	1	0	0	0	0	0	0	0	1	0	0	1	0	0	0	1	0	0	0	1	0	0	1	0	1
model_10811	0	0	0	0	0	0	0	0	0	0	0	0	0	0	0	0	1	0	0	0	0	0	0	0	0	0	0	0	0	0	0	0	0	0	0	0	0	0	0	0	0	0	2	0	0	0	0	0	0
model_10813	0	0	0	0	0	0	0	1	0	3	0	0	0	0	2	0	1	4	1	0	1	0	0	3	3	2	2	0	2	2	1	0	0	0	0	4	0	3	0	2	0	1	1	1	3	0	1	1	1
model_10814	0	0	0	0	1	0	0	0	1	1	1	0	0	38	6	32	9	39	0	19	0	0	1	9	0	0	4	5	0	0	0	0	0	2	0	2	4	1	2	0	0	0	0	0	1	4	1	0	14
model_10816	0	0	0	0	0	2	1	0	0	0	0	1	0	0	0	3	0	2	2	1	1	0	0	3	1	0	3	0	0	0	2	0	0	0	0	5	0	3	2	4	6	3	1	1	4	3	0	0	0
model_10817	0	0	0	0	0	6	2	0	0	4	2	1	0	1	4	3	6	8	0	10	2	1	1	3	1	1	5	2	1	2	2	1	0	0	1	3	0	0	0	1	1	1	0	1	2	6	0	0	4
model_10818	0	0	0	1	0	7	2	0	0	6	0	0	1	6	7	4	3	16	1	0	4	1	1	13	3	4	4	1	3	2	0	2	2	1	3	6	1	7	7	11	4	1	3	3	5	11	7	2	5
model_10819	1	0	1	0	0	2	0	1	1	2	1	1	0	1	0	0	5	4	1	2	6	0	0	3	1	1	2	0	1	0	1	0	0	1	0	2	0	3	0	1	0	0	2	0	3	5	0	2	1
model_1082	1	7	5	2	2	7	10	1	16	31	7	6	5	3	10	4	19	2	6	2	12	9	3	64	10	14	25	3	8	10	5	7	4	9	6	85	12	17	5	77	15	12	5	46	27	115	62	13	67
model_10820	0	0	0	0	0	5	1	0	2	6	1	0	1	2	6	4	4	10	2	4	9	0	2	3	2	3	2	0	0	3	0	2	0	1	1	4	6	8	6	23	10	1	4	8	12	9	5	1	12
model_10821	0	0	0	0	0	0	1	0	0	0	1	0	0	0	0	1	0	0	1	0	0	0	0	1	0	2	0	1	0	0	0	1	0	0	0	2	0	0	0	0	0	0	0	0	0	0	0	0	0
model_10822	1	0	0	0	0	4	0	0	1	3	0	0	0	5	3	2	10	8	2	1	6	1	0	5	1	2	3	0	1	0	0	0	0	0	0	0	2	5	0	1	1	0	2	2	0	1	0	1	2
model_10824	1	0	1	0	0	10	2	0	0	3	0	0	0	0	2	0	2	8	1	1	9	1	0	6	1	2	2	2	0	0	0	0	0	0	0	4	1	0	0	1	2	0	2	2	1	5	1	2	1
model_10826	0	0	4	1	0	7	2	0	2	10	3	2	0	2	17	8	9	11	3	6	22	2	5	34	11	8	14	5	4	19	3	1	1	0	0	6	0	2	0	7	1	2	1	8	1	3	1	2	3
model_10827	0	0	0	0	0	0	0	0	0	2	0	0	0	0	1	0	2	0	2	0	4	0	0	0	0	2	3	0	0	1	0	0	0	2	0	1	0	0	0	0	0	0	1	0	0	1	1	0	1
model_10828	0	0	1	0	0	2	4	0	1	12	2	0	0	7	6	3	12	7	4	0	7	1	4	14	8	12	6	1	0	4	3	3	3	2	0	6	0	5	3	9	5	6	1	10	7	4	5	4	2
model_10829	0	0	1	1	0	9	1	1	1	5	0	2	0	5	7	6	9	10	0	4	5	0	0	17	2	2	9	2	1	1	0	0	1	0	0	9	0	3	0	8	2	1	7	6	5	5	8	4	4
model_1083	0	0	0	0	0	0	0	0	0	0	0	0	0	0	0	0	0	0	1	0	0	0	0	1	0	0	1	0	0	0	0	0	0	0	0	0	0	0	0	0	0	0	0	0	1	1	0	0	1
model_10830	1	1	1	3	0	2	3	0	0	5	0	1	0	3	3	5	13	13	1	0	12	1	3	12	2	4	2	5	2	2	2	3	0	1	1	9	3	4	4	1	0	3	0	5	4	6	4	0	8
model_10831	1	0	0	0	0	0	0	1	0	3	0	0	0	1	2	0	3	1	1	0	0	0	0	1	0	1	0	0	0	1	0	2	0	0	1	0	0	3	2	4	0	1	1	1	1	1	0	1	1
model_10832	0	0	0	0	1	1	0	0	1	0	0	0	0	0	0	0	0	1	0	0	1	0	0	1	0	0	0	0	0	0	0	0	0	0	0	0	0	0	0	1	0	0	1	0	4	0	0	0	3
model_10833	1	3	0	0	3	8	0	0	3	4	5	1	1	5	1	7	11	3	3	2	7	2	3	13	2	7	6	0	0	4	1	5	2	5	1	39	8	9	13	35	4	7	2	12	7	4	3	1	7
model_10834	0	0	1	1	0	2	0	0	0	3	0	0	0	0	0	0	1	4	0	0	1	0	0	1	0	0	0	1	0	0	1	2	0	0	0	0	0	0	0	1	0	0	0	0	1	1	0	1	0
model_10835	0	0	0	0	1	0	1	0	0	0	0	0	0	0	1	1	0	0	0	0	1	0	0	1	0	0	0	0	0	0	0	0	0	0	0	0	0	0	0	0	0	0	0	0	0	0	1	0	0
model_10836	0	0	0	0	0	0	0	0	0	0	0	0	0	1	0	1	1	0	0	0	0	0	0	1	0	0	0	0	0	0	0	0	0	0	0	0	0	0	0	0	0	0	0	1	0	0	1	0	0
model_10837	1	1	1	2	0	3	1	1	1	7	0	2	2	10	9	6	8	18	0	3	8	3	3	14	7	1	7	2	6	6	2	4	2	1	0	4	1	0	1	2	5	3	0	6	7	4	3	0	6
model_10838	0	0	0	2	0	3	4	0	2	6	0	1	0	2	4	8	6	21	2	10	9	0	0	11	1	0	2	0	0	4	0	0	0	1	0	8	2	1	3	5	3	2	1	4	5	6	0	2	9
model_10839	1	0	0	0	0	0	0	0	0	1	0	0	0	0	0	1	0	5	1	0	3	0	1	1	1	0	1	1	0	0	0	0	0	0	1	2	0	0	0	1	1	0	0	0	2	0	0	0	0
model_1084	0	0	0	0	0	1	2	0	0	0	0	0	0	1	0	1	0	0	0	0	0	0	0	0	0	0	0	0	0	0	0	0	0	0	0	0	0	0	0	0	0	0	0	0	1	2	0	0	0
model_10841	0	1	2	0	1	2	0	0	1	4	0	0	2	4	3	4	10	10	1	4	5	1	1	16	2	5	5	2	3	2	0	0	0	2	0	7	1	1	7	8	3	1	4	6	9	8	4	1	2
model_10842	0	0	0	0	0	1	0	0	0	0	0	0	1	3	0	2	0	4	1	0	2	0	1	4	0	2	0	0	0	2	0	0	0	0	0	0	0	0	2	1	0	0	2	2	1	2	1	1	3
model_10843	0	0	0	0	0	1	0	0	0	0	0	0	0	0	0	0	1	0	0	0	0	0	0	2	0	1	0	0	0	0	0	0	0	0	0	2	0	0	1	0	0	0	0	0	0	2	0	1	0
model_10844	0	0	0	0	0	3	3	2	3	9	3	2	2	2	1	2	3	6	3	0	5	2	0	20	1	6	6	2	0	0	3	0	0	0	1	6	1	2	0	4	6	1	1	2	0	3	0	0	7
model_10848	3	0	4	0	1	12	3	1	8	10	11	3	3	2	2	9	10	7	0	5	8	1	5	20	7	4	0	4	1	1	2	4	2	0	1	11	2	7	2	8	0	0	7	7	10	13	6	2	4
model_10849	0	1	0	0	1	0	1	0	0	0	0	0	0	0	0	1	3	0	1	0	0	0	0	0	0	0	0	0	1	0	0	0	1	0	0	0	0	0	0	1	0	0	0	0	0	0	0	0	0
model_1085	0	0	0	1	0	5	1	1	1	4	1	2	0	3	1	1	6	19	1	2	10	0	1	11	3	1	2	3	0	1	0	0	0	0	0	2	2	1	0	0	0	0	0	1	3	7	7	4	7
model_10850	0	0	0	1	1	11	11	0	3	21	1	2	4	4	13	7	8	22	7	4	2	0	1	6	1	0	2	0	0	3	3	1	1	4	1	2	3	2	1	6	5	1	7	5	7	2	8	8	10
model_10851	23	17	19	6	21	181	56	39	59	170	18	32	21	203	112	137	233	586	68	106	278	15	21	227	77	44	107	36	25	48	22	23	13	23	20	85	43	36	25	88	57	35	59	137	127	152	83	50	194
model_10852	0	0	0	0	0	1	0	0	1	0	0	0	0	0	0	0	0	1	0	0	0	0	0	1	1	3	0	0	1	0	0	0	1	0	1	0	0	0	1	0	0	0	0	0	3	4	1	1	1
model_10853	0	0	0	0	0	0	0	1	0	0	0	0	0	0	0	0	1	1	0	0	0	0	1	0	0	1	1	0	0	0	0	0	0	0	0	0	0	0	0	0	0	0	0	0	0	0	0	0	0
model_10854	0	0	0	0	0	2	0	0	0	0	0	1	0	0	1	0	2	2	0	0	1	0	0	0	0	0	0	0	0	0	0	0	0	0	0	2	0	0	0	0	0	0	0	0	0	0	1	0	0
model_10855	0	1	1	1	0	1	0	1	0	2	1	0	0	5	1	5	6	2	3	2	3	0	0	12	2	2	3	1	0	0	1	3	1	1	1	9	2	3	0	2	0	1	1	0	0	3	1	0	1
model_10856	0	0	1	0	0	1	0	0	0	0	0	0	0	0	0	0	0	0	0	0	1	0	0	2	0	0	0	0	0	1	0	0	1	0	0	0	0	0	0	1	0	1	0	1	0	0	0	0	0
model_10857	1	0	0	0	0	0	0	0	0	0	0	0	0	0	0	0	2	4	0	1	0	1	0	1	0	0	0	0	0	0	0	0	0	0	0	3	0	0	1	0	0	0	0	1	3	1	0	1	1
model_10858	0	0	0	0	2	3	6	1	0	3	1	0	1	2	7	5	7	8	4	4	5	0	0	11	4	4	3	1	1	2	0	1	0	0	0	4	2	2	1	3	1	1	3	8	7	13	0	1	5
model_10859	1	0	0	0	1	3	5	0	1	9	0	0	0	4	1	5	6	3	1	1	1	0	0	8	3	1	4	0	1	0	0	3	0	3	0	3	0	0	1	1	1	0	2	2	2	2	0	2	6
model_1086	1	1	0	1	1	5	4	3	4	24	0	2	3	29	17	16	22	14	5	7	11	2	11	36	12	6	8	5	2	8	3	1	0	1	0	4	3	3	0	3	4	2	1	3	6	5	1	1	3
model_10860	0	0	2	0	2	15	6	3	3	18	0	2	3	4	4	6	23	16	2	5	34	1	0	13	9	5	18	0	2	2	0	2	1	1	1	8	2	5	6	9	7	5	9	6	21	17	8	8	7
model_10861	1	1	5	5	4	18	13	3	8	17	4	4	3	10	9	16	7	34	8	2	11	2	3	33	4	4	8	2	3	6	4	0	0	6	3	27	7	12	11	29	23	5	10	39	31	34	12	25	31
model_10867	0	0	0	0	0	0	0	0	0	0	0	0	0	1	1	0	0	0	1	0	0	0	0	1	1	0	1	0	0	0	0	0	0	0	0	0	0	1	0	0	0	0	0	0	0	0	0	0	0
model_10868	0	0	0	0	0	0	0	0	0	0	0	0	0	0	0	0	0	0	0	0	0	0	0	1	0	0	0	0	0	0	0	0	0	0	0	0	0	0	0	0	0	0	0	1	1	0	0	0	0
model_1087	0	0	0	0	0	0	0	0	0	2	0	0	0	1	0	0	5	0	0	0	0	0	0	0	1	1	0	1	3	0	0	0	0	0	0	3	0	0	0	0	1	1	0	0	1	2	1	2	0
model_10870	0	0	0	0	0	1	0	1	0	1	0	0	0	0	0	0	0	1	0	0	1	0	0	0	0	0	0	0	1	0	0	0	0	0	0	0	0	0	1	0	0	0	0	1	0	1	0	0	1
model_10872	0	0	0	0	0	3	0	0	1	3	0	0	0	0	0	0	0	1	0	0	0	1	0	2	0	0	0	0	0	0	0	0	0	0	0	1	0	0	0	0	0	0	0	1	1	0	1	0	0
model_10874	3	0	4	0	0	4	3	4	1	21	1	3	1	21	10	18	21	20	3	4	10	5	4	44	8	18	15	3	7	5	5	1	1	2	0	3	1	1	1	4	1	2	2	6	7	7	3	1	6
model_10875	1	0	0	0	2	7	3	2	2	11	1	0	2	4	6	1	10	6	3	0	3	2	2	6	1	4	4	0	2	2	0	1	1	2	3	3	2	0	1	10	3	0	2	3	2	6	1	2	3
model_10877	0	0	0	1	1	4	5	0	0	2	0	0	0	0	2	2	1	1	0	0	0	0	1	7	0	1	1	0	0	2	0	0	0	0	0	5	0	1	1	3	0	0	0	1	3	1	0	0	1
model_10879	0	0	0	0	0	0	0	0	0	3	0	0	0	0	2	1	0	2	0	1	2	0	0	1	0	1	1	0	0	2	0	0	0	0	0	1	0	0	0	1	0	0	0	3	1	0	0	0	0
model_1088	2	1	6	3	4	13	11	9	15	59	6	8	5	35	29	37	82	50	8	12	39	4	9	127	20	19	38	10	14	12	5	7	4	0	1	10	1	3	2	10	0	5	1	13	0	5	5	3	4
model_10881	2	0	0	0	0	2	0	0	1	1	0	0	0	1	4	0	2	5	2	0	2	0	1	2	2	0	5	1	0	1	0	0	0	0	0	1	0	1	0	1	1	0	0	4	0	1	0	0	0
model_10883	0	0	3	0	3	2	1	0	1	4	0	2	0	0	4	0	1	1	1	1	1	1	0	0	1	2	0	0	0	1	0	2	0	0	0	0	0	1	0	2	0	0	0	0	0	0	0	0	1
model_10884	1	1	5	2	2	23	9	4	4	10	1	2	4	3	7	10	18	38	4	8	26	2	2	23	4	7	18	5	3	7	0	8	5	3	2	16	8	3	6	22	6	5	13	15	16	29	6	6	17
model_10885	0	0	0	0	0	1	1	0	0	3	1	0	0	0	0	4	1	2	0	0	1	0	0	4	4	0	1	1	0	3	0	1	0	0	0	2	0	0	0	0	0	0	0	0	1	3	3	1	0
model_10886	0	0	0	0	0	1	0	0	0	0	1	0	0	1	1	0	1	0	0	1	0	0	1	1	0	0	0	0	0	0	0	1	0	0	0	0	0	0	0	0	1	0	0	1	0	0	0	0	0
model_10887	0	0	0	1	2	7	2	1	0	10	1	0	0	11	3	0	15	12	2	3	3	1	0	14	2	3	9	2	2	0	4	2	0	2	0	3	2	1	2	3	2	1	0	1	2	3	3	1	5
model_10888	0	0	0	0	0	0	0	0	0	0	0	0	0	0	0	0	0	0	0	0	1	0	0	2	0	0	0	0	0	0	0	0	0	0	0	0	0	0	0	0	0	0	0	0	0	0	0	0	0
model_10889	0	1	0	0	0	0	2	1	1	1	0	1	0	0	1	2	3	4	3	1	1	0	0	3	0	0	1	1	1	1	0	0	0	2	1	3	1	0	0	1	0	0	1	1	1	1	2	0	2
model_1089	0	0	0	0	0	0	1	0	0	0	1	0	0	0	0	2	0	1	0	0	2	0	0	0	0	1	0	0	0	1	0	0	0	0	0	0	0	1	0	3	0	0	0	0	3	0	0	1	0
model_10890	0	0	0	0	0	0	0	0	0	1	1	0	0	0	1	1	0	1	1	0	0	0	0	1	0	0	0	0	0	0	0	0	0	0	0	0	0	2	1	0	0	0	0	0	0	0	0	0	0
model_10893	1	0	1	1	1	4	3	1	2	11	1	3	0	21	5	11	6	12	1	1	12	3	2	29	5	1	9	0	2	3	2	4	2	0	2	10	1	4	6	8	4	3	2	8	7	12	10	6	3
model_10894	0	0	1	0	0	0	1	0	2	2	0	0	0	0	2	2	2	2	2	0	0	0	0	2	2	1	1	1	1	0	0	0	0	0	0	0	0	0	0	0	0	1	1	1	1	1	0	0	1
model_10895	2	6	5	1	3	15	12	7	23	39	4	5	2	17	14	23	20	36	22	7	31	4	3	49	11	9	8	7	8	5	10	4	0	5	0	8	2	3	4	6	7	2	3	6	7	1	3	0	3
model_10896	8	9	14	6	6	96	48	23	25	133	9	20	19	69	52	55	105	99	23	31	94	15	10	141	52	41	49	18	20	17	11	17	6	9	16	46	10	17	14	68	29	22	33	103	54	71	43	30	88
model_10897	0	1	0	0	4	9	5	4	6	12	1	2	0	9	6	1	11	22	3	10	13	3	1	7	4	5	3	2	1	3	0	0	0	1	0	3	0	1	2	7	4	0	2	5	4	7	6	1	6
model_10898	0	0	0	0	0	3	0	0	0	1	0	0	0	3	1	1	1	6	0	0	4	0	0	4	0	0	1	1	0	0	0	0	0	1	3	1	0	0	0	4	0	0	0	6	1	1	0	0	2
model_10899	1	0	0	0	0	0	1	0	0	2	0	0	2	0	0	0	0	0	0	0	0	0	0	1	0	0	0	0	1	3	0	0	1	1	0	1	0	0	0	1	0	0	0	1	0	2	2	0	0
model_109	1	0	1	1	0	5	3	5	5	17	2	5	0	4	13	4	17	12	5	5	16	5	1	59	10	10	14	6	4	11	6	1	1	0	2	20	1	1	1	1	1	0	0	7	3	14	3	1	1
model_1090	0	0	0	0	1	1	1	1	5	2	0	0	0	6	0	0	5	3	4	0	5	0	2	6	2	2	5	0	0	1	1	1	0	2	1	9	0	0	0	2	1	2	1	3	4	5	1	1	5
model_10900	0	0	0	0	0	0	0	0	0	1	0	0	0	0	0	0	1	0	0	0	1	0	0	0	0	0	0	0	0	0	0	0	0	0	0	0	0	0	0	0	0	0	0	1	0	0	0	0	0
model_10902	0	0	0	0	0	0	0	0	1	0	0	0	0	0	0	1	0	0	2	0	1	0	0	0	0	0	0	0	0	0	0	0	0	1	0	0	0	0	0	0	0	0	0	0	0	1	0	0	0
model_10903	0	0	0	0	0	0	0	0	0	0	0	0	0	2	0	0	0	0	0	0	0	0	0	0	0	0	0	0	1	0	0	0	0	0	0	0	0	0	0	0	0	0	0	0	0	0	0	0	1
model_10904	1	0	2	2	1	5	0	0	1	11	1	2	2	15	6	14	7	12	5	5	5	2	3	29	5	5	5	4	3	4	3	1	0	0	2	1	1	1	0	3	1	0	1	6	3	10	1	3	4
model_10906	0	0	0	0	0	0	0	0	0	0	0	0	1	0	2	0	0	0	0	0	0	0	0	1	1	0	0	0	0	0	0	0	0	0	0	0	0	0	0	0	1	1	0	0	0	2	0	1	0
model_10907	0	0	0	0	0	1	0	0	0	1	0	0	0	0	1	1	0	0	0	0	1	0	0	0	0	1	0	0	0	0	0	0	0	0	0	0	0	0	0	0	0	0	0	0	0	0	1	0	0
model_10912	0	1	0	0	0	2	2	0	1	8	3	6	0	5	1	3	12	15	5	6	10	1	3	14	6	3	6	1	1	2	4	2	0	0	0	4	1	2	1	2	1	0	0	6	1	12	4	0	5
model_10913	3	1	2	2	0	2	0	2	4	10	3	5	6	8	12	12	28	23	5	7	13	3	10	54	15	11	15	8	8	3	4	1	4	3	1	4	0	2	2	10	6	0	2	12	6	9	0	0	4
model_10914	0	0	2	1	0	5	5	0	2	3	2	1	3	6	5	15	16	13	8	2	17	4	3	33	6	9	8	2	1	11	1	1	0	0	6	5	3	4	1	11	2	2	3	8	4	16	5	2	12
model_10917	1	2	1	6	1	13	8	6	3	31	7	5	2	28	18	16	55	52	4	15	33	6	6	46	17	7	22	4	7	7	6	2	2	5	4	16	3	1	6	14	14	3	7	15	10	18	4	9	16
model_10918	2	2	2	0	0	2	5	0	1	6	0	0	3	2	3	6	5	6	1	1	10	0	1	3	1	1	7	1	3	0	0	0	0	0	0	0	0	1	5	1	0	0	2	1	2	1	4	1	0
model_10919	0	0	0	0	0	0	0	0	0	0	0	0	0	0	0	0	0	0	0	0	0	0	0	0	0	0	0	0	0	0	1	0	0	0	0	0	0	0	0	0	1	0	0	0	0	0	0	0	0
model_1092	0	0	0	0	0	0	0	0	2	1	0	0	0	4	4	2	2	10	4	1	3	1	0	5	1	0	1	0	4	1	0	0	1	0	0	2	1	0	0	3	2	3	2	0	0	7	0	1	4
model_10920	0	0	0	0	0	0	0	0	0	0	0	0	0	0	0	0	0	0	0	0	0	1	0	0	2	0	0	0	1	1	0	1	0	0	0	0	1	0	1	0	0	0	0	0	0	2	0	0	0
model_10921	0	0	2	0	0	0	0	1	0	1	0	1	0	2	5	3	2	2	1	0	4	0	0	2	4	0	2	0	0	1	1	1	0	2	0	3	0	0	0	0	0	1	0	1	1	2	0	2	0
model_10923	0	0	0	0	0	2	1	0	0	1	0	1	0	3	0	1	4	3	1	1	1	0	0	1	0	1	2	1	0	0	0	0	2	1	1	1	0	1	0	1	0	0	1	3	7	2	0	0	0
model_10925	0	0	1	0	0	4	6	2	2	7	5	3	1	16	11	7	20	17	2	4	14	1	2	23	6	6	18	2	2	1	3	5	0	1	0	2	1	1	1	2	1	0	0	4	0	8	0	2	4
model_10926	0	0	0	0	1	4	0	0	0	1	0	0	0	0	1	0	0	1	0	0	0	0	0	0	0	1	1	0	0	0	0	0	0	0	1	0	0	0	0	0	0	0	0	1	0	2	0	0	0
model_10927	0	0	2	0	1	5	0	0	1	5	0	0	0	5	1	3	9	9	1	2	10	0	0	1	5	2	3	2	0	0	0	0	0	0	1	3	0	3	1	6	1	1	2	2	2	2	4	1	8
model_10928	1	0	0	0	0	0	0	1	1	1	1	0	0	1	2	4	4	2	0	0	2	0	0	5	1	0	1	0	0	1	0	0	0	0	0	0	0	1	0	6	2	1	1	3	1	2	1	1	2
model_1093	8	14	13	2	18	45	24	9	37	67	17	21	10	33	5	23	49	32	10	25	21	12	15	72	15	10	24	10	21	23	12	20	4	15	8	49	31	36	18	58	12	8	8	56	36	133	30	13	27
model_10930	0	1	1	0	0	2	2	0	1	3	0	2	1	0	1	5	2	5	2	0	1	0	0	6	1	2	1	1	0	0	2	0	1	0	1	0	1	2	1	4	0	0	1	0	1	0	0	0	0
model_10932	2	9	14	10	8	85	30	28	40	152	24	22	20	94	55	80	127	110	21	44	144	24	20	255	68	85	99	17	41	40	23	11	8	17	22	55	19	25	22	46	16	8	21	67	67	82	39	17	57
model_10933	0	0	0	0	0	1	0	0	0	0	0	0	0	0	0	0	0	0	0	0	0	0	0	1	0	0	0	1	0	0	0	0	0	0	0	0	0	1	2	0	0	0	0	1	1	1	0	0	0
model_10935	0	0	1	0	1	5	1	0	0	5	1	3	0	1	3	3	2	7	1	2	11	0	3	3	0	6	2	1	0	2	0	0	1	2	0	3	4	6	2	12	0	0	3	8	0	10	3	1	4
model_10936	0	0	0	0	0	1	0	0	2	0	0	1	1	0	0	1	1	1	0	0	0	0	0	1	0	0	0	0	0	0	0	0	0	0	0	0	0	0	2	0	0	1	0	0	0	0	0	1	1
model_10937	0	0	0	6	1	8	1	0	0	0	0	0	0	4	7	2	4	10	0	1	4	0	2	3	3	0	3	1	1	9	3	0	1	0	1	0	3	6	2	12	2	1	0	17	2	10	8	0	0
model_10938	0	0	0	0	0	0	3	1	1	4	1	1	0	5	2	2	4	3	2	1	1	0	1	6	1	1	0	0	0	1	0	0	0	0	0	4	2	3	3	3	0	2	0	1	4	4	0	0	1
model_10939	0	0	1	0	0	5	2	0	0	2	0	0	0	2	3	0	0	5	0	1	0	0	0	3	1	3	1	0	0	1	0	1	0	0	1	5	0	2	1	7	0	0	0	6	6	1	4	1	5
model_1094	0	0	0	0	1	1	2	0	0	2	0	0	0	1	4	2	6	7	0	0	8	1	0	3	0	3	1	0	1	0	2	2	0	0	0	0	0	0	0	1	1	3	0	1	1	3	0	0	3
model_10940	0	0	0	0	0	0	0	0	3	2	0	0	0	0	0	1	0	1	1	0	1	1	1	1	0	0	0	1	0	0	0	1	2	0	1	4	0	1	1	1	0	0	0	4	2	1	1	0	0
model_10941	0	0	0	0	0	0	0	0	0	0	0	0	0	0	0	0	0	0	0	0	0	0	1	1	0	0	0	1	0	0	0	0	0	0	1	0	0	1	0	0	0	0	0	0	0	0	0	0	0
model_10942	0	0	1	0	0	0	0	0	0	0	0	0	0	0	0	0	0	0	0	0	0	0	0	0	0	0	0	0	0	0	0	0	0	0	0	0	0	2	0	0	0	0	0	1	0	0	0	0	0
model_10943	0	0	0	0	0	0	0	0	0	0	0	0	0	0	0	0	0	0	0	0	0	0	0	0	0	0	0	0	0	1	0	0	0	0	0	0	0	0	0	0	0	0	0	0	0	0	1	0	0
model_10944	0	0	0	0	0	0	0	0	0	2	0	0	0	0	0	0	0	0	0	0	0	0	0	0	0	0	0	0	0	0	0	0	0	0	0	0	0	0	1	0	0	0	0	0	0	0	0	0	0
model_10945	0	0	0	0	0	0	0	0	0	0	0	0	0	0	0	3	0	3	0	0	3	0	2	1	1	1	0	0	0	0	0	0	0	0	0	0	0	0	1	0	0	0	0	0	0	2	1	0	1
model_10946	0	2	0	1	0	14	0	4	1	8	0	1	2	1	5	8	14	29	6	4	16	3	2	17	5	6	12	1	2	1	5	1	1	0	0	7	3	1	2	5	7	3	3	5	4	10	1	1	9
model_10947	4	0	0	0	0	3	2	2	0	5	0	0	0	2	1	5	8	11	0	6	9	2	1	8	0	1	8	0	0	1	4	1	0	1	0	3	0	0	1	0	1	0	0	2	2	4	0	1	0
model_10948	1	0	0	0	0	0	0	0	0	0	0	0	0	0	0	0	0	0	0	0	0	0	0	0	0	0	0	0	0	0	0	0	0	0	0	0	0	0	0	0	0	0	0	0	0	0	0	0	0
model_10949	0	0	0	0	0	0	0	0	0	0	0	0	0	0	0	0	0	0	0	0	0	0	0	0	0	1	0	0	0	0	0	0	0	0	0	0	0	0	0	0	0	0	0	0	0	0	0	0	0
model_1095	0	0	2	2	1	3	4	0	0	8	3	3	1	7	8	14	10	10	2	2	7	0	0	20	5	3	7	2	2	3	0	2	1	1	2	8	1	3	1	7	2	2	3	4	8	15	0	0	2
model_10950	0	0	0	0	0	1	0	1	0	0	0	0	0	1	1	0	1	3	0	0	0	1	0	4	0	0	2	1	1	0	0	1	0	1	0	2	0	3	0	3	1	0	1	2	0	2	2	2	1
model_10951	1	0	0	1	0	1	1	0	0	1	0	1	0	1	5	8	6	7	2	0	4	0	2	5	0	2	3	0	1	3	2	0	0	0	0	0	2	0	0	2	2	0	1	2	0	5	0	0	2
model_10952	0	3	2	3	2	42	14	5	7	14	4	3	2	17	16	18	46	84	7	16	70	5	5	35	8	10	29	11	4	6	8	7	3	7	4	21	6	1	5	14	2	5	1	15	7	28	7	2	23
model_10953	0	0	0	0	0	0	0	0	0	0	0	0	0	0	0	0	0	0	0	0	0	0	0	0	0	0	0	0	0	0	0	0	0	0	0	0	0	0	0	0	0	0	0	2	1	0	0	0	0
model_10954	2	0	1	0	1	0	2	1	1	5	2	0	0	5	1	10	6	8	0	0	3	0	1	13	0	1	5	0	0	1	1	1	3	0	0	1	0	0	0	0	2	2	1	2	2	0	6	1	0
model_10955	0	0	0	0	0	0	0	0	1	1	1	0	1	0	0	0	0	0	0	1	0	0	0	0	0	0	1	0	0	0	0	0	0	0	0	0	0	0	0	0	0	0	0	0	0	0	0	0	0
model_10956	1	0	0	0	0	0	0	0	0	0	0	0	0	0	0	0	0	2	0	0	1	0	0	3	1	0	1	0	0	0	0	0	0	0	0	0	0	1	1	0	0	0	0	0	0	0	0	0	0
model_10957	1	0	0	0	0	1	1	0	0	1	0	0	0	0	0	1	0	0	1	0	0	0	1	0	0	0	1	0	0	0	0	0	0	0	0	1	0	0	0	2	0	1	0	3	0	1	1	0	0
model_10958	0	1	0	0	0	0	1	0	3	12	0	4	1	6	2	2	4	3	1	0	2	0	0	0	1	0	0	0	2	0	0	0	0	0	0	0	0	0	0	4	0	0	0	4	0	0	0	0	2
model_10959	0	0	0	0	0	0	0	0	2	0	0	0	0	0	0	0	0	0	0	0	1	0	0	4	0	0	0	0	0	0	0	0	0	0	0	0	0	0	1	0	0	0	0	0	0	0	0	0	1
model_1096	1	0	0	0	0	0	1	2	0	1	0	0	0	0	0	0	0	1	0	0	2	0	0	1	1	0	0	0	0	0	0	0	0	0	0	0	0	0	0	0	1	0	0	0	0	1	1	0	0
model_10960	4	3	11	5	4	26	22	12	14	65	8	12	8	125	67	65	109	76	16	25	69	10	12	160	22	43	80	11	23	27	16	1	2	4	2	8	2	3	4	11	6	2	8	12	9	28	17	6	15
[truncated: 10,612 more rows]
[truncated: 48 more columns]
