# Supplementary material for: Single cell atlas of Xenoturbella bocki highlights limited cell-type complexity
Source: Nat Commun. 2024 Mar 19;15:2469. doi: 10.1038/s41467-024-45956-y (PMC10951248; doi:10.1038/s41467-024-45956-y)
Supplement: Supplementary file 7 — Source Data [file 41467_2024_45956_MOESM7_ESM.txt]

frac_proteobact_cells	frac_chlam_cells
Exp_1	1.4405762304922	1.94077631052421
Exp_2	0.670241286863271	5.45129579982127
Exp_3	0.0410846343467543	9.73705834018077
Exp_4	0.149253731343284	3.3955223880597
